# Supplementary material for: Integrated analysis reveals the dysfunction of signaling pathways in uveal melanoma
Source: BMC Cancer. 2022 Jul 5;22:734. doi: 10.1186/s12885-022-09822-8 (PMC9258069; doi:10.1186/s12885-022-09822-8)
Supplement: Supplementary file 1 — Additional file 1: Table_S1. Summary information for the 4 original scRNA-seq datasets and integrated dataset [file 12885_2022_9822_MOESM1_ESM.xls]

## Sheet: Table S2
	Table S1 Summary information for the 4 original scRNA-seq datasets and integrated dataset
	GEO accession	Healthy samples	Primary UM samples	Metastatic UM samples	Cells numbers in the original article	Cells numbers after integration	Percentage of original cells after integration
	GSE135133	11	0	0	100055	90043	0.899935
	GSE139829	0	8	3	173176	106343	0.614075
	GSE160883	0	5	0	17654	13244	0.750198
	GSE138433	0	6	0	21494	12445	0.578999
	Our integrated dataset	11	19	3	312379	222075	0.710915
