# Supplementary material for: Integrated analysis reveals the dysfunction of signaling pathways in uveal melanoma
Source: BMC Cancer. 2022 Jul 5;22:734. doi: 10.1186/s12885-022-09822-8 (PMC9258069; doi:10.1186/s12885-022-09822-8)
Supplement: Supplementary file 2 — Additional file 2: Table_S2. Clinical information and gene-expression profile of the three primary uveal melanomas [file 12885_2022_9822_MOESM2_ESM.xls]

## Sheet: Table S2
	Table S2 Clinical information and gene-expression profile of the three primary uveal melanomas.
	Sample ID	Sample Type	Age	Sex	Tumor Diameter (mm)	GEP Class	Cell Type
	UM-A	primary	80	Male	19	2	Spindle
	UM-B	primary	69	Female	16	2	Spindle
	UM-C	primary	66	Male	18	2	Mixed
