# Supplementary material for: Integrated analysis reveals the dysfunction of signaling pathways in uveal melanoma
Source: BMC Cancer. 2022 Jul 5;22:734. doi: 10.1186/s12885-022-09822-8 (PMC9258069; doi:10.1186/s12885-022-09822-8)
Supplement: Supplementary file 5 — Additional file 5: Table_S5. Differentially expressed genes in TCGA data_UVM [file 12885_2022_9822_MOESM5_ESM.xls]

## Sheet: Table_S1
genes	baseMean	log2FoldChange	lfcSE	stat	pvalue	padj
CA12	972.231	5.01295	0.49278	10.1728	2.62e-24	5.51e-20
LINC02367	484.994	-3.74271	0.404488	-9.25295	2.18e-20	2.29e-16
SLC44A3	1838.15	-2.50107	0.28611	-8.74167	2.3e-18	1.61e-14
MYO7B	482.599	-4.65426	0.542696	-8.57618	9.81e-18	4.2e-14
TSGA10IP	68.5134	-6.06116	0.706936	-8.57384	1e-17	4.2e-14
RNF43	571.105	-2.92931	0.355785	-8.23338	1.82e-16	5.71e-13
ENPP2	3974.82	-2.81022	0.342208	-8.21202	2.17e-16	5.71e-13
RORC	299.336	-5.24583	0.637735	-8.22572	1.94e-16	5.71e-13
NR6A1	258.527	-2.55957	0.31492	-8.12768	4.38e-16	9.19e-13
COX6A2	527.915	-3.49388	0.429353	-8.13754	4.03e-16	9.19e-13
SLC44A3-AS1	214.652	-2.32476	0.288299	-8.06373	7.4e-16	1.41e-12
LMCD1	891.745	-2.42636	0.30339	-7.99748	1.27e-15	2.22e-12
RAPGEF3	1010	-2.8348	0.357656	-7.92606	2.26e-15	3.65e-12
LINC02021	48.7076	-2.70895	0.343094	-7.89567	2.89e-15	4.33e-12
TJP2	2334.53	-1.36577	0.17453	-7.82542	5.06e-15	7.08e-12
SLC3A1	92.102	-4.2661	0.548557	-7.77696	7.43e-15	9.75e-12
HPGD	692.72	-4.29483	0.561097	-7.65434	1.94e-14	2.4e-11
LOC100421023	8.6942	-5.35824	0.703992	-7.61123	2.72e-14	3.17e-11
ACVR2B-AS1	132.571	-2.35123	0.312002	-7.53594	4.85e-14	5.36e-11
MTUS1	1242.19	-2.48124	0.330302	-7.51201	5.82e-14	6.11e-11
MANEAL	314.019	-2.27968	0.306449	-7.43902	1.01e-13	1.01e-10
MPZ	290.063	-3.40223	0.45941	-7.40564	1.31e-13	1.25e-10
S100A4	1122.76	2.79017	0.379142	7.35916	1.85e-13	1.69e-10
LINC01695	44.1883	-7.87348	1.07247	-7.34144	2.11e-13	1.85e-10
GSTA3	717.308	-3.90051	0.533638	-7.30928	2.69e-13	2.26e-10
TWIST1	26.0066	2.5563	0.350231	7.29889	2.9e-13	2.34e-10
C4orf19	79.1062	-3.66377	0.504815	-7.25765	3.94e-13	3.06e-10
SOBP	953.118	-1.73858	0.24045	-7.23053	4.81e-13	3.61e-10
BCL11A	186.465	-3.18792	0.444665	-7.16926	7.54e-13	5.46e-10
SSUH2	254.215	-3.32219	0.464947	-7.14532	8.98e-13	6.28e-10
LINC00645	162.972	-6.62779	0.936358	-7.07826	1.46e-12	9.89e-10
ZNF391	198.043	-2.62007	0.372495	-7.03384	2.01e-12	1.32e-09
ALG1L2	30.1041	-2.38467	0.339949	-7.01479	2.3e-12	1.47e-09
MUC7	293.798	-5.45012	0.777896	-7.00623	2.45e-12	1.51e-09
PCDH20	38.719	-5.9433	0.853597	-6.96265	3.34e-12	2e-09
HYAL1	208.533	-2.57236	0.37268	-6.90232	5.12e-12	2.83e-09
LOC157273	48.5423	-3.35903	0.486391	-6.90604	4.98e-12	2.83e-09
LOC101929128	48.5423	-3.35903	0.486391	-6.90604	4.98e-12	2.83e-09
SLC25A38	1620.52	-1.75231	0.25407	-6.89697	5.31e-12	2.86e-09
CYP2U1-AS1	76.241	-2.3948	0.347788	-6.88582	5.75e-12	2.94e-09
LOC107986298	76.241	-2.3948	0.347788	-6.88582	5.75e-12	2.94e-09
GAS1RR	34.3248	-2.71584	0.394979	-6.8759	6.16e-12	3.08e-09
MKRN2	1261.53	-0.997701	0.146271	-6.82093	9.05e-12	4.42e-09
ROPN1	237.696	-3.45766	0.510592	-6.77186	1.27e-11	5.86e-09
ZNF619	166.03	-1.01341	0.149682	-6.77042	1.28e-11	5.86e-09
SATB1	1254.27	-2.0974	0.309569	-6.77523	1.24e-11	5.86e-09
MYOM1	342.825	-3.18655	0.471189	-6.76277	1.35e-11	5.91e-09
ZNF835	152.994	-2.98168	0.441257	-6.75724	1.41e-11	5.91e-09
NIPSNAP3B	93.7054	-1.90397	0.281686	-6.75918	1.39e-11	5.91e-09
MARCHF8	1536.25	-0.613849	0.0907509	-6.76411	1.34e-11	5.91e-09
PDE4B	620.062	-2.46415	0.365172	-6.74792	1.5e-11	6.17e-09
CAMSAP3	723.556	-2.38545	0.354295	-6.73296	1.66e-11	6.7e-09
HNMT	984.328	-1.76196	0.261793	-6.73035	1.69e-11	6.7e-09
OVOS2	141.376	-2.86909	0.427845	-6.70592	2e-11	7.78e-09
AMER1	261.062	-0.866542	0.129646	-6.68392	2.33e-11	8.88e-09
C17orf100	62.6562	-1.62332	0.243102	-6.67753	2.43e-11	9.11e-09
LY86-AS1	7.65159	-5.48388	0.822917	-6.66395	2.67e-11	9.82e-09
GBP2	1062.01	3.09177	0.464434	6.65707	2.79e-11	1.01e-08
PPP1R3C	2245.08	-1.94328	0.292264	-6.64905	2.95e-11	1.05e-08
SERPINB9	2007.27	-2.15259	0.323857	-6.64671	3e-11	1.05e-08
CD8A	220.555	3.17278	0.479194	6.62106	3.57e-11	1.23e-08
HFE	203.462	-2.23569	0.338364	-6.60736	3.91e-11	1.32e-08
SHE	340.5	-1.98462	0.300474	-6.60495	3.98e-11	1.33e-08
BCHE	348.421	-3.09803	0.469403	-6.59993	4.11e-11	1.33e-08
LOC440700	6.85028	-3.20017	0.484731	-6.60195	4.06e-11	1.33e-08
TRAT1	7.39313	3.81546	0.578779	6.59226	4.33e-11	1.38e-08
LINC01801	13.4514	-3.32266	0.504516	-6.58584	4.52e-11	1.42e-08
IL12RB2	639.783	-2.76566	0.420158	-6.58243	4.63e-11	1.43e-08
PPP1R3B	1670.92	-1.59556	0.242569	-6.57773	4.78e-11	1.45e-08
OSBP2	857.375	-2.23485	0.341857	-6.53739	6.26e-11	1.88e-08
EIF1B-AS1	28.2988	-1.49396	0.22931	-6.515	7.27e-11	2.15e-08
LINC02696	20.1815	-2.40125	0.368874	-6.50968	7.53e-11	2.2e-08
HAS2	153.734	-3.40196	0.523328	-6.50063	8e-11	2.3e-08
SH3D19	1344.67	-1.64386	0.253554	-6.48326	8.98e-11	2.52e-08
NCKAP5	307.566	-2.32127	0.358156	-6.48118	9.1e-11	2.52e-08
TCTN1	1406.96	-1.0159	0.156757	-6.48074	9.13e-11	2.52e-08
EFS	742.657	-2.6561	0.410981	-6.46284	1.03e-10	2.8e-08
ERVFRD-1	45.8052	-2.73864	0.424472	-6.45186	1.1e-10	2.97e-08
SMIM10L2A	537.387	-1.90775	0.296324	-6.43803	1.21e-10	3.21e-08
SHC4	477.383	-2.68837	0.417673	-6.43654	1.22e-10	3.21e-08
PLEKHG4	634.105	-1.8031	0.280705	-6.42348	1.33e-10	3.45e-08
NEDD9	2445.73	-1.93445	0.301443	-6.41729	1.39e-10	3.48e-08
PRCP	4057.78	-0.63186	0.0984636	-6.41719	1.39e-10	3.48e-08
CEBPA-DT	72.0917	-1.49961	0.233696	-6.41692	1.39e-10	3.48e-08
COL11A1	957.534	-2.91131	0.453982	-6.41283	1.43e-10	3.53e-08
ARSH	6.12631	-3.9188	0.615054	-6.37148	1.87e-10	4.57e-08
KIF6	390.385	-2.22816	0.35085	-6.35074	2.14e-10	5.17e-08
KREMEN2	186.438	-2.30251	0.362874	-6.3452	2.22e-10	5.28e-08
CDK15	223.209	-2.51393	0.39634	-6.34286	2.26e-10	5.28e-08
PCDHA10	38.7849	-4.04461	0.63773	-6.34221	2.26e-10	5.28e-08
MME	882.66	-4.09391	0.646204	-6.33531	2.37e-10	5.46e-08
LOC728485	13.6386	-3.62098	0.571685	-6.33387	2.39e-10	5.46e-08
TIPARP	566.162	-1.56519	0.247968	-6.31204	2.75e-10	6.22e-08
PLXNB1	12128.6	-1.48554	0.235815	-6.2996	2.98e-10	6.66e-08
TLR1	176.061	-1.9734	0.313682	-6.29106	3.15e-10	6.97e-08
WDR5B-DT	95.2559	-1.6516	0.26279	-6.28486	3.28e-10	7.18e-08
CDCA7L	1345.66	-1.24257	0.197944	-6.27739	3.44e-10	7.45e-08
VGF	1505.34	3.13807	0.500372	6.27148	3.58e-10	7.66e-08
IGHMBP2	2593.27	-1.51916	0.242808	-6.25661	3.93e-10	8.34e-08
EIF1B	1575.8	-1.14011	0.182868	-6.23461	4.53e-10	9.51e-08
TFAP2A	31592.9	-1.61377	0.259526	-6.21815	5.03e-10	1.05e-07
UGT8	29.304	2.28808	0.368098	6.21594	5.1e-10	1.05e-07
MARCKS	8108.16	-1.25001	0.201194	-6.21295	5.2e-10	1.06e-07
SMIM10L2B	243.985	-1.84044	0.296552	-6.20612	5.43e-10	1.1e-07
FCRL3	16.9839	3.63036	0.586427	6.19064	5.99e-10	1.2e-07
GSTO2	496.558	-2.42087	0.391809	-6.1787	6.46e-10	1.28e-07
LINC01762	31.857	-2.54188	0.411456	-6.17777	6.5e-10	1.28e-07
STPG1	659.098	-1.11304	0.180318	-6.17266	6.71e-10	1.31e-07
GYG2	11345.9	-1.25366	0.20332	-6.16596	7.01e-10	1.35e-07
JUP	3075.19	-1.57784	0.256508	-6.15126	7.69e-10	1.47e-07
SLC25A21-AS1	61.7973	-2.53842	0.413224	-6.14297	8.1e-10	1.53e-07
CIDEC	5.787	-2.33482	0.382103	-6.11043	9.94e-10	1.86e-07
NRROS	1880.53	-1.66775	0.273062	-6.10759	1.01e-09	1.88e-07
CA8	132.057	3.22522	0.528297	6.10493	1.03e-09	1.89e-07
CHGB	621.397	-3.14805	0.515824	-6.10295	1.04e-09	1.89e-07
LTA4H	4151.49	-1.03645	0.169852	-6.10209	1.05e-09	1.89e-07
PTPN7	82.4416	2.30294	0.37864	6.08213	1.19e-09	2.13e-07
LOC152048	631.975	-1.2046	0.198465	-6.06958	1.28e-09	2.28e-07
NLRP11	6.23857	-4.74006	0.78145	-6.06573	1.31e-09	2.32e-07
DNAH2	83.8164	-3.29215	0.543442	-6.05796	1.38e-09	2.39e-07
RPSAP7	40.1123	-1.37948	0.227693	-6.05849	1.37e-09	2.39e-07
RAF1	3355.4	-0.78442	0.129549	-6.05503	1.4e-09	2.42e-07
SLC25A26	993.649	-1.03285	0.170821	-6.04636	1.48e-09	2.53e-07
MTARC2	442.232	-1.4132	0.233815	-6.04411	1.5e-09	2.54e-07
GPD1L	1460.87	-1.20097	0.198901	-6.03804	1.56e-09	2.62e-07
KCNK2	453.429	-2.64222	0.43876	-6.02201	1.72e-09	2.87e-07
GBP5	153.874	2.98016	0.495772	6.01114	1.84e-09	3.05e-07
FBXO17	884.324	-2.15374	0.358442	-6.00862	1.87e-09	3.07e-07
MPPED2	318.028	-2.94977	0.491458	-6.00207	1.95e-09	3.15e-07
IRS4	43.47	-2.94981	0.491668	-5.9996	1.98e-09	3.15e-07
GPR27	563.532	-2.15608	0.359151	-6.00326	1.93e-09	3.15e-07
KDF1	44.2746	-2.96148	0.493538	-6.00051	1.97e-09	3.15e-07
ALDH1L1	2444.07	-2.19287	0.365624	-5.99761	2e-09	3.16e-07
SPAG16	305.189	-1.31251	0.219036	-5.9922	2.07e-09	3.22e-07
ACOT12	16.3023	-3.33536	0.556621	-5.99215	2.07e-09	3.22e-07
NKIRAS1	313.576	-1.02722	0.171484	-5.99017	2.1e-09	3.24e-07
GREM2	11.5022	2.46551	0.412119	5.98252	2.2e-09	3.37e-07
RBP7	1904.09	-1.68143	0.281306	-5.97721	2.27e-09	3.45e-07
SUGCT	124.667	-1.45745	0.2441	-5.9707	2.36e-09	3.57e-07
SPINT1-AS1	80.9712	-1.83241	0.307363	-5.96172	2.5e-09	3.74e-07
HYKK	227.536	-1.17071	0.196579	-5.95543	2.59e-09	3.86e-07
CCN5	179.525	-3.01123	0.506084	-5.95006	2.68e-09	3.96e-07
LRRC75A	113.867	1.03129	0.17369	5.93755	2.89e-09	4.25e-07
LGI4	968.326	-3.17814	0.53577	-5.93191	2.99e-09	4.37e-07
LINC01102	14.036	-2.80783	0.47568	-5.90277	3.57e-09	5.18e-07
PLIN2	1384.86	-1.54454	0.261845	-5.8987	3.66e-09	5.27e-07
LOC101927560	21.6292	-2.54317	0.431343	-5.89594	3.73e-09	5.28e-07
LINC01725	21.6292	-2.54317	0.431343	-5.89594	3.73e-09	5.28e-07
STXBP5L	39.4765	-3.11084	0.527754	-5.89449	3.76e-09	5.3e-07
DCAF1	1158.77	-0.68088	0.11564	-5.88791	3.91e-09	5.44e-07
ZNF599	224.135	-0.807246	0.137095	-5.8882	3.9e-09	5.44e-07
RAD54L2	945.315	-0.805473	0.137179	-5.87171	4.31e-09	5.96e-07
LIMS2	5650.12	-2.31437	0.394465	-5.8671	4.43e-09	6.09e-07
MEGF10	377.913	-3.3151	0.565701	-5.86016	4.62e-09	6.3e-07
COBLL1	447.469	-1.93114	0.329886	-5.85397	4.8e-09	6.48e-07
GATA4	358.357	-3.19408	0.545722	-5.85294	4.83e-09	6.48e-07
POMGNT2	1352.43	-1.26417	0.216005	-5.8525	4.84e-09	6.48e-07
CDV3	5445.42	-0.699521	0.119708	-5.84357	5.11e-09	6.68e-07
CLEC11A	939.854	-2.28522	0.391096	-5.84312	5.12e-09	6.68e-07
LNP1	2415.2	-1.86433	0.319043	-5.84352	5.11e-09	6.68e-07
ZNF571-AS1	201.149	-2.3701	0.405606	-5.84335	5.12e-09	6.68e-07
LPIN1	2353.71	-1.14114	0.195548	-5.83562	5.36e-09	6.94e-07
DLL3	613.32	-2.98703	0.512256	-5.83112	5.51e-09	7.09e-07
ZSCAN18	1353.65	-1.11658	0.191551	-5.82916	5.57e-09	7.13e-07
ATP11AUN	47.8898	-3.28214	0.563833	-5.82111	5.85e-09	7.44e-07
FOXF1	24.2609	1.99544	0.342997	5.81767	5.97e-09	7.55e-07
AHCYL2	10454.6	-1.58143	0.271919	-5.81583	6.03e-09	7.58e-07
CTF1	393.892	-2.36607	0.407097	-5.81205	6.17e-09	7.71e-07
HDAC11	3490.14	-1.42668	0.245533	-5.81054	6.23e-09	7.74e-07
PLCD1	1404.57	-1.36895	0.235712	-5.80773	6.33e-09	7.82e-07
GABRP	77.6761	-2.58346	0.445042	-5.80499	6.44e-09	7.86e-07
CD3G	26.4753	2.81322	0.484581	5.80547	6.42e-09	7.86e-07
ZNF667-AS1	653.089	-2.60194	0.448866	-5.79671	6.76e-09	8.21e-07
MLIP	1385.3	-2.31821	0.400229	-5.79221	6.95e-09	8.34e-07
DMRT2	89.6739	-3.05304	0.527097	-5.79217	6.95e-09	8.34e-07
SFMBT1	394.215	-0.841942	0.145536	-5.78511	7.25e-09	8.64e-07
POSTN	654.09	-2.7779	0.480476	-5.78157	7.4e-09	8.78e-07
CRABP2	105.62	1.7758	0.307282	5.77905	7.51e-09	8.86e-07
LOC101928118	9.40922	-2.49585	0.433857	-5.7527	8.78e-09	1.03e-06
LOC101927888	16.9686	-2.86992	0.499103	-5.75016	8.92e-09	1.04e-06
VWA5A	879.232	-1.72984	0.300983	-5.74729	9.07e-09	1.05e-06
TRGC2	19.8643	2.98592	0.520368	5.73808	9.58e-09	1.1e-06
FBP2P1	8.91916	-5.70549	0.994289	-5.73826	9.57e-09	1.1e-06
FAP	123.206	-3.01012	0.525181	-5.73159	9.95e-09	1.14e-06
LEKR1	26.3855	-2.34847	0.411204	-5.71122	1.12e-08	1.27e-06
GPR153	7092.17	-1.24287	0.217759	-5.70755	1.15e-08	1.29e-06
CPA2	28.1305	-3.47593	0.609727	-5.70079	1.19e-08	1.34e-06
ANKRD65	395.832	-2.54416	0.446412	-5.69913	1.2e-08	1.34e-06
BAMBI	5320.8	-1.19609	0.21012	-5.69242	1.25e-08	1.39e-06
ZNF497	97.17	-1.01874	0.179072	-5.68902	1.28e-08	1.41e-06
RPL23AP49	59.4597	-1.59477	0.280556	-5.68432	1.31e-08	1.44e-06
MIR5689HG	11.275	-1.85722	0.327245	-5.67532	1.38e-08	1.51e-06
CDK2	20009	-0.939271	0.165734	-5.66735	1.45e-08	1.57e-06
SENP2	1082.51	-0.777679	0.137202	-5.66815	1.44e-08	1.57e-06
KHDRBS3	396.274	1.20062	0.212036	5.66236	1.49e-08	1.61e-06
CTNNB1	24204.9	-1.20963	0.213715	-5.66003	1.51e-08	1.62e-06
MPL	5.37818	-1.80993	0.320301	-5.65073	1.6e-08	1.7e-06
PAIP2B	175.163	-1.24433	0.220347	-5.64714	1.63e-08	1.73e-06
EDNRB	17334	-1.81491	0.32164	-5.64267	1.67e-08	1.76e-06
LOC105369147	74.4895	-1.56911	0.278102	-5.64221	1.68e-08	1.76e-06
AKAP3	87.4709	-1.582	0.280653	-5.63686	1.73e-08	1.8e-06
LOC107986114	17.3446	-1.4088	0.249933	-5.63671	1.73e-08	1.8e-06
MMP16	33.2253	2.38057	0.422623	5.63284	1.77e-08	1.83e-06
ZNF90	33.3366	-1.6941	0.301276	-5.62308	1.88e-08	1.93e-06
IQSEC1	2573.77	-0.762477	0.135754	-5.61662	1.95e-08	1.99e-06
PHKA2	1530.17	-0.727982	0.129647	-5.61509	1.96e-08	2e-06
ZNF860	22.4692	-1.67499	0.298613	-5.60924	2.03e-08	2.06e-06
TMEM40	30.098	-3.38336	0.604646	-5.59561	2.2e-08	2.22e-06
NICN1	1130.84	-1.06308	0.190328	-5.58551	2.33e-08	2.34e-06
ECHDC3	745.608	-0.683593	0.122514	-5.57972	2.41e-08	2.41e-06
BAG2	295.083	1.77754	0.318671	5.57798	2.43e-08	2.42e-06
C8orf49	3.15935	-4.18622	0.750765	-5.57594	2.46e-08	2.44e-06
ZXDC	820.29	-0.676223	0.12143	-5.56883	2.56e-08	2.53e-06
IRF6	205.021	-2.57454	0.462497	-5.5666	2.6e-08	2.54e-06
TRG-AS1	14.2806	2.14933	0.386096	5.56684	2.59e-08	2.54e-06
KIAA1217	1099.98	-1.56697	0.281817	-5.56022	2.69e-08	2.62e-06
LINGO2	55.7745	-2.4428	0.439429	-5.55904	2.71e-08	2.62e-06
LINC00888	118.356	-1.4368	0.258581	-5.55646	2.75e-08	2.65e-06
ABCA17P	46.3062	-1.6881	0.303971	-5.55351	2.8e-08	2.68e-06
BAP1	5634.86	-1.58548	0.285924	-5.54509	2.94e-08	2.8e-06
SLC41A3	4901.61	-0.968147	0.174623	-5.54422	2.95e-08	2.8e-06
RNF208	346.159	-1.92518	0.347445	-5.54096	3.01e-08	2.84e-06
C16orf86	201.596	-1.30229	0.235201	-5.53693	3.08e-08	2.9e-06
SEMA3C	845.962	-2.86065	0.517324	-5.5297	3.21e-08	3e-06
MID1	713.389	-1.79943	0.32542	-5.52955	3.21e-08	3e-06
KLF11	635.805	-0.833833	0.150844	-5.52777	3.24e-08	3.01e-06
PROS1	1697.77	1.61794	0.29272	5.52728	3.25e-08	3.01e-06
RLN1	7.07075	-2.77482	0.502734	-5.51945	3.4e-08	3.12e-06
RLN2	7.07075	-2.77482	0.502734	-5.51945	3.4e-08	3.12e-06
TFDP2	1204.3	-0.96976	0.17591	-5.51282	3.53e-08	3.21e-06
MAP1LC3C	145.707	-2.78281	0.504807	-5.51262	3.54e-08	3.21e-06
CNTN3	141.576	-3.18766	0.578579	-5.50946	3.6e-08	3.25e-06
TDRD10	76.5476	-1.93516	0.351254	-5.50928	3.6e-08	3.25e-06
PRR5L	94.7302	1.30093	0.236194	5.50789	3.63e-08	3.26e-06
ALOX12	53.5272	-1.12818	0.204885	-5.50639	3.66e-08	3.27e-06
KDELR3	1927.39	0.971721	0.176558	5.50371	3.72e-08	3.31e-06
DUSP22	4226.32	-0.685241	0.124529	-5.50267	3.74e-08	3.31e-06
CTSL	14488.7	-1.00279	0.182927	-5.48192	4.21e-08	3.71e-06
ROPN1B	603.443	-1.89497	0.345777	-5.48032	4.25e-08	3.73e-06
MGLL	2022.03	1.90598	0.34804	5.47633	4.34e-08	3.76e-06
ELOC	2171.94	0.854497	0.156008	5.47727	4.32e-08	3.76e-06
ASRGL1	415.693	-1.50324	0.274468	-5.47693	4.33e-08	3.76e-06
RHOH	23.3532	2.32233	0.424116	5.47571	4.36e-08	3.76e-06
ZNF667	174.568	-2.56812	0.469153	-5.47394	4.4e-08	3.79e-06
TCF7L2	884.372	-0.538907	0.0984667	-5.47299	4.43e-08	3.79e-06
PCDHA13	13.7514	-4.21375	0.77075	-5.46708	4.57e-08	3.9e-06
IL21R	24.1542	2.29364	0.420431	5.45546	4.88e-08	4.05e-06
RAB2A	5692.63	0.964073	0.176581	5.45965	4.77e-08	4.05e-06
SLC1A1	110.745	1.97036	0.361153	5.45574	4.88e-08	4.05e-06
PRKCD	2856.08	-1.09099	0.199868	-5.45853	4.8e-08	4.05e-06
DLC1	2798.05	-1.27731	0.234072	-5.45689	4.85e-08	4.05e-06
WDR87	8.7063	-3.57066	0.65433	-5.45696	4.84e-08	4.05e-06
CFAP43	28.1962	-1.75417	0.321466	-5.45679	4.85e-08	4.05e-06
ZNF350-AS1	46.9355	-3.15929	0.579667	-5.45019	5.03e-08	4.16e-06
PPP1R13L	265.103	-1.47328	0.270395	-5.44862	5.08e-08	4.18e-06
NSMAF	2415.57	0.859949	0.158273	5.43333	5.53e-08	4.54e-06
NMNAT3	246.415	-1.22009	0.224636	-5.43143	5.59e-08	4.57e-06
PIK3R4	1362.05	-0.860347	0.158428	-5.43052	5.62e-08	4.57e-06
CD38	73.8455	1.91913	0.353794	5.42443	5.81e-08	4.71e-06
OVOL1	786.996	-1.49679	0.276056	-5.42205	5.89e-08	4.76e-06
CELF5	189.859	-1.92279	0.354926	-5.41744	6.05e-08	4.86e-06
PARD3B	420.998	-0.932531	0.172297	-5.41234	6.22e-08	4.98e-06
MCM2	1531.45	-0.98694	0.182538	-5.40676	6.42e-08	5.1e-06
NSG1	12063.3	-1.28854	0.238291	-5.40743	6.39e-08	5.1e-06
FASLG	17.2634	2.9113	0.538716	5.40415	6.51e-08	5.16e-06
LAMA4	1745.43	-0.856549	0.158538	-5.40279	6.56e-08	5.18e-06
LINC00486	6.55982	-2.63788	0.488364	-5.40147	6.61e-08	5.2e-06
PON3	73.1077	-3.21285	0.596176	-5.38909	7.08e-08	5.55e-06
ACTRT3	43.784	-0.904373	0.168029	-5.38224	7.36e-08	5.74e-06
LOC100507564	44.5563	-1.43357	0.266506	-5.37912	7.49e-08	5.82e-06
LZTFL1	352.759	-1.28202	0.238758	-5.36953	7.89e-08	6.12e-06
C5orf58	3.40689	3.96536	0.738881	5.36671	8.02e-08	6.19e-06
REPS1	1207.4	-0.807101	0.150578	-5.36004	8.32e-08	6.4e-06
PTPRC	180.782	2.17281	0.405685	5.3559	8.51e-08	6.5e-06
GAS1	565.653	-1.15975	0.216512	-5.35652	8.48e-08	6.5e-06
DISP1	437.046	-0.933583	0.174543	-5.34874	8.86e-08	6.72e-06
ENTPD3-AS1	142.819	-1.12168	0.209712	-5.34866	8.86e-08	6.72e-06
LOC105371083	5.50292	-2.44576	0.457329	-5.34793	8.9e-08	6.72e-06
PCDHB9	35.5131	-2.18526	0.408672	-5.34721	8.93e-08	6.72e-06
KIAA1549L	533.786	-1.84249	0.344817	-5.34337	9.12e-08	6.84e-06
ATXN7L3B	6174.15	-0.510835	0.095623	-5.34218	9.18e-08	6.86e-06
ASTE1	214.122	-0.666013	0.124864	-5.3339	9.61e-08	7.16e-06
PIGZ	420.759	-1.04324	0.19581	-5.32784	9.94e-08	7.32e-06
SYNPR	1933.11	-3.0346	0.569475	-5.32876	9.89e-08	7.32e-06
GPR156	81.9164	-1.85237	0.347648	-5.32829	9.91e-08	7.32e-06
SORBS2	935.091	-2.10596	0.39613	-5.31634	1.06e-07	7.77e-06
CALCOCO1	4213.81	-0.771863	0.145399	-5.30858	1.1e-07	8.08e-06
IFNG	3.16017	3.73471	0.703752	5.30686	1.12e-07	8.1e-06
ZNF185	1033.94	-1.2538	0.236251	-5.30705	1.11e-07	8.1e-06
SH2D1A	17.3585	2.98762	0.563315	5.30363	1.14e-07	8.22e-06
TRAF3IP3	42.8197	2.0084	0.378976	5.29953	1.16e-07	8.38e-06
CDIPTOSP	17.0883	-2.08985	0.394472	-5.29784	1.17e-07	8.42e-06
BRPF1	1229.85	-0.844849	0.159542	-5.29547	1.19e-07	8.51e-06
GABARAPL1	3470	-0.893785	0.168916	-5.29129	1.21e-07	8.67e-06
ZNF549	766.856	-1.43437	0.271514	-5.28286	1.27e-07	9.05e-06
GORASP1	1880.02	-0.728475	0.137941	-5.28108	1.28e-07	9.08e-06
ZNF665	85.5164	-1.28598	0.243488	-5.28148	1.28e-07	9.08e-06
TWNK	1154.47	-1.03024	0.19533	-5.27439	1.33e-07	9.37e-06
LINC00365	4.69218	-2.41544	0.457979	-5.27413	1.33e-07	9.37e-06
ACKR2	27.0711	-1.57712	0.299096	-5.27297	1.34e-07	9.39e-06
SSBP2	675.747	-1.07289	0.203922	-5.26125	1.43e-07	9.98e-06
ZNF836	256.238	-0.901133	0.171394	-5.25766	1.46e-07	1.01e-05
SLC25A30	1007.81	-1.09655	0.208681	-5.25468	1.48e-07	1.03e-05
CD83	825.543	-1.26214	0.240566	-5.24655	1.55e-07	1.07e-05
ZBTB44-DT	27.8596	-1.31009	0.249816	-5.24423	1.57e-07	1.08e-05
ADCY6	4050.59	-1.05696	0.201708	-5.24003	1.61e-07	1.1e-05
TMPPE	56.7611	-1.23807	0.236406	-5.23704	1.63e-07	1.12e-05
TSPAN14	11316.7	-0.893062	0.170558	-5.23611	1.64e-07	1.12e-05
PXDC1	2395.06	-0.909672	0.173747	-5.23562	1.64e-07	1.12e-05
CDC42BPG	672.582	-1.08226	0.206804	-5.23325	1.67e-07	1.13e-05
SFTA2	12.8492	-4.23572	0.809465	-5.23274	1.67e-07	1.13e-05
MAP3K13	885.643	-0.89519	0.171137	-5.23084	1.69e-07	1.13e-05
NLRC5	929.384	1.63041	0.311642	5.23166	1.68e-07	1.13e-05
ZNF415	193.845	-2.11503	0.404357	-5.23059	1.69e-07	1.13e-05
EIF4A2	17918.2	-1.08178	0.206866	-5.22938	1.7e-07	1.13e-05
CRTAM	9.21268	2.4298	0.465683	5.21772	1.81e-07	1.19e-05
DOCK10	558.841	1.93731	0.371181	5.21931	1.8e-07	1.19e-05
KCTD6	145.144	-0.837266	0.160465	-5.21774	1.81e-07	1.19e-05
TBC1D10C	82.2847	1.74884	0.335166	5.21782	1.81e-07	1.19e-05
AMMECR1	187.28	0.970397	0.186025	5.2165	1.82e-07	1.2e-05
RTL8B	877.92	-1.0734	0.205834	-5.21488	1.84e-07	1.2e-05
GBP1	585.125	2.78212	0.534061	5.20937	1.89e-07	1.24e-05
TSPAN6	1506.87	-0.750478	0.144104	-5.20789	1.91e-07	1.24e-05
FCRL6	10.3442	2.02187	0.38832	5.20671	1.92e-07	1.25e-05
FXYD1	103.751	-2.83665	0.545013	-5.20473	1.94e-07	1.25e-05
WDR82	4147.74	-0.587127	0.113057	-5.19318	2.07e-07	1.32e-05
PPP2R3B	571.33	-1.07262	0.20652	-5.19381	2.06e-07	1.32e-05
RIPK4	1353.26	-1.11218	0.214143	-5.19364	2.06e-07	1.32e-05
RBKS	288.563	-1.17318	0.22595	-5.19223	2.08e-07	1.33e-05
ARMC9	3984.04	1.28688	0.247892	5.19127	2.09e-07	1.33e-05
SP140	28.1692	1.76282	0.339668	5.18984	2.1e-07	1.33e-05
LAMA1	299.995	1.8693	0.360154	5.1903	2.1e-07	1.33e-05
HPSE	110.852	1.58165	0.304817	5.18885	2.12e-07	1.33e-05
CENPVL3	2.72428	-2.94398	0.567843	-5.1845	2.17e-07	1.36e-05
ROBO1	1026.26	-2.12557	0.410325	-5.18021	2.22e-07	1.39e-05
DENND2C	50.4797	-1.26399	0.244098	-5.17818	2.24e-07	1.4e-05
EFCAB1	271.098	-3.04491	0.588212	-5.17655	2.26e-07	1.41e-05
FMO4	565.043	-0.829768	0.160367	-5.17417	2.29e-07	1.42e-05
UBD	31.8406	2.39883	0.463737	5.17282	2.31e-07	1.43e-05
CHL1	1188.69	-2.83284	0.547794	-5.17136	2.32e-07	1.43e-05
FOXO3	2219.25	-0.882426	0.170711	-5.16912	2.35e-07	1.44e-05
RHCG	183.406	-2.15936	0.417747	-5.16906	2.35e-07	1.44e-05
LRR1	219.715	0.628395	0.121544	5.17011	2.34e-07	1.44e-05
FZD7	818.153	1.37824	0.266814	5.16553	2.4e-07	1.46e-05
TCN1	31.2218	3.05509	0.591917	5.16134	2.45e-07	1.49e-05
BEX5	152.408	-1.94156	0.376267	-5.16007	2.47e-07	1.5e-05
MRPL15	2884.31	0.775744	0.15042	5.15718	2.51e-07	1.52e-05
RPS12	101572	-1.03545	0.200825	-5.15598	2.52e-07	1.52e-05
LOC642361	85.7451	-0.661592	0.128501	-5.14854	2.63e-07	1.58e-05
AKAP17A	1320.09	-0.603798	0.117316	-5.14677	2.65e-07	1.59e-05
THBS4-AS1	5.78444	2.05078	0.398829	5.142	2.72e-07	1.63e-05
ACCSL	302.707	-1.55684	0.302876	-5.14019	2.74e-07	1.64e-05
ALDH1L1-AS2	29.4346	-2.54972	0.496128	-5.13924	2.76e-07	1.64e-05
STAR	49.6511	-1.89078	0.367996	-5.13805	2.78e-07	1.65e-05
ZNF329	407.226	-0.716973	0.139574	-5.13686	2.79e-07	1.65e-05
TMEM41A	617.027	-0.715757	0.139413	-5.13409	2.84e-07	1.67e-05
LTA	6.51208	2.17796	0.425232	5.12181	3.03e-07	1.78e-05
ANKRD13A	2116.12	-0.555785	0.108614	-5.11708	3.1e-07	1.82e-05
MYH14	7670.49	-1.48364	0.289986	-5.11626	3.12e-07	1.82e-05
LYVE1	80.7232	-2.40036	0.469398	-5.1137	3.16e-07	1.84e-05
ARHGEF37	2484.53	-1.17275	0.229478	-5.1105	3.21e-07	1.87e-05
SEC22C	1606.16	-0.691417	0.135344	-5.10857	3.25e-07	1.88e-05
SCN8A	91.295	-1.88192	0.36846	-5.10752	3.26e-07	1.89e-05
SMARCC1	6039.84	-0.702214	0.137708	-5.09929	3.41e-07	1.97e-05
INSYN2B	6.18004	-3.52516	0.691577	-5.09728	3.45e-07	1.98e-05
CCDC68	169.444	-2.58492	0.507325	-5.09519	3.48e-07	2e-05
SUMF1	1443.1	-0.730615	0.143456	-5.09297	3.52e-07	2.01e-05
LOC100130207	1443.1	-0.730615	0.143456	-5.09297	3.52e-07	2.01e-05
L1CAM	4384.21	-2.43114	0.477258	-5.09397	3.51e-07	2.01e-05
LURAP1	239.81	-1.63511	0.321239	-5.09001	3.58e-07	2.03e-05
PTPN22	15.5763	2.26618	0.44528	5.08934	3.59e-07	2.03e-05
RNF144B	498.903	-1.39838	0.274956	-5.08585	3.66e-07	2.05e-05
GRIN2A	229.664	2.8363	0.557605	5.08658	3.65e-07	2.05e-05
DTHD1	4.21559	3.26853	0.642562	5.08672	3.64e-07	2.05e-05
TCP10L	19.1854	-1.32331	0.260182	-5.08609	3.66e-07	2.05e-05
CYP27C1	46.5004	-1.88602	0.370885	-5.08518	3.67e-07	2.05e-05
CHL1-AS2	82.8175	-3.33934	0.657279	-5.08055	3.76e-07	2.1e-05
PYY	49.8629	-2.22806	0.438715	-5.0786	3.8e-07	2.11e-05
GBP4	492.929	1.99513	0.39324	5.07358	3.9e-07	2.16e-05
TSPAN8	33.3987	-3.6828	0.726633	-5.06831	4.01e-07	2.21e-05
KCNS3	650.042	-1.24331	0.245327	-5.06797	4.02e-07	2.21e-05
GPR62	30.3049	-1.20992	0.238694	-5.0689	4e-07	2.21e-05
ZNF560	90.653	-4.02916	0.795318	-5.0661	4.06e-07	2.23e-05
CALHM2	571.273	1.23171	0.243224	5.06409	4.1e-07	2.24e-05
NQO1	2756.87	1.56518	0.309086	5.06391	4.11e-07	2.24e-05
TSEN2	475.699	-0.676501	0.133644	-5.06196	4.15e-07	2.26e-05
PCDHB2	52.7634	-2.76403	0.546404	-5.05858	4.22e-07	2.29e-05
DCT	909.902	-2.45902	0.486807	-5.05133	4.39e-07	2.36e-05
ALG5	1357.68	0.798963	0.158155	5.05176	4.38e-07	2.36e-05
ZBED2	6.17646	4.48864	0.888511	5.05187	4.38e-07	2.36e-05
TMEM43	2430.97	-0.675793	0.133802	-5.05071	4.4e-07	2.36e-05
RXRB	3451.85	-0.794133	0.157266	-5.04962	4.43e-07	2.37e-05
GPRC5D-AS1	15.4455	1.72811	0.342247	5.04932	4.43e-07	2.37e-05
RREB1	3620.81	-0.76202	0.150984	-5.04704	4.49e-07	2.38e-05
GPR171	4.86397	2.34459	0.464525	5.04728	4.48e-07	2.38e-05
WDFY3-AS2	101.284	-0.936856	0.185634	-5.04679	4.49e-07	2.38e-05
P2RY10	6.86604	3.01868	0.599506	5.03528	4.77e-07	2.52e-05
ARC	137.907	2.30546	0.457932	5.03451	4.79e-07	2.53e-05
PDE3A	1478.12	-2.2395	0.44524	-5.02987	4.91e-07	2.58e-05
TRAM1	6561.15	0.95542	0.190022	5.02794	4.96e-07	2.59e-05
FERMT1	24.7139	-2.45024	0.487317	-5.02802	4.96e-07	2.59e-05
ELL2	495.354	-1.06989	0.212802	-5.02766	4.97e-07	2.59e-05
TRBV20-1	9.13362	3.03075	0.603183	5.0246	5.04e-07	2.63e-05
PPP2R2B	41.8725	2.10457	0.419039	5.02236	5.1e-07	2.65e-05
KATNAL2	125.929	1.26672	0.252306	5.02058	5.15e-07	2.67e-05
CFAP53	27.5886	-1.09925	0.218966	-5.02019	5.16e-07	2.67e-05
DDX11-AS1	32.3311	-0.989339	0.197125	-5.01885	5.2e-07	2.68e-05
ZBTB11-AS1	168.028	-0.899729	0.179314	-5.01762	5.23e-07	2.69e-05
HS3ST5	15.3995	-2.84846	0.568362	-5.0117	5.4e-07	2.77e-05
GPR55	5.99138	2.09412	0.417955	5.0104	5.43e-07	2.78e-05
LARS2	813.438	-0.644218	0.128713	-5.00506	5.58e-07	2.84e-05
PRXL2A	5647.71	-0.518899	0.103689	-5.00438	5.6e-07	2.84e-05
FUT3	63.8482	-2.55829	0.511205	-5.00442	5.6e-07	2.84e-05
WDR87BP	9.29183	-2.79442	0.558334	-5.00493	5.59e-07	2.84e-05
LINC02614	55.2706	-1.25376	0.250618	-5.00265	5.65e-07	2.86e-05
DECR1	3617.78	0.748382	0.149713	4.99876	5.77e-07	2.9e-05
ZNF135	243.585	-1.36495	0.273048	-4.99894	5.76e-07	2.9e-05
TMEM217	21.3508	-0.824495	0.164984	-4.99742	5.81e-07	2.92e-05
MCF2	367.938	-2.39568	0.479558	-4.9956	5.87e-07	2.94e-05
MTCL1	151.324	1.27714	0.255864	4.99148	5.99e-07	2.99e-05
NEK11	116.252	-1.55787	0.312235	-4.98941	6.06e-07	3.02e-05
USP4	2198.83	-0.64322	0.128966	-4.9875	6.12e-07	3.04e-05
LOC107986084	2198.83	-0.64322	0.128966	-4.9875	6.12e-07	3.04e-05
MANSC1	618.04	-1.10051	0.220742	-4.98549	6.18e-07	3.06e-05
HNRNPD-DT	30.6879	-1.32848	0.266489	-4.9851	6.19e-07	3.06e-05
KDM5B	2318.74	-0.646788	0.129852	-4.98097	6.33e-07	3.1e-05
SNHG16	5942.11	-0.726044	0.145731	-4.9821	6.29e-07	3.1e-05
FOXL2	27.5187	1.79983	0.36132	4.98126	6.32e-07	3.1e-05
ANXA4	3216.05	0.768703	0.154315	4.9814	6.31e-07	3.1e-05
FADS1	2229.71	1.03434	0.207798	4.97763	6.44e-07	3.14e-05
AVPR2	33.7623	-1.51789	0.30504	-4.97604	6.49e-07	3.16e-05
PLSCR4	229.265	-1.37774	0.277044	-4.97301	6.59e-07	3.2e-05
PCOLCE2	133.149	-1.66397	0.334704	-4.97147	6.64e-07	3.22e-05
RAB43	57.9927	-0.942833	0.189676	-4.97077	6.67e-07	3.23e-05
KRTAP5-2	21.2006	-3.57525	0.719424	-4.96961	6.71e-07	3.24e-05
BATF3	33.2062	1.141	0.229624	4.96899	6.73e-07	3.24e-05
RAB7B	51.0901	1.59758	0.321639	4.96699	6.8e-07	3.27e-05
SNX29	1244.87	-0.628348	0.126548	-4.9653	6.86e-07	3.28e-05
PLAAT1	141.008	-1.63931	0.330165	-4.96513	6.87e-07	3.28e-05
FBH1	3019.09	-0.379672	0.0765047	-4.96272	6.95e-07	3.32e-05
IDI2-AS1	296.623	-0.770666	0.155357	-4.96061	7.03e-07	3.35e-05
TNFRSF19	1102.93	1.99594	0.40255	4.95823	7.11e-07	3.38e-05
CA13	29.7987	1.42453	0.287404	4.95654	7.18e-07	3.4e-05
SETD5	2268.18	-0.627139	0.126611	-4.95328	7.3e-07	3.44e-05
TIGIT	40.6733	2.73236	0.551612	4.95342	7.29e-07	3.44e-05
SCARA5	62.2461	-2.28109	0.460746	-4.95086	7.39e-07	3.47e-05
KTN1-AS1	169.644	-0.705478	0.142492	-4.95099	7.38e-07	3.47e-05
IHO1	6.66292	2.1641	0.437159	4.95037	7.41e-07	3.47e-05
WARS1	23150.7	1.65302	0.334049	4.94844	7.48e-07	3.5e-05
RAMP2-AS1	50.2212	-1.78932	0.361743	-4.94637	7.56e-07	3.53e-05
KLF15	1001.77	-0.879893	0.177984	-4.94366	7.67e-07	3.57e-05
THEMIS	8.72028	2.77236	0.560965	4.94212	7.73e-07	3.59e-05
FAM181B	129.402	-1.46565	0.296637	-4.94089	7.78e-07	3.6e-05
RBSN	925.78	-0.601945	0.121973	-4.93507	8.01e-07	3.7e-05
LMO3	128.351	-1.50926	0.305963	-4.93281	8.11e-07	3.72e-05
ZNF454	39.1648	-2.11034	0.427783	-4.93319	8.09e-07	3.72e-05
RAP2C-AS1	80.0898	-1.02031	0.20683	-4.93308	8.09e-07	3.72e-05
BEX4	2144.65	-0.821054	0.166674	-4.9261	8.39e-07	3.85e-05
TFG	2477.46	-0.531007	0.107842	-4.92392	8.48e-07	3.88e-05
LYRM4	2607.13	-0.897289	0.182324	-4.9214	8.59e-07	3.92e-05
PLEKHG4B	889.035	1.69347	0.344245	4.91939	8.68e-07	3.95e-05
EPM2A	689.983	-0.842299	0.171247	-4.91863	8.72e-07	3.96e-05
ZP4	8.62823	-5.35054	1.08802	-4.91766	8.76e-07	3.97e-05
KCNT2	6.90619	2.41491	0.491795	4.9104	9.09e-07	4.09e-05
UBE2V2	1465.84	1.00287	0.204225	4.91061	9.08e-07	4.09e-05
PAPSS2	241.721	1.15098	0.234401	4.9103	9.09e-07	4.09e-05
PSG5	25.5013	-3.63743	0.740608	-4.91141	9.04e-07	4.09e-05
TREX2	67.4279	-1.00039	0.203815	-4.90831	9.19e-07	4.12e-05
CMSS1	670.112	-0.681248	0.138805	-4.90795	9.2e-07	4.12e-05
NISCH	4379.01	-0.738521	0.150492	-4.90738	9.23e-07	4.12e-05
C1QTNF12	68.1898	-1.7198	0.350656	-4.90454	9.36e-07	4.17e-05
WWC2-AS2	65.9145	-0.735746	0.150001	-4.90493	9.35e-07	4.17e-05
LOC101930275	9.72492	-2.87478	0.586319	-4.9031	9.43e-07	4.19e-05
ANAPC13	2024.7	-0.638247	0.130211	-4.90163	9.5e-07	4.2e-05
LINC02572	8.82499	-1.63988	0.33454	-4.90189	9.49e-07	4.2e-05
RPUSD3	2327.47	-1.091	0.22268	-4.89941	9.61e-07	4.24e-05
NCKAP5-AS2	35.9043	-2.25419	0.460517	-4.89491	9.84e-07	4.33e-05
ZNF717	239.395	-0.849244	0.173548	-4.89342	9.91e-07	4.35e-05
RLN11	4.1084	-2.97481	0.608023	-4.8926	9.95e-07	4.36e-05
RPL3L	24.0934	-1.57455	0.32239	-4.884	1.04e-06	4.55e-05
SPATA31A1	8.28413	-3.42997	0.702638	-4.88156	1.05e-06	4.59e-05
ADGRG5	15.9194	1.71007	0.35052	4.87867	1.07e-06	4.65e-05
CRY2	2324.23	-0.87564	0.17955	-4.87685	1.08e-06	4.69e-05
CHADL	952.802	-2.12791	0.436546	-4.87441	1.09e-06	4.73e-05
FAM189A2	4290.09	-0.995663	0.204297	-4.87361	1.1e-06	4.74e-05
FAM86DP	634.404	-1.5362	0.315246	-4.87301	1.1e-06	4.75e-05
CD96	35.8356	2.27606	0.467246	4.87122	1.11e-06	4.78e-05
ADPRH	543.894	-0.924912	0.189921	-4.86999	1.12e-06	4.79e-05
PCDHA7	8.89276	-3.93341	0.807655	-4.87016	1.12e-06	4.79e-05
GFI1	14.7439	2.07376	0.425923	4.86885	1.12e-06	4.81e-05
MAMSTR	269.625	-1.87542	0.385361	-4.86664	1.14e-06	4.85e-05
SLC28A1	33.858	-2.21736	0.455796	-4.86481	1.15e-06	4.89e-05
TAPBPL	1226.74	0.980012	0.201652	4.85992	1.17e-06	5e-05
IKZF3	105.383	2.19303	0.451417	4.8581	1.19e-06	5.04e-05
APOL3	476.429	2.05844	0.423909	4.85586	1.2e-06	5.08e-05
TMEM25	348.348	-1.39817	0.288001	-4.85474	1.21e-06	5.1e-05
LIPH	29.7009	-2.45471	0.506144	-4.84982	1.24e-06	5.22e-05
BTRC	1167.32	-0.313213	0.0646544	-4.84442	1.27e-06	5.35e-05
ENTPD1	2351.3	-1.37356	0.283849	-4.83903	1.3e-06	5.49e-05
KIF9	264.269	-0.929451	0.192096	-4.83847	1.31e-06	5.49e-05
SLC6A16	160.912	-0.950078	0.196408	-4.83727	1.32e-06	5.52e-05
ACOX2	187.132	-2.45891	0.508602	-4.83464	1.33e-06	5.58e-05
DLGAP3	163.027	-2.09267	0.433035	-4.83257	1.35e-06	5.63e-05
ALDH6A1	2018.75	-0.713358	0.147658	-4.83114	1.36e-06	5.65e-05
TMEM185A	815.623	-0.853553	0.176713	-4.83016	1.36e-06	5.67e-05
CGN	139.97	-1.68495	0.348959	-4.82851	1.38e-06	5.71e-05
MRPS28	654.487	0.913027	0.18911	4.82803	1.38e-06	5.71e-05
MTMR14	2396.84	-0.821224	0.17022	-4.82448	1.4e-06	5.8e-05
PTP4A3	9410.2	1.42235	0.294968	4.82205	1.42e-06	5.85e-05
L3MBTL4-AS1	22.4127	1.6135	0.33459	4.82232	1.42e-06	5.85e-05
GEM	369.375	1.79607	0.372528	4.8213	1.43e-06	5.86e-05
TMEM87B	507.658	0.885109	0.183686	4.8186	1.45e-06	5.93e-05
LRRK2	276.74	-1.79585	0.372861	-4.81641	1.46e-06	5.98e-05
PCDHA11	19.1838	-3.28537	0.682992	-4.81026	1.51e-06	6.16e-05
EIF2B5	2464.67	-0.586492	0.122005	-4.80712	1.53e-06	6.24e-05
NLRP9	8.61186	-3.01907	0.628173	-4.80611	1.54e-06	6.26e-05
LINC01356	67.2684	-1.40531	0.292577	-4.80321	1.56e-06	6.34e-05
MYH7	125.745	-1.64662	0.342875	-4.8024	1.57e-06	6.35e-05
MSC	6148.14	-2.56004	0.533674	-4.79702	1.61e-06	6.51e-05
SORL1	716.13	1.73351	0.361462	4.79585	1.62e-06	6.54e-05
NFIA	1148.57	-1.28421	0.267842	-4.79465	1.63e-06	6.57e-05
GPR17	18.2477	-2.38018	0.496522	-4.7937	1.64e-06	6.58e-05
OGG1	523.964	-0.594877	0.12417	-4.79084	1.66e-06	6.67e-05
HPSE2	226.312	-2.61518	0.545911	-4.79049	1.66e-06	6.67e-05
HSPA1L	238.105	-0.835637	0.174496	-4.78887	1.68e-06	6.71e-05
SOCS2	208.296	1.54721	0.32315	4.7879	1.69e-06	6.73e-05
MIB2	3973.03	-0.891536	0.186311	-4.78519	1.71e-06	6.8e-05
RABL2A	236.981	-0.695745	0.145418	-4.78445	1.71e-06	6.82e-05
SKAP1	20.6682	1.90612	0.398457	4.78376	1.72e-06	6.83e-05
USP19	4178.52	-0.763309	0.159601	-4.78262	1.73e-06	6.85e-05
MPRIP	13270.1	-0.700637	0.14651	-4.78219	1.73e-06	6.86e-05
PARP8	404.613	1.59308	0.333179	4.78145	1.74e-06	6.87e-05
AMOTL2	3146.66	-1.10154	0.230589	-4.77705	1.78e-06	7e-05
HCG20	68.8584	-1.45954	0.305538	-4.77697	1.78e-06	7e-05
GPR63	14.9674	1.72833	0.361957	4.77496	1.8e-06	7.05e-05
SCAP	5443.87	-0.982534	0.205804	-4.77413	1.8e-06	7.06e-05
MSL2	888.381	-0.564678	0.118281	-4.77404	1.81e-06	7.06e-05
EMC7	2607.68	0.515855	0.108085	4.77267	1.82e-06	7.09e-05
IQCH	44.7451	-1.16951	0.245097	-4.77162	1.83e-06	7.12e-05
CYTIP	34.0771	1.76458	0.369935	4.76996	1.84e-06	7.14e-05
ZDHHC3	1481.67	-0.528431	0.110783	-4.76996	1.84e-06	7.14e-05
LOC101927964	8.17082	-2.00962	0.421256	-4.77055	1.84e-06	7.14e-05
QRICH1	2393.3	-0.541663	0.11361	-4.76773	1.86e-06	7.2e-05
FBXO15	37.158	-1.05852	0.222117	-4.7656	1.88e-06	7.27e-05
IGFBPL1	45.6165	-1.73909	0.365169	-4.76241	1.91e-06	7.37e-05
ASPHD1	756.357	-1.2539	0.263334	-4.76165	1.92e-06	7.38e-05
PCDHA3	9.13084	-3.76031	0.790296	-4.7581	1.95e-06	7.5e-05
CYB561A3	3540.2	-0.941258	0.197883	-4.75663	1.97e-06	7.54e-05
MSC-AS1	441.955	-1.70221	0.358022	-4.7545	1.99e-06	7.61e-05
OARD1	1492.56	-0.706146	0.148537	-4.754	1.99e-06	7.61e-05
XXYLT1	688.275	-0.711169	0.149798	-4.74752	2.06e-06	7.85e-05
BCAT1	266.487	1.79503	0.378267	4.74542	2.08e-06	7.91e-05
ATP2C1	2785.42	-0.607462	0.128091	-4.74241	2.11e-06	8.02e-05
NHEJ1	113.469	-0.704493	0.148563	-4.74204	2.12e-06	8.02e-05
GBP1P1	50.7354	2.78221	0.586871	4.74076	2.13e-06	8.05e-05
FANCE	410.565	-0.689251	0.145509	-4.73683	2.17e-06	8.2e-05
GJC3	55.2574	-1.47572	0.311627	-4.73554	2.18e-06	8.23e-05
TATDN2	1251.27	-0.709265	0.149797	-4.73484	2.19e-06	8.25e-05
TESK2	301.469	-0.980142	0.207058	-4.73366	2.21e-06	8.28e-05
ZBTB12	702.353	-0.99092	0.209384	-4.73255	2.22e-06	8.31e-05
CHRNB2	251.622	-1.85972	0.393391	-4.72741	2.27e-06	8.51e-05
BTG1	6414.4	-0.946063	0.200141	-4.72698	2.28e-06	8.51e-05
IRF1	956.435	1.81499	0.384172	4.72442	2.31e-06	8.6e-05
ZDHHC15	78.0547	-1.996	0.422638	-4.72272	2.33e-06	8.65e-05
GALNT17	31.8415	2.14913	0.455043	4.72291	2.32e-06	8.65e-05
ZNF99	4.28703	-3.62384	0.767377	-4.72238	2.33e-06	8.65e-05
ALDH5A1	1028.95	-0.8413	0.178169	-4.72192	2.34e-06	8.65e-05
WIPF3	760.129	-1.48082	0.313734	-4.71997	2.36e-06	8.72e-05
ANO8	290.971	-0.942526	0.199859	-4.71595	2.41e-06	8.88e-05
HSD17B1	297.306	-1.29223	0.274078	-4.71483	2.42e-06	8.91e-05
ZBTB20	22.0702	-1.11911	0.237465	-4.71275	2.44e-06	8.97e-05
KDM7A-DT	159.575	0.850157	0.180389	4.7129	2.44e-06	8.97e-05
ITK	24.0825	2.28858	0.48572	4.71174	2.46e-06	8.99e-05
DAXX	3022.23	-0.592073	0.125672	-4.71127	2.46e-06	8.99e-05
SMIM40	3022.23	-0.592073	0.125672	-4.71127	2.46e-06	8.99e-05
ITGB3	17.4198	1.4037	0.298015	4.71016	2.48e-06	9.02e-05
TTC24	2.9928	2.35604	0.500336	4.70891	2.49e-06	9.06e-05
COL6A6	7.23022	-1.72123	0.365614	-4.70779	2.5e-06	9.1e-05
ZBED1	3187.61	-0.683218	0.145556	-4.69385	2.68e-06	9.72e-05
SLC6A15	3243.99	-1.20861	0.257601	-4.69177	2.71e-06	9.8e-05
ATAT1	639.61	-0.808995	0.172463	-4.69084	2.72e-06	9.83e-05
DERL1	3517.89	0.749277	0.159745	4.69047	2.73e-06	9.83e-05
LGALS17A	10.5563	3.21023	0.685056	4.68609	2.78e-06	0.000100277
WDR48	1287.16	-0.576329	0.123028	-4.68453	2.81e-06	0.000100833
IL17RE	142.837	-1.13205	0.241671	-4.68425	2.81e-06	0.000100833
RRM2B	1804.7	1.23477	0.263883	4.67924	2.88e-06	0.000102986
CLUHP3	176.637	-1.481	0.316506	-4.67922	2.88e-06	0.000102986
TUSC1	895.096	-0.732667	0.156597	-4.67867	2.89e-06	0.000103088
RAB6B	1448.55	-1.18215	0.252847	-4.67537	2.93e-06	0.000104579
NSUN7	153.549	-1.10449	0.23646	-4.67093	3e-06	0.000106686
ZSCAN12	238.857	-1.3373	0.28673	-4.66395	3.1e-06	0.000110184
ALG9	494.361	-0.684895	0.146912	-4.66193	3.13e-06	0.000110899
ERVMER34-1	61.9305	1.75318	0.376055	4.66203	3.13e-06	0.000110899
OSBPL2	2940.76	-1.01373	0.217636	-4.65793	3.19e-06	0.000112505
LOC105369209	2940.76	-1.01373	0.217636	-4.65793	3.19e-06	0.000112505
SHANK1	24.422	-1.94838	0.418278	-4.65811	3.19e-06	0.000112505
ADGRB1	702.417	1.55429	0.333751	4.65705	3.21e-06	0.000112665
APOM	126.874	-1.21406	0.260698	-4.65695	3.21e-06	0.000112665
FXR1	4737.95	-0.822141	0.176572	-4.65613	3.22e-06	0.000112737
BAALC	37.4163	1.30696	0.280683	4.65636	3.22e-06	0.000112737
IDO1	60.6714	2.92325	0.627993	4.65491	3.24e-06	0.00011303
STEAP1	71.2929	-1.31903	0.283357	-4.65499	3.24e-06	0.00011303
UBE2E1	2160.26	-0.524498	0.112697	-4.65407	3.25e-06	0.000113303
HMCES	1657.56	-0.69562	0.149479	-4.65363	3.26e-06	0.000113357
SPAG8	49.4465	-1.15897	0.249306	-4.64877	3.34e-06	0.000115866
ANKEF1	137.585	-1.18813	0.255605	-4.6483	3.35e-06	0.000115938
RSPO3	15.5304	2.35291	0.50632	4.64709	3.37e-06	0.00011605
RBMS1	807.099	0.830027	0.178592	4.64762	3.36e-06	0.00011605
MVB12B	1585.37	-0.748632	0.16109	-4.64728	3.36e-06	0.00011605
SLFN11	168.994	1.47238	0.316872	4.64661	3.37e-06	0.000116127
ASB10	233.317	-3.05617	0.658072	-4.64413	3.42e-06	0.000117341
PAK3	136.584	-2.28358	0.492054	-4.64091	3.47e-06	0.000118988
SPEF1	25.0312	-1.9061	0.411128	-4.63626	3.55e-06	0.000121494
ATP8B2	4920.01	0.847419	0.182809	4.63554	3.56e-06	0.000121718
TCEA1	2146.86	0.7663	0.165337	4.63477	3.57e-06	0.000121979
RPL35A	26050	-1.00565	0.217122	-4.63173	3.63e-06	0.000123581
ECM1	1929.95	1.9885	0.429418	4.63068	3.64e-06	0.000124005
LAX1	7.26822	2.2365	0.483111	4.62938	3.67e-06	0.000124585
RPS23P5	4.37501	-3.90499	0.843999	-4.62677	3.71e-06	0.000125959
SEMA6A	6608.49	-1.16774	0.252503	-4.62467	3.75e-06	0.000126838
OSGIN2	625.65	0.716118	0.154841	4.62485	3.75e-06	0.000126838
LRCH3	1573.14	-0.643278	0.139122	-4.62383	3.77e-06	0.000127144
PTGS2	10.9613	1.53951	0.333104	4.62171	3.81e-06	0.000128244
SLC5A5	8.01053	-2.24797	0.486891	-4.617	3.89e-06	0.000130565
EFCAB12	19.2605	-1.98211	0.42929	-4.61718	3.89e-06	0.000130565
CXCR3	70.1869	2.2557	0.488522	4.6174	3.89e-06	0.000130565
SH2D4B	5.34982	-1.89785	0.411103	-4.61649	3.9e-06	0.000130675
KYNU	207.141	-2.37239	0.513987	-4.61567	3.92e-06	0.000130777
FGD5P1	10.467	-2.95745	0.64072	-4.61582	3.92e-06	0.000130777
MIR219A1	3.35168	-1.94109	0.420671	-4.61428	3.94e-06	0.000131237
LOC105376453	18.4325	-2.47248	0.535804	-4.61452	3.94e-06	0.000131237
RPL10A	67643.2	-0.80727	0.174975	-4.61364	3.96e-06	0.000131434
BNIP1	368.773	0.479397	0.103986	4.61021	4.02e-06	0.00013341
IFT122	2193.33	-1.03688	0.224978	-4.60881	4.05e-06	0.000133889
ZNF875	2835.72	-0.523831	0.113658	-4.60882	4.05e-06	0.000133889
TMEM156	5.00053	2.37304	0.515178	4.60624	4.1e-06	0.000135334
STEAP1B	50.8729	-1.87198	0.406516	-4.60494	4.13e-06	0.000135546
LOC401312	50.8729	-1.87198	0.406516	-4.60494	4.13e-06	0.000135546
ELFN2	439.649	-1.89599	0.411727	-4.60498	4.12e-06	0.000135546
GFPT1	1759.96	0.741475	0.161066	4.60353	4.15e-06	0.000136254
SLC19A3	160.446	-1.78167	0.38716	-4.60189	4.19e-06	0.000137119
SPDEF	13.6889	-1.71077	0.371903	-4.60006	4.22e-06	0.000138114
DNALI1	245.248	-2.04038	0.443663	-4.59894	4.25e-06	0.00013864
SLC16A10	237.61	-1.39382	0.303217	-4.59677	4.29e-06	0.000139874
DNAAF1	52.7715	-1.33923	0.291367	-4.59637	4.3e-06	0.000139923
TUBB4A	25616	-1.46301	0.318456	-4.59406	4.35e-06	0.000141266
ZNF843	135.373	-0.825538	0.179743	-4.59287	4.37e-06	0.000141854
ANKRD53	211.325	-1.24194	0.270757	-4.5869	4.5e-06	0.000145745
LINC01968	2.16852	-3.34429	0.729441	-4.58473	4.55e-06	0.000147039
LINC02210	405.269	-0.90017	0.196554	-4.57976	4.66e-06	0.000150176
CCDC188	25.2236	1.51953	0.331799	4.57967	4.66e-06	0.000150176
COL22A1	469.937	2.06865	0.451774	4.57896	4.67e-06	0.000150462
RMDN1	2246.11	0.923311	0.201684	4.57801	4.69e-06	0.000150909
LINC01164	5.64678	-5.63167	1.23026	-4.57761	4.7e-06	0.000150967
AIM2	9.7442	2.51661	0.549964	4.57595	4.74e-06	0.000151939
DUSP7	1163.24	-0.729997	0.159584	-4.57439	4.78e-06	0.000152844
SLCO3A1	190.8	1.12379	0.245992	4.56841	4.91e-06	0.000157026
CLDN10-AS1	4.02652	-3.45377	0.756179	-4.5674	4.94e-06	0.000157549
ZSCAN1	21.8054	-2.27705	0.498846	-4.56465	5e-06	0.000159387
LSM3	1420.96	-0.611899	0.134096	-4.56313	5.04e-06	0.000160153
S100A3	10.7919	1.79297	0.392935	4.563	5.04e-06	0.000160153
UNC5CL	43.7879	-1.6711	0.36633	-4.56173	5.07e-06	0.000160887
ZIK1	224.099	-0.902323	0.198002	-4.55715	5.19e-06	0.000164186
ANXA9	179.93	-0.659405	0.144861	-4.55197	5.31e-06	0.000168023
ZNF98	4.66365	-3.46417	0.761426	-4.54958	5.38e-06	0.000169686
PCSK4	353.65	-1.0267	0.225716	-4.54862	5.4e-06	0.000170212
SCML4	6.84804	2.06612	0.454314	4.54778	5.42e-06	0.000170633
TNK2	3309.37	-0.847677	0.186521	-4.54467	5.5e-06	0.000172915
HECW1	11.1992	2.79699	0.615866	4.54157	5.58e-06	0.000175028
GPR18	7.38911	1.96132	0.431867	4.54148	5.59e-06	0.000175028
CENPV	374.178	-0.914502	0.201412	-4.54045	5.61e-06	0.000175622
TM4SF19	5.58986	1.92366	0.423782	4.53926	5.65e-06	0.000176355
CNIH3-AS2	2.52948	2.56571	0.565301	4.53866	5.66e-06	0.00017659
ZPLD1	19.5038	-2.59128	0.570994	-4.5382	5.67e-06	0.000176714
MCU	320.615	0.576463	0.127038	4.5377	5.69e-06	0.000176872
RIBC1	56.4452	-0.930979	0.205215	-4.53661	5.72e-06	0.000177415
AZGP1	2299.65	-1.79507	0.395702	-4.53643	5.72e-06	0.000177415
AGBL4	26.1941	-1.85427	0.408837	-4.53547	5.75e-06	0.000177965
SPSB3	131.138	-0.566647	0.124955	-4.53481	5.77e-06	0.000178256
ADAMTSL4	1146.7	-1.29777	0.286215	-4.53426	5.78e-06	0.000178462
TTC21A	193.05	-1.14254	0.252149	-4.53121	5.86e-06	0.000180793
SLAMF6	35.0541	2.15463	0.475633	4.53002	5.9e-06	0.000181275
ZNF793-AS1	60.4787	-1.59513	0.35211	-4.53019	5.89e-06	0.000181275
PRDM11	1370.9	-0.567451	0.125301	-4.52871	5.93e-06	0.000181992
EXPH5	21.269	-1.85624	0.409895	-4.52857	5.94e-06	0.000181992
TMEM151A	74.1844	-1.96559	0.434075	-4.52823	5.95e-06	0.000182013
C11orf95	1132.92	-0.626828	0.138436	-4.52793	5.96e-06	0.000182013
PTPRD	20.0078	2.09526	0.462868	4.52668	5.99e-06	0.000182828
HOXD1	153.005	-2.52618	0.558201	-4.52556	6.02e-06	0.000183528
FAM227B	88.292	-0.860041	0.190074	-4.52477	6.05e-06	0.000183955
HCN3	140.931	-0.800521	0.177023	-4.52214	6.12e-06	0.000185982
PSG4	146.22	-3.9489	0.87356	-4.52047	6.17e-06	0.000187184
VCPIP1	1260.78	0.964249	0.213358	4.51938	6.2e-06	0.000187877
CCDC27	5.99635	-1.79891	0.398072	-4.51905	6.21e-06	0.000187902
SFXN5	423.263	0.866286	0.191723	4.51843	6.23e-06	0.000188185
USP27X	346.752	-0.623334	0.137969	-4.51794	6.24e-06	0.000188348
APOL6	1160.57	1.60488	0.355378	4.51598	6.3e-06	0.00018982
BCL11B	38.8744	1.95448	0.432954	4.51428	6.35e-06	0.000191078
SEMA3B	1157.79	-1.54213	0.341741	-4.51258	6.4e-06	0.000192344
LINC00681	262.183	-2.41197	0.534753	-4.51044	6.47e-06	0.000194012
SASH1	1831.22	-0.800889	0.177616	-4.5091	6.51e-06	0.000194966
SLC6A6	1633.92	-1.32797	0.294801	-4.50461	6.65e-06	0.000198846
TAP1	4878.12	1.53596	0.341011	4.50414	6.66e-06	0.000199005
LARGE1	2022.92	-0.932351	0.207122	-4.50145	6.75e-06	0.000201235
CSGALNACT1	311.759	-1.76233	0.391527	-4.50117	6.76e-06	0.000201235
FABP5	477.577	1.17307	0.260758	4.49871	6.84e-06	0.000203294
PLEKHF2	586.767	1.04654	0.232753	4.49635	6.91e-06	0.000204976
WDR6	5037.3	-0.848243	0.188647	-4.49647	6.91e-06	0.000204976
LOC283387	11.8869	-1.73094	0.385054	-4.49533	6.95e-06	0.000205674
TMEM131L	948.608	-0.712637	0.158555	-4.49456	6.97e-06	0.000206126
ISG20	362.727	1.74475	0.38827	4.49366	7e-06	0.000206706
OTUD7B	2519.94	-0.511451	0.113895	-4.49057	7.1e-06	0.000209439
FOXO3B	36.2749	-0.874141	0.194683	-4.49008	7.12e-06	0.000209628
KLHL2P1	4.36432	-1.7803	0.396764	-4.48704	7.22e-06	0.000212339
DIPK1B	4552.56	-1.0189	0.227103	-4.4865	7.24e-06	0.000212583
SERP1	2992.82	-0.579435	0.129297	-4.48143	7.41e-06	0.000216781
RAB5A	1103.29	-0.514417	0.114784	-4.48159	7.41e-06	0.000216781
ZKSCAN7	141.864	-0.834554	0.186218	-4.4816	7.41e-06	0.000216781
MTFR1	706.683	0.960416	0.214448	4.47856	7.51e-06	0.000219113
PRKDC	9555.26	1.0302	0.230028	4.4786	7.51e-06	0.000219113
BCAS4	1608.81	-1.27135	0.284126	-4.47459	7.66e-06	0.000222469
TNFRSF11B	17.6107	1.94825	0.43542	4.47442	7.66e-06	0.000222469
ONECUT1	8.32753	1.50392	0.336081	4.47487	7.65e-06	0.000222469
LHFPL2	6594.25	0.606417	0.135564	4.4733	7.7e-06	0.00022333
OTUD7A	463.246	-1.0838	0.242367	-4.47175	7.76e-06	0.000224641
RBPJL	1.86747	-3.20685	0.717384	-4.4702	7.81e-06	0.00022597
ST8SIA2	30.4121	2.47177	0.553097	4.46896	7.86e-06	0.000226975
BRK1	6565.58	-0.720472	0.161268	-4.46755	7.91e-06	0.000228157
ZSCAN9	547.219	-0.656092	0.146887	-4.46663	7.95e-06	0.000228604
C17orf113	24.6192	-1.13001	0.252993	-4.46654	7.95e-06	0.000228604
B2M	49113.2	1.33157	0.298252	4.46459	8.02e-06	0.000230385
ABHD8	530.921	-1.05195	0.235667	-4.46372	8.05e-06	0.000231001
FAM50B	981.518	-0.869726	0.194862	-4.4633	8.07e-06	0.000231143
EPPK1	61.785	-1.55303	0.34801	-4.4626	8.1e-06	0.000231584
JARID2	2067.41	-0.850689	0.190684	-4.46126	8.15e-06	0.000232704
DTWD1	324.989	-1.15271	0.258408	-4.46083	8.16e-06	0.000232704
SCG2	88.7698	1.34731	0.302041	4.46069	8.17e-06	0.000232704
SGCZ	4.88735	-4.36172	0.978216	-4.45885	8.24e-06	0.000234396
SNHG8	8345.5	-0.946021	0.212341	-4.45519	8.38e-06	0.000238108
NATD1	2319.27	-0.807707	0.181603	-4.44764	8.68e-06	0.000246295
FHL2	1840.78	-1.32213	0.297681	-4.44143	8.94e-06	0.000252914
METTL27	136.83	-1.19117	0.2682	-4.44136	8.94e-06	0.000252914
ACVR2B	442.863	-0.873793	0.196879	-4.43822	9.07e-06	0.000256286
SLC38A6	698.838	0.8809	0.198531	4.4371	9.12e-06	0.000257279
IP6K2	1504.63	-0.605948	0.136608	-4.43567	9.18e-06	0.000258638
CELSR3	90.0186	-1.29355	0.291662	-4.43511	9.2e-06	0.000258964
TMEM68	679.281	0.957749	0.215998	4.43406	9.25e-06	0.000259878
SERINC5	1004.42	0.799985	0.180531	4.43128	9.37e-06	0.000262906
TMEM42	390.102	-0.578096	0.130481	-4.43048	9.4e-06	0.000263527
ARFGEF1	2346.02	1.1071	0.25	4.4284	9.49e-06	0.00026538
GMPS	1622.59	-0.509759	0.115104	-4.42868	9.48e-06	0.00026538
PIK3C2A	2451.37	1.34074	0.302914	4.42616	9.59e-06	0.000267079
RPL15	55024.2	-0.920195	0.207897	-4.42621	9.59e-06	0.000267079
LOC340357	93.2225	-1.58105	0.357168	-4.42663	9.57e-06	0.000267079
KLHL34	13.3249	-2.02385	0.457381	-4.42486	9.65e-06	0.00026834
IMPA1	684.501	1.18879	0.268762	4.42321	9.72e-06	0.00026974
ZNF702P	57.9696	-1.76597	0.399255	-4.42316	9.73e-06	0.00026974
PMP22	6024.5	-1.24484	0.281506	-4.42208	9.78e-06	0.000270735
COLEC11	317.545	-1.54322	0.349012	-4.42169	9.79e-06	0.000270865
TRBV9	3.35894	3.0803	0.696844	4.42035	9.85e-06	0.000272189
TRGV2	1.20467	3.56999	0.807878	4.41897	9.92e-06	0.000273575
MRPL13	875.068	0.990107	0.224092	4.41831	9.95e-06	0.000274055
TRIM36	9.95449	1.37548	0.311409	4.41696	1e-05	0.000275406
HLA-C	50893.6	1.23055	0.278616	4.41665	1e-05	0.000275439
PFKP	3811.19	1.02303	0.231676	4.41579	1.01e-05	0.000276179
SEC24D	332.013	1.01732	0.230524	4.41306	1.02e-05	0.000278956
LOC100506411	19.065	-1.43978	0.326245	-4.41319	1.02e-05	0.000278956
KCNE4	1325.63	-1.4402	0.326378	-4.41268	1.02e-05	0.000279082
PACSIN3	4035.25	-0.857546	0.194361	-4.41213	1.02e-05	0.000279433
AK4	501.43	1.2333	0.279618	4.41065	1.03e-05	0.000280976
WDR31	218.582	-0.770278	0.174677	-4.40973	1.04e-05	0.000281815
PPP1R26	1975.11	-0.497467	0.112851	-4.40818	1.04e-05	0.000283465
ENPP7P2	3.45308	-2.39507	0.54347	-4.40699	1.05e-05	0.000284664
GBP3	116.009	1.98398	0.450289	4.40602	1.05e-05	0.000285569
POGLUT2	159.451	-0.932016	0.21182	-4.40003	1.08e-05	0.000293181
TRAV19	3.27006	3.19411	0.726507	4.39653	1.1e-05	0.000297565
COX6C	7368.5	0.654589	0.14895	4.39468	1.11e-05	0.000299445
ANG	146.66	-1.57679	0.358801	-4.39461	1.11e-05	0.000299445
SDCBP	54050	0.709862	0.161594	4.39287	1.12e-05	0.000301461
TMEM70	823.597	0.922765	0.210101	4.39201	1.12e-05	0.000302272
ST6GAL1	1868.94	-0.921446	0.209878	-4.39039	1.13e-05	0.000304135
SERPINB6	7380.97	-0.611571	0.139409	-4.38689	1.15e-05	0.000308668
WNK4	660.671	-1.73903	0.396558	-4.3853	1.16e-05	0.000309748
TRIM65	1001.21	0.364474	0.0831104	4.38542	1.16e-05	0.000309748
STOM	5993.59	0.954321	0.217615	4.38537	1.16e-05	0.000309748
MIR155HG	17.3991	1.96148	0.447639	4.38183	1.18e-05	0.00031432
PGBD1	176.794	-0.856418	0.195538	-4.3798	1.19e-05	0.000316868
MIR3936HG	53.4386	-1.21674	0.277952	-4.37751	1.2e-05	0.000319809
ATPSCKMT	348.028	0.7022	0.160472	4.37585	1.21e-05	0.000321847
ACE2	11.8922	-1.89994	0.434265	-4.37507	1.21e-05	0.000322182
LARP6	335.527	-0.755956	0.172786	-4.37511	1.21e-05	0.000322182
LOX	413.118	-1.73691	0.397096	-4.37404	1.22e-05	0.000323293
CASKIN1	399.86	-0.986708	0.225605	-4.3736	1.22e-05	0.00032353
DENND3	701.156	0.937126	0.214321	4.37253	1.23e-05	0.000324711
RTN2	1409.85	-1.24882	0.285682	-4.37138	1.23e-05	0.000325749
TAMM41	317.067	-0.643829	0.147286	-4.37129	1.24e-05	0.000325749
PRRT3-AS1	77.775	-1.46557	0.335408	-4.36951	1.25e-05	0.000327996
TEAD3	1270.82	-0.725243	0.165991	-4.36918	1.25e-05	0.000328088
CLDN7	128.125	-1.06129	0.242954	-4.36829	1.25e-05	0.000328602
H3C10	54.0144	-1.83349	0.419724	-4.36833	1.25e-05	0.000328602
CD69	10.424	1.82047	0.416815	4.36759	1.26e-05	0.00032925
GIPC3	1339.61	-1.74159	0.398787	-4.36721	1.26e-05	0.000329405
DKFZP434A062	18.5492	-1.83689	0.420985	-4.36332	1.28e-05	0.000334909
HSD17B8	1394.12	-1.14496	0.26249	-4.36191	1.29e-05	0.000336655
S100A6	10518.2	0.908272	0.208316	4.36006	1.3e-05	0.000339083
KRT18P34	5.45345	-1.7374	0.398537	-4.35944	1.3e-05	0.000339621
GRIK3	672.223	-2.50626	0.575101	-4.35796	1.31e-05	0.000341088
FAM72A	12.1043	1.01544	0.233004	4.35804	1.31e-05	0.000341088
GRAP2	35.2778	1.58505	0.363772	4.35726	1.32e-05	0.000341753
CNNM3-DT	22.7692	-0.881324	0.202389	-4.35461	1.33e-05	0.000345483
GREB1	4000.49	0.884998	0.203326	4.3526	1.35e-05	0.000348241
CYTOR	99.1472	1.78221	0.409485	4.35232	1.35e-05	0.000348264
REEP5	4250.51	0.352038	0.0809097	4.35099	1.36e-05	0.000349943
ZNF541	87.9064	-1.26382	0.290556	-4.34965	1.36e-05	0.000351226
TLR10	4.48152	1.81288	0.416788	4.34965	1.36e-05	0.000351226
LOC286059	4.59048	-1.48502	0.341617	-4.34704	1.38e-05	0.000355003
LINC00919	11.1179	-2.35322	0.541408	-4.34649	1.38e-05	0.000355452
GRB7	11.005	-2.29144	0.527771	-4.34172	1.41e-05	0.000362811
ITPR2	1220.06	1.61485	0.371993	4.34108	1.42e-05	0.000363435
HLA-B	62509.4	1.56971	0.361645	4.34047	1.42e-05	0.000363994
NBN	1589.59	0.968825	0.223315	4.33838	1.44e-05	0.00036702
INPP1	588.196	-0.612626	0.141229	-4.33782	1.44e-05	0.000367519
IAH1	1267.81	0.539001	0.124275	4.33717	1.44e-05	0.00036756
GXYLT2	102.155	-1.66743	0.384461	-4.33707	1.44e-05	0.00036756
CATSPERD	56.3291	-1.98557	0.457821	-4.33699	1.44e-05	0.00036756
VSIG10L	223.182	-1.05342	0.243007	-4.33496	1.46e-05	0.000370527
RIDA	490.982	0.896347	0.206797	4.33442	1.46e-05	0.000370975
MEX3D	649.53	-0.704175	0.162824	-4.32477	1.53e-05	0.000387122
CEP164	1654.83	-0.493114	0.114142	-4.32019	1.56e-05	0.000393809
TMCO1	2556.87	0.490097	0.11344	4.32033	1.56e-05	0.000393809
TOMM70	3268.5	-0.599663	0.138795	-4.32051	1.56e-05	0.000393809
LY6G5C	199.916	-1.13185	0.262006	-4.31993	1.56e-05	0.000393809
EHHADH	344.728	-1.04483	0.241963	-4.31814	1.57e-05	0.000396556
GLRX2	202.059	0.588689	0.136397	4.31598	1.59e-05	0.000399485
SLC9A3R1	3176.64	-0.974972	0.22589	-4.31614	1.59e-05	0.000399485
SNHG7	15692.1	-1.1993	0.277893	-4.31567	1.59e-05	0.000399563
CYRIB	1517.65	0.935848	0.216863	4.3154	1.59e-05	0.000399587
EYA4	11.5031	2.25465	0.523059	4.31051	1.63e-05	0.000407934
DYNLRB2	33.2493	-1.31303	0.304627	-4.3103	1.63e-05	0.000407934
LINC01354	5.29799	-2.25836	0.524072	-4.30926	1.64e-05	0.000409374
ARHGAP31	895.39	-0.83986	0.19499	-4.30719	1.65e-05	0.000411748
LRP12	362.726	1.17269	0.272261	4.30722	1.65e-05	0.000411748
DCSTAMP	36.3661	2.82734	0.656389	4.30742	1.65e-05	0.000411748
SFXN3	3488.42	0.764596	0.177563	4.30606	1.66e-05	0.000413366
ZNF740	1988.88	-0.445589	0.103497	-4.30535	1.67e-05	0.000414201
CD82	4654.49	-1.61283	0.374761	-4.30363	1.68e-05	0.00041645
PDGFD	313.405	-1.62792	0.37826	-4.3037	1.68e-05	0.00041645
SCIN	2306.43	-3.08666	0.71728	-4.30329	1.68e-05	0.00041659
UMPS	965.485	-0.467818	0.108753	-4.30164	1.7e-05	0.00041921
NAAA	370.794	0.829973	0.192988	4.30064	1.7e-05	0.000420617
ABCA3	1326.01	-1.22484	0.284861	-4.29977	1.71e-05	0.000421283
LINC02018	13.0789	-1.53194	0.356269	-4.29995	1.71e-05	0.000421283
CD109	426.608	1.77784	0.413531	4.29917	1.71e-05	0.000421922
PLPPR4	24.8345	1.71579	0.399132	4.29879	1.72e-05	0.00042208
RASL11B	40.8196	1.72315	0.400867	4.29857	1.72e-05	0.00042208
ART3	11.5273	-1.65891	0.385947	-4.29828	1.72e-05	0.000422133
ZNF704	7937.01	0.799975	0.186138	4.29775	1.73e-05	0.000422655
NME6	549.43	-0.568398	0.132332	-4.29526	1.74e-05	0.000426936
CNOT10	847.509	-0.49206	0.114609	-4.29339	1.76e-05	0.000430046
SYPL2	113.079	-1.09867	0.255918	-4.29304	1.76e-05	0.000430225
STARD7	8232.74	0.30417	0.0708622	4.29241	1.77e-05	0.000430932
FZD6	433.927	-1.22706	0.285944	-4.29126	1.78e-05	0.000432668
PSMB8-AS1	250.547	1.64592	0.383599	4.29072	1.78e-05	0.000433233
MARCHF9	580.661	-0.934052	0.217777	-4.28902	1.79e-05	0.000436044
PPP2R2C	25.8717	1.66307	0.387799	4.28847	1.8e-05	0.000436622
LOC100507291	84.5733	-0.84901	0.198037	-4.28714	1.81e-05	0.000438743
C1orf229	73.4666	-0.93983	0.219244	-4.28668	1.81e-05	0.000439143
VXN	194.952	-1.54153	0.359695	-4.28567	1.82e-05	0.000440637
BFAR	6428.13	-0.675364	0.157651	-4.28391	1.84e-05	0.000443625
HLA-E	42585.6	1.04671	0.244401	4.28277	1.85e-05	0.000444875
NCKIPSD	1936.94	-0.770419	0.179882	-4.28292	1.84e-05	0.000444875
RARB	383.256	-1.15692	0.270431	-4.27808	1.89e-05	0.000453844
MAP1B	452.789	1.37357	0.321127	4.27734	1.89e-05	0.000454833
BHLHA15	4.55122	1.9385	0.453331	4.27613	1.9e-05	0.000456259
RNF207-AS1	46.3729	-1.06541	0.249151	-4.27617	1.9e-05	0.000456259
SCRN1	1186.89	-1.80224	0.421522	-4.27557	1.91e-05	0.000456886
CCDC51	1521.48	-0.776548	0.181639	-4.27522	1.91e-05	0.00045708
TBC1D22B	1263.74	-0.557656	0.130516	-4.27269	1.93e-05	0.000461764
IP6K1	5185.67	-0.859523	0.201219	-4.27158	1.94e-05	0.000463546
FAM178B	367.604	-2.86344	0.670441	-4.27097	1.95e-05	0.000464286
ZNF677	418.494	-0.732541	0.171533	-4.27056	1.95e-05	0.00046461
BEND3	343.884	-0.596898	0.139813	-4.26927	1.96e-05	0.000466792
PEX5	2439.97	-0.532848	0.124819	-4.26897	1.96e-05	0.000466888
TRPA1	6.69109	-1.94199	0.455176	-4.26647	1.99e-05	0.000470719
MAP3K12	1076.56	0.936292	0.219451	4.26652	1.99e-05	0.000470719
BRD3	1251.24	-0.506281	0.118667	-4.26639	1.99e-05	0.000470719
LOC401913	1.67136	-2.59328	0.60798	-4.2654	2e-05	0.000472276
COMMD6	2728.7	-0.672557	0.157748	-4.2635	2.01e-05	0.000475762
TEKT2	16.582	-1.43446	0.33652	-4.26264	2.02e-05	0.000477074
TBC1D8-AS1	46.1997	-0.879983	0.206468	-4.26208	2.03e-05	0.000477729
KLHL21	9445.72	-0.713429	0.167402	-4.26176	2.03e-05	0.000477876
SLITRK4	4.93284	2.00655	0.471006	4.26015	2.04e-05	0.000480798
STX18-AS1	62.9117	-0.682574	0.160235	-4.25984	2.05e-05	0.000480919
CTNNBIP1	2087.1	-0.682148	0.160178	-4.25869	2.06e-05	0.000482851
LINC02541	1.84642	-2.17513	0.510786	-4.2584	2.06e-05	0.000482952
APOBEC2	10.6568	-2.08203	0.489047	-4.25733	2.07e-05	0.000484718
PGR	5.90943	1.89566	0.445398	4.2561	2.08e-05	0.000485969
BPNT2	3547.97	0.771275	0.181203	4.25641	2.08e-05	0.000485969
ZNF385C	40.289	-1.30807	0.307347	-4.25601	2.08e-05	0.000485969
ZNF416	352.534	-0.494784	0.116273	-4.25535	2.09e-05	0.000486852
ZNF610	170.025	-1.12968	0.265564	-4.25388	2.1e-05	0.000488972
SETMAR	861.828	-0.604985	0.142212	-4.2541	2.1e-05	0.000488972
LINC00638	114.754	-1.16611	0.27427	-4.25168	2.12e-05	0.000493268
AKIRIN2	1321.99	-0.494834	0.116408	-4.25086	2.13e-05	0.000494513
CRAMP1	635.595	-0.332904	0.0783204	-4.25055	2.13e-05	0.000494667
RPS12P29	44.6921	-0.855135	0.201204	-4.25009	2.14e-05	0.000495128
SPIDR	1492.79	0.814159	0.19158	4.24971	2.14e-05	0.000495426
ZNF580	1384.79	-0.959208	0.225862	-4.24688	2.17e-05	0.000501169
SPRING1	2756.55	-0.442232	0.104145	-4.24632	2.17e-05	0.000501871
CBFB	945.257	0.62884	0.148144	4.24479	2.19e-05	0.000504746
PLPP5	1282.65	0.714033	0.168255	4.24376	2.2e-05	0.000506271
THOP1	2137.9	-0.673336	0.15867	-4.24362	2.2e-05	0.000506271
DLL4	688.409	1.41115	0.332576	4.2431	2.2e-05	0.000506891
HDHD5-AS1	12.6055	-1.28019	0.301793	-4.24195	2.22e-05	0.000508955
TDRD5	26.9562	-2.79487	0.658992	-4.24113	2.22e-05	0.000510243
COQ6	619.65	0.441889	0.104218	4.24006	2.23e-05	0.000511019
ADRB2	398.836	-1.06122	0.250261	-4.24044	2.23e-05	0.000511019
CFAP46	63.0019	-1.04363	0.24613	-4.24016	2.23e-05	0.000511019
ABLIM1	3002.09	-1.30638	0.308244	-4.23813	2.25e-05	0.000514875
GRAMD2B	378.589	-1.15626	0.272861	-4.23755	2.26e-05	0.000515069
DOCK8-AS1	74.122	-1.055	0.248957	-4.23769	2.26e-05	0.000515069
FKBP10	10992.1	1.01202	0.238893	4.23629	2.27e-05	0.000517401
LMCD1-AS1	10.3477	-1.28593	0.303833	-4.23235	2.31e-05	0.00052542
LOC101927394	10.3477	-1.28593	0.303833	-4.23235	2.31e-05	0.00052542
ZNF676	17.581	-2.61701	0.618481	-4.23135	2.32e-05	0.000527198
COQ2	354.262	0.579982	0.137094	4.23054	2.33e-05	0.000528363
DUBR	192.922	-1.51777	0.35878	-4.23037	2.33e-05	0.000528363
KCNA5	197.157	-1.5368	0.36336	-4.22941	2.34e-05	0.000530049
AK8	140.126	-1.07323	0.253815	-4.22841	2.35e-05	0.000531838
FRMD5	21.9411	2.25604	0.533839	4.22606	2.38e-05	0.000536826
ARHGEF5	421.561	-0.984646	0.233023	-4.22553	2.38e-05	0.000537521
TSC22D1	2774.22	0.804517	0.190466	4.22394	2.4e-05	0.000540305
TDRKH-AS1	5.75031	-1.70745	0.404237	-4.22388	2.4e-05	0.000540305
BCAP29	824.159	0.745407	0.176552	4.22202	2.42e-05	0.000542464
DUS4L-BCAP29	824.159	0.745407	0.176552	4.22202	2.42e-05	0.000542464
ZNF395	2124.58	-0.717334	0.169898	-4.22214	2.42e-05	0.000542464
ZKSCAN8	1803	-0.697283	0.165144	-4.22226	2.42e-05	0.000542464
RPUSD4	1835.84	-0.594677	0.140867	-4.22154	2.43e-05	0.00054304
ARAP3	568.387	-1.19672	0.283594	-4.21982	2.45e-05	0.000546623
PHF24	560.342	-1.69446	0.401793	-4.21725	2.47e-05	0.000552291
SETBP1	103.994	1.10787	0.262723	4.21688	2.48e-05	0.000552622
SYT11	249.057	1.41357	0.335302	4.21582	2.49e-05	0.000554629
ACAN	117.346	1.88235	0.446556	4.21526	2.49e-05	0.000554996
WDR72	15.2231	2.34866	0.55719	4.21519	2.5e-05	0.000554996
ANPEP	122.171	1.43167	0.339716	4.2143	2.51e-05	0.000556023
DYNC2H1	706.724	-0.791419	0.187787	-4.21446	2.5e-05	0.000556023
NDN	2497.27	-1.20028	0.284918	-4.21271	2.52e-05	0.00055934
MLF1	226.404	-0.807429	0.191682	-4.21233	2.53e-05	0.000559701
TPRG1L	4039.57	-0.668744	0.1588	-4.21123	2.54e-05	0.000561241
CFAP65	16.9682	-1.74417	0.414162	-4.21132	2.54e-05	0.000561241
SOX15	162.157	-1.60724	0.38191	-4.20842	2.57e-05	0.000567689
TIMM17A	1418.44	0.546073	0.129809	4.20673	2.59e-05	0.00057134
CAND2	1305.68	-0.922393	0.219333	-4.20544	2.61e-05	0.000574004
CCDC80	627.443	-1.66751	0.396572	-4.20482	2.61e-05	0.000574566
TRIM69	1800.54	1.00088	0.238036	4.20474	2.61e-05	0.000574566
FKBP11	2400.6	1.02523	0.243842	4.20446	2.62e-05	0.000574691
CXCL10	96.2804	2.29125	0.545266	4.20208	2.64e-05	0.000580161
LOC102724301	11.883	0.771442	0.183605	4.20163	2.65e-05	0.000580701
COPS5	2259.54	0.86097	0.204941	4.20107	2.66e-05	0.000581534
NCAM2	182.864	-1.28471	0.305848	-4.20048	2.66e-05	0.000582442
SAMD15	29.3391	-1.00733	0.239855	-4.19975	2.67e-05	0.00058372
SIRT3	1409.08	-0.552845	0.131695	-4.19793	2.69e-05	0.000587823
MAGEF1	1443.22	-0.532189	0.126893	-4.19399	2.74e-05	0.000597493
BST1	165.601	0.91303	0.217902	4.1901	2.79e-05	0.000607215
LRIG3	171.878	-0.916681	0.218845	-4.18872	2.81e-05	0.000610292
ERBB3	10422.2	-1.1224	0.268043	-4.18738	2.82e-05	0.000613253
CCL4	85.4477	1.81287	0.433093	4.18586	2.84e-05	0.000616739
ATP6V1C2	64.04	1.07379	0.25659	4.18483	2.85e-05	0.000618266
BTLA	4.06295	2.23019	0.53292	4.18484	2.85e-05	0.000618266
PARD6G-AS1	82.3967	-0.55364	0.132327	-4.18389	2.87e-05	0.00062018
PDE6G	782.734	-1.05897	0.253137	-4.18337	2.87e-05	0.000620955
CALM2	8439.88	0.514796	0.123071	4.18293	2.88e-05	0.000621541
A1BG	34.8291	-0.962375	0.230289	-4.17898	2.93e-05	0.00063163
MAN1B1-DT	139.755	-0.855992	0.204842	-4.1788	2.93e-05	0.00063163
SYN2	210.953	-1.24034	0.296847	-4.17837	2.94e-05	0.000632169
MCM4	2258.27	0.769941	0.184291	4.17786	2.94e-05	0.00063293
RCAN3	837.559	-0.656597	0.157175	-4.1775	2.95e-05	0.000633295
TMEM101	5693.59	-0.914861	0.219039	-4.17671	2.96e-05	0.000634843
ZNF773	426.164	-0.793013	0.189988	-4.17402	2.99e-05	0.000641724
CST7	130.652	1.96186	0.470176	4.1726	3.01e-05	0.000644439
SQLE	1375.4	1.19244	0.285767	4.17277	3.01e-05	0.000644439
SEMA4C	3186.1	-0.574658	0.137737	-4.17213	3.02e-05	0.000645108
MTDH	4007.51	1.035	0.248092	4.17185	3.02e-05	0.000645247
PRSS27	79.665	-1.02535	0.245821	-4.17114	3.03e-05	0.0006466
TNFAIP8L3	20.997	1.13229	0.27149	4.17067	3.04e-05	0.000647285
CFAP57	9.77811	-1.4565	0.349393	-4.16865	3.06e-05	0.000652376
MCUR1	1437.68	-0.432188	0.103704	-4.1675	3.08e-05	0.000655007
PSMA3	1946.02	0.630109	0.151218	4.16689	3.09e-05	0.000655428
LRRC27	713.73	-0.660423	0.158486	-4.16706	3.09e-05	0.000655428
FLYWCH2	1238.27	-0.53785	0.129086	-4.1666	3.09e-05	0.000655607
SDC4	1826.02	-0.750714	0.180203	-4.16593	3.1e-05	0.000656667
SDC2	427.977	1.56545	0.375788	4.16577	3.1e-05	0.000656667
RAB7A	18486.4	-0.551782	0.132476	-4.16514	3.11e-05	0.000657753
ULBP1	24.722	2.05317	0.492966	4.16494	3.11e-05	0.000657753
GJA3	362.499	1.47093	0.353255	4.16394	3.13e-05	0.000659957
KDM4B	1850.89	-0.530208	0.127348	-4.16345	3.13e-05	0.000660716
HTATIP2	603.706	1.2776	0.306938	4.16241	3.15e-05	0.000663071
KLC3	508.014	-1.59047	0.382282	-4.16046	3.18e-05	0.000667434
ZNF48	504.245	-0.648551	0.155882	-4.16052	3.18e-05	0.000667434
ITGB8	257.476	1.78692	0.429588	4.15962	3.19e-05	0.000669211
EPCAM	36.3519	-2.46662	0.593129	-4.15866	3.2e-05	0.000670868
HACD2	1202.2	-0.844679	0.203116	-4.1586	3.2e-05	0.000670868
AMOT	1019.28	-1.14063	0.274529	-4.15486	3.25e-05	0.000681236
STK19	891.757	-0.590754	0.142311	-4.15115	3.31e-05	0.000691694
IRF9	112.286	1.19759	0.288632	4.1492	3.34e-05	0.000696927
NDUFAF1	605.973	0.475141	0.114528	4.14871	3.34e-05	0.000697732
RBM15B	3432.01	-0.642698	0.154933	-4.14823	3.35e-05	0.000698499
TSPAN7	486.526	-1.96677	0.474244	-4.14717	3.37e-05	0.000701033
TPRXL	12.9368	-2.55466	0.616178	-4.14597	3.38e-05	0.000704015
UBXN7	990.717	-0.584786	0.141064	-4.14555	3.39e-05	0.000704628
S100A2	11.6878	1.24075	0.299321	4.14523	3.39e-05	0.000704902
PRRX1	121.225	1.48441	0.358231	4.14374	3.42e-05	0.000708266
DDR1	7487.79	-1.10907	0.267662	-4.14356	3.42e-05	0.000708266
LINC00921	45.898	-0.809061	0.195262	-4.14346	3.42e-05	0.000708266
PPARGC1A	85.2224	-2.28332	0.551137	-4.14292	3.43e-05	0.000709225
GBE1	926.18	-0.686738	0.165819	-4.14149	3.45e-05	0.000712959
YTHDF3	3241.73	0.941185	0.227282	4.14105	3.46e-05	0.000713644
FDFT1	13404.5	-0.961315	0.232207	-4.1399	3.47e-05	0.000716232
DNAI1	8.97173	-1.87186	0.452187	-4.13958	3.48e-05	0.000716232
ZNF790-AS1	104.606	-0.645835	0.156016	-4.13954	3.48e-05	0.000716232
FTH1P22	3.12398	3.27895	0.792465	4.13766	3.51e-05	0.000721432
TNFSF13B	55.36	1.61312	0.389959	4.13664	3.52e-05	0.00072393
TENT5C	73.8758	1.33046	0.321654	4.13632	3.53e-05	0.000724217
TNFRSF21	767.545	0.909607	0.219933	4.13583	3.54e-05	0.00072507
LINC02525	7.07769	-2.06766	0.500069	-4.13476	3.55e-05	0.000727757
ZNF69	101.301	-1.13592	0.274834	-4.1331	3.58e-05	0.000732295
ZNF71	433.338	-0.381348	0.0922901	-4.13205	3.6e-05	0.000734936
ZNF500	768.759	-0.446082	0.107991	-4.13075	3.62e-05	0.000738407
MEF2C-AS1	71.4272	-0.981655	0.237721	-4.12944	3.64e-05	0.000741903
FCGR3A	511.532	1.80873	0.438356	4.12617	3.69e-05	0.000751791
EPHX2	2066.8	-0.845252	0.204914	-4.12491	3.71e-05	0.00075515
GPR158	17.0122	-1.91327	0.463882	-4.12447	3.72e-05	0.00075515
GLB1	3051.39	-0.707269	0.171479	-4.12453	3.71e-05	0.00075515
EXOC2	2261.11	-0.451256	0.109456	-4.1227	3.74e-05	0.000760248
HCP5	1225.19	2.01866	0.489716	4.12212	3.75e-05	0.000761444
CEP89	1138.43	-0.41591	0.100932	-4.1207	3.78e-05	0.000762151
C22orf23	139.943	-0.604869	0.146766	-4.12132	3.77e-05	0.000762151
CDH24	194.086	1.01334	0.245919	4.12064	3.78e-05	0.000762151
ZBTB39	370.618	-0.429524	0.104239	-4.12057	3.78e-05	0.000762151
LINC00240	24.4547	-1.17932	0.286193	-4.12073	3.78e-05	0.000762151
ZSCAN31	133.705	-0.931382	0.22602	-4.12079	3.78e-05	0.000762151
PDK4	1146.23	-1.92425	0.467018	-4.12028	3.78e-05	0.00076239
SCX	52.5491	1.29478	0.314316	4.11937	3.8e-05	0.000764673
STAT1	5499.07	1.32391	0.32149	4.11806	3.82e-05	0.000768282
PLIN4	99.6837	-1.61528	0.392272	-4.11776	3.83e-05	0.000768544
ANO10	1291.4	-0.679033	0.164935	-4.11697	3.84e-05	0.000770435
TMEM8B	1351.52	-0.90773	0.220552	-4.11573	3.86e-05	0.000773871
IBSP	3.14113	3.24533	0.788796	4.11429	3.88e-05	0.000777971
TMEM209	745.369	0.683935	0.166309	4.11244	3.92e-05	0.000783489
ATAD2	413.261	1.04818	0.255007	4.11039	3.95e-05	0.00078972
ZBTB47	3231.26	-0.896362	0.218085	-4.11014	3.95e-05	0.000789812
MFAP3L	1040.42	-0.842148	0.204912	-4.1098	3.96e-05	0.00079022
GPX8	1134.52	0.662284	0.161159	4.1095	3.97e-05	0.000790496
CD8B	52.7056	2.3855	0.580942	4.10626	4.02e-05	0.000800921
HOMER1	70.0092	1.20641	0.293886	4.10501	4.04e-05	0.000804497
SYNJ2	690.801	1.30139	0.31709	4.10416	4.06e-05	0.000805192
RASIP1	654.639	-1.54467	0.376369	-4.10415	4.06e-05	0.000805192
ZSWIM8	3384.37	-0.500356	0.121913	-4.10421	4.06e-05	0.000805192
SH2D5	110.481	1.20608	0.293946	4.10307	4.08e-05	0.00080821
NPHP4	651.079	-0.510375	0.124409	-4.1024	4.09e-05	0.00080978
FBXL2	342.248	-0.710285	0.173176	-4.10153	4.1e-05	0.000812084
SPARCL1	1891.95	1.75952	0.429143	4.10008	4.13e-05	0.000816299
PRF1	197.57	1.73533	0.423262	4.09989	4.13e-05	0.000816299
LDHC	158.969	-2.07954	0.507281	-4.09939	4.14e-05	0.00081717
MBNL1-AS1	14.5517	-0.972418	0.237221	-4.09921	4.15e-05	0.00081717
TTC36	9.99195	-1.10986	0.270788	-4.09861	4.16e-05	0.000817752
RIMS2	403.505	3.16372	0.771882	4.09871	4.15e-05	0.000817752
NOP53-AS1	23.4704	-0.956239	0.233329	-4.09824	4.16e-05	0.000817907
FLJ38576	152.552	-1.30616	0.318721	-4.09814	4.16e-05	0.000817907
SULT1C4	306.591	-1.16055	0.28321	-4.09784	4.17e-05	0.000818196
UBE2W	925.717	0.903859	0.220617	4.09695	4.19e-05	0.000818852
NPTX2	123.789	1.26236	0.308106	4.09715	4.18e-05	0.000818852
EEFSEC	1397.3	-1.01873	0.248666	-4.09679	4.19e-05	0.000818852
LOC105369201	34.2878	-1.20753	0.29473	-4.09705	4.18e-05	0.000818852
ATP6V1B1-AS1	12.0889	-1.8475	0.451097	-4.09556	4.21e-05	0.000822426
SIAH2	629.092	-0.600502	0.146662	-4.09446	4.23e-05	0.000825573
CITED4	291.138	-1.33004	0.324921	-4.09342	4.25e-05	0.000828517
LINC01036	12.7527	-6.514	1.5918	-4.09223	4.27e-05	0.000832
TEKT3	43.9831	-1.58925	0.388496	-4.09078	4.3e-05	0.000836472
VMO1	169.741	-1.70578	0.417051	-4.09009	4.31e-05	0.000838159
WRNIP1	2156.66	-0.580196	0.141874	-4.08951	4.32e-05	0.000839497
VN1R20P	1.82359	-2.34824	0.574971	-4.0841	4.42e-05	0.000858515
ACSF2	884.301	-1.38729	0.339853	-4.08202	4.46e-05	0.000864633
SVIL	1560.87	-0.73325	0.179624	-4.08214	4.46e-05	0.000864633
PXDN	979.662	1.38135	0.338523	4.08052	4.49e-05	0.000868611
ARHGEF35	96.0062	-1.45596	0.356799	-4.08062	4.49e-05	0.000868611
KIF7	419.658	-0.96309	0.23609	-4.07934	4.52e-05	0.000872169
THBS2	498.852	1.52148	0.37299	4.07914	4.52e-05	0.000872169
EIF3L	19305.2	-0.697733	0.171087	-4.07823	4.54e-05	0.000874818
DCAF13	1753.17	0.799361	0.196097	4.07636	4.57e-05	0.000881061
NBEAL2	1514.39	-0.65974	0.162025	-4.07184	4.66e-05	0.000896698
CLEC12A	10.2384	2.1349	0.524294	4.07195	4.66e-05	0.000896698
ZNF649	455.957	-0.847779	0.208272	-4.07053	4.69e-05	0.000900932
LINC01229	3.95213	-1.72127	0.422912	-4.07005	4.7e-05	0.000901966
KLK15	2.04683	-3.28709	0.807696	-4.06971	4.71e-05	0.00090245
ZSCAN26	628.466	-0.76983	0.18918	-4.0693	4.72e-05	0.000903201
SYT2	6.02945	1.29603	0.318616	4.0677	4.75e-05	0.000907765
LINC02683	49.113	-2.25061	0.553274	-4.0678	4.75e-05	0.000907765
CALU	4779.73	0.57958	0.142497	4.06731	4.76e-05	0.000908465
PCDHB16	131.556	-1.70865	0.420275	-4.06556	4.79e-05	0.000914465
CABCOCO1	18.8989	-2.29728	0.565195	-4.06457	4.81e-05	0.000917536
SPAG1	71.4584	1.22115	0.300455	4.06433	4.82e-05	0.000917656
HLA-DOB	14.9103	1.73994	0.42814	4.06396	4.82e-05	0.00091827
PSMC2	2547.31	0.365312	0.0898985	4.06361	4.83e-05	0.000918819
PHLDA1	6964.94	-0.994635	0.244873	-4.06184	4.87e-05	0.000924984
MAP2K5	2169.52	-0.655466	0.161397	-4.06119	4.88e-05	0.000926694
CHN2	87.9993	1.24336	0.306283	4.05951	4.92e-05	0.000932254
GPR1	6.56977	-2.54825	0.627744	-4.05938	4.92e-05	0.000932254
EXTL3	4813.25	-0.713665	0.175921	-4.05673	4.98e-05	0.000940312
NAPSA	22.817	-1.29503	0.319221	-4.05684	4.97e-05	0.000940312
PARVA	7372.17	-0.557273	0.137368	-4.05679	4.98e-05	0.000940312
LINC01278	2753.07	-0.796953	0.196463	-4.0565	4.98e-05	0.000940429
IQCH-AS1	167.138	-0.860608	0.212264	-4.05443	5.03e-05	0.000947925
DET1	724.861	-0.568076	0.140156	-4.05318	5.05e-05	0.00095105
SAP30	142.774	0.844862	0.208435	4.05336	5.05e-05	0.00095105
EOLA1	495.012	-0.419459	0.103493	-4.05303	5.06e-05	0.00095105
LIPE	462.138	-0.844155	0.208356	-4.05149	5.09e-05	0.000955079
CDC25A	110.207	-0.783892	0.193486	-4.05141	5.09e-05	0.000955079
LOC105378083	32.966	-0.78951	0.194862	-4.05164	5.09e-05	0.000955079
TBC1D5	2679.37	-0.471386	0.116365	-4.05092	5.1e-05	0.000955411
TRBV28	54.7039	2.09021	0.515981	4.05095	5.1e-05	0.000955411
FBP2	55.0805	-2.6354	0.650762	-4.04971	5.13e-05	0.00095628
ESD	4208.78	-0.434449	0.107265	-4.05022	5.12e-05	0.00095628
CTSF	21955.7	-0.875458	0.216181	-4.04966	5.13e-05	0.00095628
INSYN2A	6.31874	1.41212	0.348658	4.05015	5.12e-05	0.00095628
LYN	881.69	0.823423	0.20333	4.04969	5.13e-05	0.00095628
CCDC28A	630.006	-0.64819	0.160124	-4.04804	5.16e-05	0.000962084
CAPN9	33.486	-1.34141	0.331463	-4.04694	5.19e-05	0.000965725
NEPRO	1823.35	-0.629358	0.155599	-4.04473	5.24e-05	0.000974035
H1-10	3877.55	-1.05527	0.260915	-4.04449	5.24e-05	0.000974182
CYP19A1	43.5179	-1.5478	0.382716	-4.04425	5.25e-05	0.00097431
ENDOU	11.4821	-1.17123	0.289633	-4.04383	5.26e-05	0.000974763
SLC25A32	1497.56	0.749563	0.185364	4.04373	5.26e-05	0.000974763
UNC5D	59.9703	2.56252	0.633789	4.04318	5.27e-05	0.000976185
CDC25B	2304.78	1.0425	0.258006	4.04061	5.33e-05	0.000986055
ARHGAP32	1161.27	-0.565829	0.140057	-4.03998	5.35e-05	0.000986107
GTPBP8	313.107	-0.809142	0.20028	-4.04006	5.34e-05	0.000986107
KRT6A	3.69924	4.38235	1.08466	4.04028	5.34e-05	0.000986107
TGS1	1038.04	0.908813	0.224986	4.03943	5.36e-05	0.000987571
ZNF311	115.835	-0.89242	0.220964	-4.03876	5.37e-05	0.0009895
SERPINB8	140.538	0.902622	0.223563	4.03745	5.4e-05	0.000994195
PALM3	5.47197	1.67552	0.415048	4.03694	5.42e-05	0.000995485
NPRL2	636.382	-0.54275	0.134503	-4.03522	5.46e-05	0.00100133
HIPK1-AS1	4.79632	2.00366	0.496552	4.03515	5.46e-05	0.00100133
HMGCS2	3.17471	-3.46608	0.859157	-4.03429	5.48e-05	0.00100281
FAM86B3P	131.511	-0.774658	0.192023	-4.03419	5.48e-05	0.00100281
IDH2	2611.14	0.738439	0.183031	4.03451	5.47e-05	0.00100281
RAB5B	15189.8	-0.529513	0.131289	-4.03319	5.5e-05	0.00100596
OPRD1	7.24822	1.4703	0.364562	4.03304	5.51e-05	0.00100596
CORO1C	3915.75	0.519816	0.128951	4.03111	5.55e-05	0.00101342
CHD7	2300.55	0.708401	0.175831	4.02888	5.6e-05	0.00102218
AIFM2	2200.23	0.509176	0.126396	4.02842	5.62e-05	0.001023
P4HA1	2904.69	0.777914	0.193113	4.02828	5.62e-05	0.001023
INSR	1903.87	-0.380784	0.0945799	-4.02605	5.67e-05	0.00103184
CENPE	43.7688	1.30321	0.323799	4.02476	5.7e-05	0.00103665
RCBTB2	512.106	-0.737214	0.183266	-4.02265	5.75e-05	0.00104507
GPR61	41.8512	-1.7015	0.423068	-4.02182	5.78e-05	0.00104748
TMEM64	680.408	0.906241	0.225338	4.0217	5.78e-05	0.00104748
TLL2	13.2027	0.896911	0.223043	4.02124	5.79e-05	0.00104756
DNAH1	355.78	-0.864879	0.215087	-4.02107	5.79e-05	0.00104756
IGSF10	7.22095	-1.40448	0.34928	-4.02107	5.79e-05	0.00104756
ST13	18047	-0.483005	0.120146	-4.02015	5.82e-05	0.00105074
CACNG4	6.19559	1.53395	0.381628	4.01949	5.83e-05	0.00105182
HINT3	1027.13	-0.690067	0.171697	-4.0191	5.84e-05	0.00105182
TMEM254	860.097	-0.477694	0.118854	-4.01916	5.84e-05	0.00105182
CTDSP2	10443.8	-0.594143	0.147815	-4.0195	5.83e-05	0.00105182
KLF4	219.933	1.23297	0.306821	4.01853	5.86e-05	0.00105347
PSME4	2183.41	0.721711	0.179791	4.01416	5.97e-05	0.00107132
TMEM119	428.216	1.73631	0.432536	4.01425	5.96e-05	0.00107132
RPL7AP45	11.2785	1.31022	0.326449	4.01355	5.98e-05	0.00107319
PI15	8.69875	1.49288	0.372204	4.01092	6.05e-05	0.00108427
LRRC56	729.37	-1.00137	0.249689	-4.01045	6.06e-05	0.00108552
TNFSF13	271.531	-0.728839	0.181754	-4.01003	6.07e-05	0.00108654
FXYD3	104.343	-1.9855	0.495292	-4.00875	6.1e-05	0.0010915
HS6ST2	17.6807	1.97462	0.492666	4.00803	6.12e-05	0.00109389
LINC00463	5.83127	-2.34582	0.58555	-4.00617	6.17e-05	0.00110161
MAPKAPK3	2360.76	-0.697606	0.174158	-4.0056	6.19e-05	0.0011024
JAGN1	2978.61	-0.792934	0.197954	-4.00564	6.19e-05	0.0011024
EEF1AKMT3	607.779	-0.602434	0.150414	-4.00518	6.2e-05	0.00110343
HINFP	724.131	-0.389585	0.097311	-4.00351	6.24e-05	0.00111032
QSOX2	1160.01	-0.504038	0.125978	-4.00102	6.31e-05	0.00112113
MRPL35	1837.76	0.473863	0.118468	3.99993	6.34e-05	0.00112535
PLA2G1B	13.3024	-1.50413	0.376128	-3.999	6.36e-05	0.00112882
KIRREL1	3445.48	0.549792	0.13749	3.99879	6.37e-05	0.00112885
MATN2	2122.88	-1.22251	0.305824	-3.99742	6.4e-05	0.00113447
LSG1	1222.14	-0.434642	0.108766	-3.99612	6.44e-05	0.00113973
KIAA0319	4.6198	1.40329	0.351192	3.99578	6.45e-05	0.00114041
BOLA3-AS1	252.285	-0.676097	0.169299	-3.99352	6.51e-05	0.00115037
ROBO3	285.303	-0.902875	0.226124	-3.99283	6.53e-05	0.00115273
FAM98A	2081.69	0.490046	0.122756	3.99204	6.55e-05	0.00115562
PATL2	42.1001	1.40257	0.351418	3.99118	6.57e-05	0.00115887
LINC00472	36.2714	-1.13002	0.283177	-3.99051	6.59e-05	0.00116018
LINC01252	25.7351	1.50105	0.376149	3.99057	6.59e-05	0.00116018
ARMH4	388.751	-1.11871	0.2804	-3.98972	6.62e-05	0.0011631
LAG3	244.392	2.2351	0.560487	3.98778	6.67e-05	0.00117069
TBX2-AS1	374.291	-0.956496	0.239857	-3.98778	6.67e-05	0.00117069
REPS2	172.888	-0.875758	0.219633	-3.98736	6.68e-05	0.00117174
LMO4	1386.8	-0.809118	0.202934	-3.9871	6.69e-05	0.00117194
FHL3	1297.01	-1.03322	0.259151	-3.98693	6.69e-05	0.00117194
COL12A1	176.314	1.41267	0.354355	3.9866	6.7e-05	0.00117258
APOL4	71.0809	1.62495	0.407754	3.98513	6.74e-05	0.00117791
ADCK5	1006.29	0.721862	0.181133	3.98526	6.74e-05	0.00117791
EEF1A2	3734.37	1.90625	0.478618	3.98282	6.81e-05	0.00118844
FRMPD3	29.268	1.92463	0.483565	3.98008	6.89e-05	0.00120069
ADGRV1	12.9162	1.24099	0.311808	3.97999	6.89e-05	0.00120069
CCDC34	161.503	-0.768483	0.193143	-3.97884	6.93e-05	0.0012055
RHOD	981.008	-0.888197	0.223247	-3.97854	6.93e-05	0.00120601
SLC39A9	3070.69	0.396728	0.0997314	3.97796	6.95e-05	0.00120693
MIR181A2HG	22.6146	-1.15626	0.290665	-3.97799	6.95e-05	0.00120693
ARG2	91.9936	0.816289	0.205233	3.97739	6.97e-05	0.00120887
HYDIN	25.5545	-1.6642	0.418497	-3.97661	6.99e-05	0.00121182
KRBA1	688.805	-0.568247	0.142915	-3.97611	7.01e-05	0.00121339
WASHC5	3407.97	0.996944	0.250902	3.97343	7.08e-05	0.00122608
TMEM198B	964.325	-0.736738	0.185429	-3.97316	7.09e-05	0.00122649
TRBV5-6	2.01956	2.95948	0.744975	3.97259	7.11e-05	0.00122841
C8orf88	151.669	-0.848695	0.213719	-3.97108	7.15e-05	0.00123522
TTLL11	177.404	-0.470169	0.118408	-3.97076	7.16e-05	0.00123584
ABT1	1700.79	-0.475125	0.119678	-3.97004	7.19e-05	0.00123857
TMBIM4	1590.36	0.476448	0.120021	3.96971	7.2e-05	0.00123924
CD44	136269	-0.454963	0.114624	-3.96917	7.21e-05	0.00124104
GPR20	5.36548	1.57898	0.397849	3.96879	7.22e-05	0.00124201
ARHGAP36	20.1245	-1.90707	0.480564	-3.9684	7.24e-05	0.00124304
PLA1A	4796.18	-1.44361	0.363865	-3.96744	7.26e-05	0.00124704
MMP9	380.075	1.91246	0.482161	3.96643	7.3e-05	0.0012513
XYLB	255.232	-0.743345	0.18752	-3.96407	7.37e-05	0.00126114
SHQ1	573.246	-0.473155	0.119364	-3.96398	7.37e-05	0.00126114
NCR3LG1	121.213	1.31562	0.331894	3.96398	7.37e-05	0.00126114
ANKRD22	12.1749	2.51089	0.633494	3.96357	7.38e-05	0.00126228
TESK1	2793.71	-0.851806	0.214947	-3.96286	7.41e-05	0.00126498
LINC00689	462.539	-1.45357	0.366817	-3.96265	7.41e-05	0.00126506
CXCR6	48.1319	2.07652	0.524167	3.96157	7.45e-05	0.00126979
CLNK	1.63257	2.09496	0.529024	3.96005	7.49e-05	0.00127612
DOCK4	144.77	1.18283	0.298695	3.96	7.5e-05	0.00127612
EPX	6.03663	-1.10746	0.279702	-3.95944	7.51e-05	0.00127702
KCNJ14	80.3121	-0.895414	0.226144	-3.95949	7.51e-05	0.00127702
LINC01485	6.60359	-3.2374	0.817691	-3.9592	7.52e-05	0.00127725
YWHAZ	26309.1	0.571576	0.144454	3.95679	7.6e-05	0.00128916
CD300A	109.291	1.1835	0.299198	3.95558	7.64e-05	0.00129469
MIR22HG	222.33	0.916559	0.231737	3.95516	7.65e-05	0.00129587
PCDHA6	9.22745	-3.48073	0.880318	-3.95394	7.69e-05	0.00130042
LOC100421775	1.77744	-2.60837	0.65966	-3.95411	7.68e-05	0.00130042
EEF1A1	306012	-0.74093	0.187485	-3.95193	7.75e-05	0.00131034
LYPLAL1-DT	7.64719	-1.06765	0.270215	-3.9511	7.78e-05	0.00131385
ESRRG	56.9812	-2.43502	0.616405	-3.95035	7.8e-05	0.00131692
BEX1	254.426	-2.06102	0.521997	-3.94835	7.87e-05	0.0013269
CAMK1D	219.725	1.09805	0.278214	3.94679	7.92e-05	0.00133448
OGDHL	1021.21	-1.22136	0.309546	-3.94566	7.96e-05	0.00133974
CDK20	740.782	-0.436901	0.110747	-3.94503	7.98e-05	0.00134217
PCDHA2	5.24301	-3.28538	0.832838	-3.94481	7.99e-05	0.00134235
EEF1A1P23	2.3182	-1.77102	0.449186	-3.94272	8.06e-05	0.00135298
RHCE	26.3763	-1.31129	0.332612	-3.94242	8.07e-05	0.00135361
ATP13A3	2103.16	-0.80029	0.203016	-3.942	8.08e-05	0.00135492
TXNIP	8952.37	-0.805689	0.204436	-3.94103	8.11e-05	0.00135932
SLCO5A1	315.894	2.0443	0.518762	3.94072	8.12e-05	0.00135995
LYPLA1	1345.64	1.06359	0.269923	3.94034	8.14e-05	0.00136103
FAM86KP	4.25868	-1.5642	0.397094	-3.9391	8.18e-05	0.001367
TCF19	671.867	-0.612803	0.15558	-3.93883	8.19e-05	0.00136745
BEND5	124.399	-1.07933	0.274081	-3.93799	8.22e-05	0.00137118
LINC01615	5.31711	2.32651	0.59091	3.93717	8.24e-05	0.0013746
ZNF229	209.001	-1.75815	0.44657	-3.93701	8.25e-05	0.0013746
CLCNKA	196.9	1.10126	0.279738	3.93677	8.26e-05	0.00137488
LINC00456	1.78784	-2.3352	0.593231	-3.9364	8.27e-05	0.00137588
KLK2	5.22481	-4.76771	1.21143	-3.93561	8.3e-05	0.00137938
RADIL	1120.47	-1.30534	0.33173	-3.93495	8.32e-05	0.00138204
INTS8	1261.74	0.759822	0.193162	3.9336	8.37e-05	0.00138875
ATP8A2	35.6397	1.23223	0.313414	3.93164	8.44e-05	0.00139793
PISD	1660.58	0.310183	0.078892	3.93174	8.43e-05	0.00139793
CCL5	665.816	1.7666	0.449384	3.93115	8.45e-05	0.00139964
PHF1	4829.07	-0.728687	0.185391	-3.93055	8.48e-05	0.00140207
SMIM13	610.036	-0.673423	0.171354	-3.93	8.49e-05	0.00140409
NUP153-AS1	46.505	-0.798312	0.203142	-3.92982	8.5e-05	0.00140409
LOC100419170	9.42896	-2.43781	0.620815	-3.92679	8.61e-05	0.00142077
CREB3L4	747.639	-0.563669	0.143638	-3.92423	8.7e-05	0.00143486
DDX11	1106.1	-0.963907	0.245718	-3.92281	8.75e-05	0.00144183
PUM3	1746.47	0.774187	0.197362	3.92268	8.76e-05	0.00144183
CCDC50	4241.07	-0.697252	0.177854	-3.92035	8.84e-05	0.0014547
MYL3	17.6483	-2.2022	0.561944	-3.91889	8.9e-05	0.00146242
RAB31	916.849	1.23382	0.314978	3.91715	8.96e-05	0.00147183
LINC01608	3.95294	-2.93891	0.750457	-3.91616	9e-05	0.00147674
SRGAP2C	107.63	0.958285	0.244722	3.91581	9.01e-05	0.00147775
XAGE2	30.778	-4.04482	1.03313	-3.91509	9.04e-05	0.00147865
GJB1	307.61	-1.45528	0.371694	-3.91526	9.03e-05	0.00147865
LINC00968	2.62836	2.40151	0.613388	3.91515	9.03e-05	0.00147865
ZNF154	204.823	-1.15373	0.294742	-3.91438	9.06e-05	0.0014819
RGL2	2897.37	-0.595619	0.15217	-3.91418	9.07e-05	0.00148199
PITPNC1	1319.8	0.722721	0.184667	3.91365	9.09e-05	0.00148407
LAYN	75.5956	1.11672	0.285375	3.91317	9.11e-05	0.00148589
NUP88	1201.7	0.539134	0.137789	3.91275	9.12e-05	0.00148727
ITPRIP	2131.46	-0.934855	0.238941	-3.9125	9.13e-05	0.0014877
LRRN1	185.59	-1.71418	0.438175	-3.91209	9.15e-05	0.00148904
CRPPA	114.893	-0.882683	0.225707	-3.91075	9.2e-05	0.00149563
MYLK-AS1	46.1841	-1.19384	0.305279	-3.91065	9.2e-05	0.00149563
TRBV4-2	6.48826	3.06452	0.783869	3.90948	9.25e-05	0.00150175
NOCT	110.473	0.805269	0.206023	3.90865	9.28e-05	0.00150461
YEATS2	1090.22	-0.535323	0.136957	-3.9087	9.28e-05	0.00150461
FAM153B	4.89614	-2.9756	0.761459	-3.90777	9.32e-05	0.00150892
PCAT6	392.864	-1.31184	0.335774	-3.90691	9.35e-05	0.0015131
SYCP2L	19.7572	-1.9103	0.489054	-3.90612	9.38e-05	0.00151619
ZNF192P1	22.7359	-1.36592	0.349693	-3.90605	9.38e-05	0.00151619
ZNF174	458.116	-0.309755	0.0793069	-3.90577	9.39e-05	0.00151675
CHRNA5	18.6885	0.95333	0.244143	3.90481	9.43e-05	0.00152164
E2F5	333.435	0.863685	0.221228	3.90405	9.46e-05	0.00152287
CHCHD4	556.751	-0.446319	0.114318	-3.90419	9.45e-05	0.00152287
TTC9B	10.7987	1.2543	0.321273	3.90415	9.46e-05	0.00152287
IRS41	1.41239	-2.91333	0.746357	-3.9034	9.48e-05	0.00152581
LY96	866.623	1.72257	0.441374	3.90275	9.51e-05	0.00152879
IL12RB1	117.105	1.60144	0.410528	3.90092	9.58e-05	0.00153803
ABHD6	572.774	-0.731248	0.187448	-3.90106	9.58e-05	0.00153803
ZNF728	3.8468	-3.12611	0.801447	-3.90058	9.6e-05	0.001539
MGC16275	200.916	-1.12494	0.288421	-3.90035	9.61e-05	0.0015393
APOL1	1533.43	1.86648	0.478749	3.89866	9.67e-05	0.00154654
AP4S1	326.519	-0.595897	0.152844	-3.89872	9.67e-05	0.00154654
C16orf54	23.3361	1.74702	0.448101	3.89872	9.67e-05	0.00154654
IL1RAPL1	3.23023	-2.45679	0.630263	-3.89804	9.7e-05	0.00154932
SLC25A21	22.0906	-1.91792	0.492343	-3.8955	9.8e-05	0.00156443
TERF1	880.701	0.843119	0.216464	3.89497	9.82e-05	0.00156615
SOCS2-AS1	46.2739	1.21476	0.311888	3.89487	9.83e-05	0.00156615
YY1AP1	2535.59	-0.478138	0.12278	-3.89425	9.85e-05	0.00156893
PLA2G2C1	30.9926	-1.03469	0.265731	-3.89374	9.87e-05	0.00157108
IL17RC	2061.99	-0.837761	0.2152	-3.89295	9.9e-05	0.00157502
NAA80	572.62	-0.763043	0.196021	-3.89267	9.91e-05	0.00157565
SLC9A3	716.705	1.42093	0.365141	3.89146	9.96e-05	0.00158231
CCDC115	1762.11	-0.404875	0.104053	-3.89103	9.98e-05	0.00158269
CCDC74A	165.467	1.21423	0.312054	3.89111	9.98e-05	0.00158269
ZNF778	538.555	-0.507119	0.130368	-3.8899	0.000100286	0.00158891
LOC101928222	7.06687	-1.1987	0.30822	-3.88911	0.000100611	0.00159286
TAF2	990.629	1.01324	0.260625	3.88775	0.00010118	0.00160065
ANKRD36BP2	8.338	1.91125	0.491648	3.88743	0.000101311	0.00160152
DVL3	12525.1	-0.868793	0.2236	-3.88549	0.000102125	0.00161317
RPS10	22411.4	-0.767698	0.19763	-3.88452	0.000102534	0.00161842
MAGEE1	251.339	-0.538642	0.138718	-3.883	0.000103178	0.00162735
NFE2L1	20095.3	-0.584472	0.150545	-3.88236	0.000103446	0.00163036
ARMC8	687.961	-0.522736	0.134677	-3.88139	0.000103861	0.00163483
WWP2	5623.56	-0.79109	0.203819	-3.88133	0.000103886	0.00163483
CTH	239.462	-0.824976	0.212571	-3.88094	0.000104052	0.00163622
CFAP45	13.5988	0.922935	0.237843	3.88044	0.000104269	0.00163842
PADI3	2.52641	2.54183	0.655077	3.8802	0.000104369	0.00163876
AMIGO1	576.966	-0.891272	0.229712	-3.87995	0.000104477	0.00163923
OSBPL3	188.441	0.992704	0.2559	3.87926	0.000104774	0.00164265
LTB	59.151	1.5685	0.404508	3.87754	0.000105516	0.00165306
C16orf96	208.644	-0.892993	0.230397	-3.87588	0.00010624	0.00166191
LYRM4-AS1	138.472	-0.981484	0.253227	-3.87591	0.000106227	0.00166191
GMDS	1487.08	-0.550226	0.141983	-3.87531	0.000106491	0.0016646
SRGAP3	378.096	-0.800059	0.206498	-3.87441	0.000106882	0.00166909
ZNF727	9.1557	-2.51727	0.649737	-3.87429	0.000106937	0.00166909
RPL32P3	182.082	-0.960114	0.247911	-3.87281	0.000107587	0.00167799
RNF182	7.07927	1.58853	0.410199	3.87259	0.000107686	0.00167828
CGAS	54.2009	1.17755	0.304109	3.87213	0.000107888	0.00168019
EDIL3	51.0623	1.25924	0.325271	3.87136	0.000108232	0.00168429
NDUFA6	2515.13	0.416895	0.107722	3.87011	0.000108786	0.00169166
C6orf226	498.098	-0.91129	0.235489	-3.86977	0.000108936	0.00169274
PRKCQ-AS1	101.832	-1.23474	0.319141	-3.86895	0.000109306	0.00169724
NIBAN1	3902.48	-1.30932	0.338619	-3.86666	0.000110335	0.00171195
CRYBB2	21.5794	-2.5243	0.653021	-3.86557	0.00011083	0.00171836
ANKRD34A	102.242	1.03337	0.267422	3.86418	0.000111465	0.00172693
CETN2	1966.51	-0.525541	0.136022	-3.86365	0.000111707	0.00172939
IQGAP1	6778.99	0.894205	0.231455	3.86341	0.000111814	0.00172978
AP1S3	129.707	1.30904	0.338926	3.86232	0.000112318	0.00173555
FAM24B	26.4324	-1.7707	0.458464	-3.86224	0.000112352	0.00173555
JPH1	184.502	1.42239	0.368517	3.85975	0.000113501	0.00175201
FAM43B	42.5677	1.99804	0.51804	3.85693	0.000114822	0.0017711
PASK	354.471	-0.602049	0.156107	-3.85664	0.000114957	0.00177187
PAEP	67.0112	2.44646	0.634572	3.85529	0.000115593	0.00177907
LINGO4	3.41608	-2.81612	0.730437	-3.85539	0.000115546	0.00177907
PSMB9	1259.78	1.74856	0.453685	3.85413	0.000116144	0.00178623
ACTR3	3865.73	0.617093	0.160126	3.85379	0.000116304	0.00178739
SPACA9	784.982	-0.783222	0.203262	-3.85327	0.000116552	0.00178989
ABL2	2156.7	0.610745	0.158561	3.85179	0.000117257	0.0017994
ENOX1	47.069	1.28427	0.333503	3.85085	0.000117709	0.00180437
AK5	24.9043	1.65901	0.430828	3.85076	0.000117753	0.00180437
KLK13	89.3206	-2.08199	0.540705	-3.85051	0.000117873	0.00180489
LOC101928728	35.5412	-0.8685	0.225607	-3.84962	0.000118302	0.00181014
HTR3B	6.85625	-2.06829	0.537394	-3.84873	0.000118729	0.00181536
SNRPG	1084.16	0.412098	0.107084	3.84838	0.000118903	0.00181668
RNF8	773.378	-0.619439	0.160976	-3.84804	0.000119069	0.00181738
CYC1	12204	0.742279	0.192904	3.84793	0.000119121	0.00181738
CNIH4	1638.54	0.426687	0.110899	3.84751	0.000119323	0.00181913
LACTB2	537.364	0.86385	0.224534	3.8473	0.000119428	0.00181942
LOC101929054	11.0474	-0.858526	0.223165	-3.84704	0.000119555	0.00182003
GLA	1446.67	0.558788	0.145292	3.84595	0.000120085	0.00182606
RPL10P9	844.288	-2.10629	0.547675	-3.84587	0.000120125	0.00182606
TRAIP	108.33	-0.636523	0.165551	-3.84488	0.000120613	0.00183215
TRBV3-1	1.82335	2.63591	0.685818	3.84345	0.000121318	0.00184153
PAFAH1B1	4442.78	0.48008	0.12495	3.84219	0.000121942	0.00184795
MRAP2	64.8797	-1.45087	0.377612	-3.84222	0.000121924	0.00184795
SBF1P2	2.79586	-2.63981	0.68708	-3.84206	0.000122005	0.00184795
ZFP82	171.123	-0.867737	0.225875	-3.84166	0.000122204	0.00184962
DNM3	34.4283	0.783931	0.204181	3.8394	0.000123338	0.00186544
SPARC	18669.5	0.729196	0.189943	3.83902	0.000123527	0.00186695
ZEB1	126.802	1.12775	0.293845	3.83789	0.000124094	0.00187014
ZFYVE9	1207.16	-0.533155	0.138916	-3.83798	0.00012405	0.00187014
EPS8L2	6048.02	-0.998236	0.260073	-3.83829	0.000123895	0.00187014
HPDL	965.948	-1.39886	0.364463	-3.83814	0.000123971	0.00187014
MKS1	766.064	-0.456617	0.119	-3.83713	0.000124483	0.00187466
ITIH3	177.621	-1.42934	0.372521	-3.83693	0.00012458	0.00187478
DERL2	1560.01	0.323826	0.0844761	3.83335	0.00012641	0.00189906
FRK	178.9	-0.847334	0.22104	-3.8334	0.000126383	0.00189906
KLRD1	16.3963	1.50194	0.39182	3.83324	0.000126466	0.00189906
RNF141	1241.15	-0.401236	0.104682	-3.83291	0.000126638	0.00190029
MBD4	469.809	-0.556304	0.145155	-3.83248	0.000126856	0.00190089
RPL15P20	3.38904	-1.50819	0.39353	-3.83248	0.000126859	0.00190089
LRRC37A5P	42.8018	-1.15925	0.302627	-3.83061	0.000127824	0.00191398
PLA2G2C	2.08802	-1.68336	0.439531	-3.8299	0.000128198	0.00191822
LOC105376199	3.6456	-1.54989	0.40489	-3.82792	0.000129229	0.00193227
NOA1	2472.59	-0.579593	0.151448	-3.827	0.000129713	0.00193537
FBXO40	239.981	-2.13047	0.556652	-3.82729	0.000129563	0.00193537
ARMCX2	1122.46	-0.822404	0.214894	-3.82701	0.000129708	0.00193537
GCNT4	9.97613	1.65492	0.432641	3.82515	0.000130692	0.0019486
MAN2A1	657.729	0.7527	0.196792	3.82484	0.000130857	0.00194966
LINC00634	20.5592	-1.24999	0.326845	-3.82441	0.000131087	0.00195171
TPCN2	7385.28	-0.800723	0.209445	-3.82306	0.000131806	0.00196102
CHCHD7	1283.3	0.457931	0.119805	3.8223	0.000132212	0.00196568
IL1R2	20.1524	1.39991	0.366312	3.82164	0.000132565	0.00196952
PELI2	348.571	-0.790027	0.206788	-3.82047	0.000133199	0.00197755
NARS2	2675.69	-0.738466	0.193326	-3.8198	0.000133558	0.00198148
RAB11FIP1	1418.62	-0.969784	0.253925	-3.81917	0.000133902	0.00198518
SLC27A5	494.689	-0.808643	0.21187	-3.8167	0.000135249	0.00200373
HSP90AB1	102969	-0.51909	0.136015	-3.81642	0.000135404	0.00200461
HLA-V	123.484	-1.71619	0.449891	-3.81467	0.000136363	0.00201739
CRB3	21.0844	-1.35697	0.355787	-3.81399	0.000136741	0.00202155
TRABD2A	234.734	-1.72165	0.451484	-3.81333	0.000137108	0.00202413
LOC105374836	234.734	-1.72165	0.451484	-3.81333	0.000137108	0.00202413
TTL	1554.25	0.687234	0.180241	3.81286	0.000137366	0.00202651
LOC101926943	6.43189	1.73384	0.454757	3.81267	0.000137476	0.00202671
DCP1A	618.57	-0.667251	0.175024	-3.81233	0.000137663	0.00202804
TBX2	9301.55	-0.780513	0.204782	-3.81144	0.000138158	0.00203391
KCTD17	346.207	1.16238	0.305028	3.81074	0.000138551	0.00203827
LTBP1	868.655	-1.03991	0.272956	-3.80979	0.000139085	0.00204469
HLA-DRB5	2308.72	1.50636	0.395446	3.80926	0.000139385	0.00204624
CDC20P1	10.6915	-1.60611	0.421632	-3.80926	0.000139383	0.00204624
SCOC-AS1	27.1366	-1.0783	0.283113	-3.80871	0.000139694	0.00204933
VAV2	3033.49	0.650844	0.170909	3.80812	0.000140025	0.00205275
PCDHA12	8.50976	-2.71171	0.712166	-3.8077	0.000140267	0.00205486
CXCL13	8.58581	2.76602	0.726663	3.80647	0.000140967	0.00206368
OTULINL	90.3212	1.15193	0.302642	3.80626	0.000141084	0.00206396
LFNG	253.489	1.07644	0.282897	3.80506	0.000141772	0.00207258
MRPL23-AS1	5.57787	-1.71128	0.449771	-3.80478	0.000141929	0.00207343
SMIM1	385.326	-0.921434	0.242236	-3.80387	0.000142456	0.00207968
LINC01152	84.7555	-1.43477	0.377218	-3.80356	0.000142631	0.00208079
DNAAF3	39.0044	-1.00771	0.265084	-3.80147	0.000143838	0.0020943
CCDC57	883.35	-0.545482	0.143491	-3.80152	0.000143813	0.0020943
WEE2-AS1	56.5469	-0.910081	0.239404	-3.80144	0.000143857	0.0020943
PDCD1	45.5192	2.26428	0.595699	3.80104	0.000144091	0.00209626
IDE	1102.64	0.614174	0.161612	3.80031	0.000144515	0.00210098
MAPK4	1844.79	-1.60235	0.421729	-3.79948	0.000144998	0.00210654
WIPI1	1971.72	0.792304	0.20857	3.79874	0.000145433	0.00211139
POLR2K	1551.2	0.574835	0.151355	3.79791	0.000145919	0.00211698
ABHD3	312.295	0.962025	0.253357	3.79712	0.000146389	0.00212233
PACC1	416.228	0.734797	0.193549	3.79643	0.000146795	0.00212675
CCDC40	300.727	-0.475272	0.125203	-3.79602	0.000147036	0.00212801
BRD3OS	674.363	-0.614891	0.161986	-3.79594	0.000147084	0.00212801
ZNF433	55.9702	-1.02976	0.271334	-3.79517	0.000147543	0.00213317
SLC7A2	559.692	-0.994433	0.262055	-3.79476	0.000147788	0.00213524
SIT1	38.3451	1.92149	0.506424	3.79423	0.000148102	0.00213831
TMEM139	32.1573	-1.27694	0.336776	-3.79167	0.000149638	0.00215901
PRICKLE2	457.521	-1.07606	0.28384	-3.79109	0.000149987	0.00216256
PSMB8	3375.7	1.07073	0.282536	3.78971	0.000150826	0.00217315
GTF2H4	173.962	-0.601046	0.158645	-3.78863	0.000151479	0.00218106
SELENOS	1312.19	0.502747	0.132711	3.78829	0.000151689	0.00218259
PCDHAC1	13.8765	-2.19682	0.57997	-3.78781	0.000151979	0.00218527
CFAP77	10.2129	-1.79309	0.473408	-3.78762	0.000152098	0.00218548
CD3D	87.7157	2.039	0.538502	3.78643	0.000152825	0.00219443
MST1	218.574	-0.886367	0.234106	-3.78619	0.000152978	0.00219512
EMC2	1630.68	0.85627	0.226193	3.78558	0.000153353	0.002199
NUDT15	681.221	0.30649	0.0809841	3.78457	0.000153974	0.0022064
C1QL4	15.0349	-1.69833	0.448789	-3.78426	0.000154165	0.00220762
ALG1L	68.0684	-1.74117	0.460142	-3.78398	0.000154339	0.00220861
ATAD3C	363.786	-1.75607	0.464256	-3.78254	0.000155234	0.00221991
GZMH	46.0476	1.61844	0.428033	3.7811	0.000156136	0.00222674
KLC4	2336.74	-0.595748	0.157557	-3.78115	0.000156105	0.00222674
MIR4435-2HG	204.057	1.38653	0.366692	3.78119	0.000156082	0.00222674
LOC645967	18.8516	-0.8291	0.219253	-3.78147	0.000155902	0.00222674
SNX25	1895.78	0.94331	0.249646	3.77859	0.000157721	0.00224782
ICAM3	14.2015	1.60912	0.425874	3.7784	0.000157837	0.00224795
C4orf3	4615.24	-0.459536	0.121639	-3.77786	0.000158183	0.00225135
HIP1R	3345.4	-0.78312	0.207389	-3.7761	0.000159303	0.00226421
XPOT	2595.5	0.654127	0.173222	3.77624	0.000159217	0.00226421
PKD1	3999.28	-0.499442	0.132281	-3.77562	0.000159609	0.00226704
RNF123	2051.74	-0.72376	0.191735	-3.7748	0.000160136	0.00227159
GOLGA2P5	41.5747	-1.47817	0.39159	-3.77478	0.000160146	0.00227159
LINC02328	31.2786	1.39135	0.368625	3.77444	0.000160367	0.00227319
FRS3	323.712	-0.52877	0.140131	-3.7734	0.00016104	0.0022767
MAL2	130.697	2.44747	0.648615	3.77338	0.000161049	0.0022767
PSMC2P1	15.0045	0.465262	0.123297	3.77351	0.000160965	0.0022767
SPDYE6	7.83363	-1.09566	0.290348	-3.77361	0.000160904	0.0022767
PRRT1	305.706	-0.868511	0.230216	-3.77259	0.000161561	0.00228087
LOC100507547	305.706	-0.868511	0.230216	-3.77259	0.000161561	0.00228087
MED29	2903.11	0.285753	0.0757485	3.77239	0.000161691	0.00228117
GCA	235.261	-0.82647	0.219132	-3.77157	0.000162224	0.00228715
SRGAP2B	34.0635	1.14303	0.303098	3.77117	0.000162486	0.00228777
LOC101929710	3.31193	-1.62174	0.43003	-3.77122	0.00016245	0.00228777
ZNF853	1078.7	-0.742421	0.196887	-3.77081	0.000162721	0.00228955
B4GALNT1	51.5104	1.55534	0.412495	3.77057	0.000162878	0.00229022
LAMB2	24213.1	-0.915613	0.242869	-3.76999	0.000163255	0.00229399
NUDT16	2215.15	-0.452861	0.120154	-3.76901	0.000163898	0.00230148
CNN2	2997.89	-0.931819	0.247311	-3.7678	0.000164693	0.00231076
LINC01006	314.819	-0.81978	0.217583	-3.76767	0.000164779	0.00231076
SNUPN	626.303	0.365506	0.0970272	3.76705	0.000165191	0.00231498
CFAP20DC	35.4145	-1.14071	0.302843	-3.76668	0.000165434	0.00231685
UBQLN4	2174.59	-0.654823	0.173861	-3.76635	0.000165649	0.00231831
UPK2	71.5901	-1.22619	0.325588	-3.76607	0.000165837	0.00231939
MPPED2-AS1	7.12325	-2.99992	0.796731	-3.76528	0.00016636	0.00232517
IL18BP	629.691	1.3746	0.365088	3.76511	0.000166474	0.00232521
SDHA	9642.82	0.474178	0.125993	3.76351	0.000167543	0.00233858
C1orf116	901.115	2.04204	0.542685	3.76284	0.000167994	0.00234333
NPTX1	166.649	1.92039	0.510428	3.7623	0.000168357	0.00234526
CSN1S2AP	1.67438	3.6776	0.977482	3.76232	0.000168345	0.00234526
HRH3	73.0849	-2.08534	0.554319	-3.76199	0.000168567	0.00234664
PDP1	528.867	0.687865	0.182875	3.7614	0.000168965	0.00235061
DHX30	5545.89	-0.581166	0.154561	-3.76012	0.000169835	0.00236116
SFXN1	463.693	0.742132	0.197381	3.7599	0.000169981	0.00236163
HEMK1	1186.17	-0.672212	0.178818	-3.75919	0.000170465	0.00236679
VLDLR	4193.61	0.751364	0.199911	3.75849	0.000170943	0.00237184
MRC2	1061.91	1.31958	0.351127	3.75812	0.000171191	0.00237373
CDKN2AIPNL	857.744	0.403953	0.107497	3.75782	0.000171402	0.00237507
TES	532.074	-0.924449	0.246069	-3.75687	0.00017205	0.00238249
DALRD3	1480.79	-0.715367	0.19044	-3.75639	0.000172384	0.00238476
GTSE1-DT	28.641	-0.721876	0.192177	-3.7563	0.000172441	0.00238476
RPS2P5	6290.09	-1.01072	0.269123	-3.7556	0.000172926	0.00238988
SDR42E1	74.7261	-2.04768	0.545288	-3.75522	0.000173186	0.00239191
CFAP94	20.4282	-1.10915	0.295489	-3.7536	0.000174312	0.00240463
TGFBR3L	15.4183	-1.7198	0.458177	-3.75357	0.000174337	0.00240463
NIPSNAP3A	620.762	-0.619438	0.165085	-3.75225	0.000175256	0.00241573
COL2A1	762.572	-2.23164	0.59481	-3.75185	0.000175531	0.00241793
MORN4	425.212	-0.369932	0.0986366	-3.75045	0.000176514	0.00242988
KIAA0895	59.4609	-1.14211	0.304588	-3.74967	0.000177067	0.00243589
ZNF598	2193.2	-0.417707	0.111431	-3.74856	0.000177855	0.00244513
DERA	2026.06	-0.426538	0.113816	-3.74762	0.00017852	0.00245267
TRIM39	885.249	-0.488639	0.130436	-3.74618	0.000179545	0.00246513
ROCK1P1	16.2281	-1.2737	0.340029	-3.74586	0.000179775	0.00246668
SACS	328.095	0.917665	0.245021	3.74525	0.000180211	0.00247104
CEP19	82.5244	-0.605689	0.161737	-3.74491	0.000180462	0.00247287
NDRG2	1751.43	-0.937611	0.250407	-3.74434	0.000180868	0.00247681
LRP8	338.629	0.818581	0.218638	3.74401	0.000181106	0.00247846
PRRC2A	32224.2	-0.75897	0.202726	-3.74383	0.000181239	0.00247867
UBXN11	1162.79	-0.728875	0.194727	-3.74306	0.000181792	0.00248461
PLXNA1	12482.4	-0.587763	0.157083	-3.74173	0.000182757	0.00249454
ARMCX6	754.232	-0.572226	0.152926	-3.74184	0.000182677	0.00249454
ADAD2	10.2351	-2.00211	0.535217	-3.74074	0.000183476	0.00250273
PTPN21	547.66	-0.678188	0.181319	-3.7403	0.000183804	0.00250482
GAD1	10.5085	1.57835	0.421996	3.74021	0.000183867	0.00250482
TCTE1	11.2049	-1.52656	0.408214	-3.7396	0.000184316	0.0025093
MYO9B	17163	-0.66672	0.178308	-3.73916	0.000184639	0.00251207
RPL24P2	44.6994	-0.815598	0.218177	-3.73824	0.000185315	0.00251963
MXI1	5903.99	-0.480346	0.128515	-3.73767	0.000185731	0.00252226
FGL2	263.918	1.44432	0.386425	3.73765	0.000185749	0.00252226
ZHX1	1464.66	-0.821652	0.219852	-3.73729	0.000186016	0.00252426
SULT4A1	183.409	-1.32028	0.353319	-3.73679	0.000186384	0.00252762
RNF125	103.036	1.20057	0.321345	3.73609	0.000186901	0.002533
SPX	33.4527	-1.52861	0.409188	-3.73571	0.000187185	0.00253521
HS3ST3B1	22.7026	1.28804	0.344849	3.7351	0.000187643	0.00253977
HAP1	40.9713	1.71151	0.458287	3.73458	0.000188029	0.00254337
RHOBTB1	1058.04	-0.633743	0.169781	-3.73271	0.000189428	0.00256063
RELT	326.185	0.568594	0.152371	3.73163	0.000190244	0.00256687
RUVBL1	2317.04	-0.658882	0.17656	-3.73178	0.000190134	0.00256687
TCAIM	757.233	-0.69529	0.186324	-3.73162	0.000190256	0.00256687
KIFC3	2802.41	-0.599242	0.160629	-3.73059	0.000191031	0.00257566
ATP12A	0.986912	2.59879	0.697233	3.72729	0.000193553	0.00260632
RANBP17	189.579	0.825351	0.221431	3.72736	0.000193498	0.00260632
FAM205C	1.60796	-2.09955	0.563381	-3.7267	0.000193999	0.00261043
MBD5	511.502	0.405841	0.108909	3.7264	0.000194231	0.00261043
TRBV12-4	1.67819	3.24917	0.871903	3.72653	0.000194136	0.00261043
MCL1	5516.65	0.4474	0.12007	3.72615	0.000194423	0.00261134
FOXD3-AS1	232.412	-1.09706	0.294588	-3.72405	0.000196055	0.00263158
LRRC8E	26.9048	-0.743903	0.19981	-3.72306	0.000196825	0.00264022
CD74	44436	1.31934	0.354474	3.72196	0.000197682	0.00264728
GPRASP2	610.066	-0.515663	0.138548	-3.7219	0.000197729	0.00264728
ARMCX5-GPRASP2	610.066	-0.515663	0.138548	-3.7219	0.000197729	0.00264728
SPEF2	116.294	-1.24196	0.333787	-3.72081	0.000198583	0.00265701
SLFN12L	9.10698	1.94889	0.523806	3.72064	0.000198722	0.00265718
MPP4	80.9265	-1.65688	0.445608	-3.71824	0.000200612	0.00267055
NKG7	278.822	1.76322	0.474147	3.71873	0.00020023	0.00267055
ABCC4	463.67	0.921356	0.247774	3.71854	0.000200378	0.00267055
LOC339803	437.562	0.607621	0.16341	3.71838	0.000200508	0.00267055
TAF1A-AS1	76.3634	-0.587565	0.158016	-3.71838	0.000200502	0.00267055
HDAC2-AS2	16.8024	-0.827206	0.22247	-3.71828	0.000200583	0.00267055
KCNQ1-AS1	1.7894	-2.08395	0.560407	-3.71864	0.000200299	0.00267055
RAP1GDS1	907.683	0.635403	0.17091	3.71776	0.000200996	0.00267373
IRF2BP2	4057.6	-0.504248	0.13564	-3.71755	0.000201161	0.00267373
SLC16A5	996.758	-0.575109	0.154705	-3.71746	0.000201234	0.00267373
LINC02875	69.438	-0.795467	0.214062	-3.71606	0.00020235	0.00268687
CDC42SE1	2858.67	0.327295	0.0880827	3.71576	0.00020259	0.00268835
EIF4G1	18263.2	-0.637193	0.171513	-3.71512	0.000203107	0.00269351
FCGR1CP	3.21866	1.83695	0.494633	3.71375	0.000204207	0.00270639
CFAP70	66.0962	-1.25711	0.338556	-3.71316	0.000204684	0.002711
GCH1	94.236	0.94667	0.254969	3.71289	0.000204907	0.00271225
ATP8B3	195.01	1.06846	0.287792	3.7126	0.000205143	0.00271365
ZMYND8	2133.4	0.591186	0.159316	3.71076	0.000206634	0.00273166
OR51E1	9.3341	1.29979	0.350352	3.70996	0.000207289	0.00273859
TMEM215	81.2564	-1.47442	0.397444	-3.70975	0.000207467	0.00273922
NHSL1	2013.57	-0.766354	0.206589	-3.70956	0.000207616	0.00273946
ZER1	5051.22	-0.625574	0.168668	-3.70891	0.000208153	0.00274482
JKAMP	1246.4	0.537617	0.144971	3.70845	0.000208535	0.00274814
NLRP6	15.9508	1.34521	0.362813	3.70773	0.000209123	0.00275416
CDO1	278.856	-1.65832	0.44738	-3.70672	0.000209958	0.00276342
TTC9C	941.26	-0.397111	0.107155	-3.70595	0.000210603	0.00277017
CXCL11	19.2578	2.02736	0.547161	3.70523	0.000211197	0.00277624
ENTPD6	6782.87	-0.618089	0.166861	-3.70421	0.000212051	0.00278572
KIF5C	75.9293	1.49988	0.40496	3.70377	0.000212419	0.00278881
SPON2	10408	1.13894	0.307529	3.70353	0.000212622	0.00278973
NIPAL2	1798.73	0.849283	0.22937	3.70268	0.000213334	0.00279733
SLC35F2	354.284	-0.864149	0.233399	-3.70245	0.000213524	0.00279807
ZKSCAN3	362.784	-0.563903	0.152348	-3.70143	0.000214391	0.00280767
GFM1	1407.65	-0.487654	0.131757	-3.70117	0.00021461	0.00280856
LSM2	3233.76	-0.725048	0.195904	-3.70103	0.000214726	0.00280856
CD2	149.919	2.02247	0.54665	3.69976	0.000215805	0.00282092
VAMP8	1367.04	-1.33411	0.360638	-3.6993	0.000216194	0.00282425
SPP1	16898.8	-2.15914	0.583792	-3.69848	0.000216894	0.00283162
DPP6	747.917	-1.64056	0.443609	-3.69822	0.000217119	0.0028328
ATRIP	4.95199	-0.905207	0.244811	-3.69758	0.000217668	0.00283468
ATRIP-TREX1	4.95199	-0.905207	0.244811	-3.69758	0.000217668	0.00283468
BHLHE40-AS1	11.9242	1.30384	0.352595	3.69785	0.000217435	0.00283468
ARHGAP31-AS1	5.18871	-1.3125	0.355038	-3.69679	0.000218347	0.00284175
PIP5KL1	21.094	-1.01702	0.275142	-3.69634	0.000218731	0.00284348
NRTN	143.224	-1.0519	0.284579	-3.69632	0.00021875	0.00284348
SNAPC5	773.019	0.323862	0.0876418	3.69529	0.000219637	0.00285324
C15orf61	313.966	-0.523986	0.141822	-3.69467	0.000220176	0.00285848
RBFOX2	3331.38	0.449743	0.121753	3.6939	0.000220844	0.00286425
TVP23C-CDRT4	4.79296	-0.906863	0.245507	-3.69384	0.000220894	0.00286425
DPH3	788.467	-0.702135	0.190179	-3.69197	0.000222527	0.00288365
STC1	183.39	0.859053	0.232703	3.69162	0.00022283	0.0028858
GALM	1810.7	-0.797013	0.215921	-3.69122	0.00022318	0.00288855
KLRK1	3.10867	2.79509	0.757383	3.69046	0.000223845	0.00289358
KLRC4-KLRK1	3.10867	2.79509	0.757383	3.69046	0.000223845	0.00289358
PBDC1	738.861	0.483288	0.130969	3.6901	0.000224168	0.00289598
ZNF197-AS1	4.24067	-1.30838	0.3547	-3.68869	0.000225415	0.00291029
MAP3K3	2890.41	-0.571756	0.155022	-3.68822	0.000225826	0.00291381
LINC01842	6.31956	1.82048	0.493742	3.68711	0.000226818	0.0029248
PHYHD1	1390.52	-0.94187	0.255512	-3.68621	0.000227618	0.00293332
SLC15A4	3008.75	-0.461423	0.125205	-3.68535	0.000228384	0.00294139
LINC02872	9.99932	-1.05119	0.285293	-3.6846	0.000229059	0.00294827
DNAJC13	3836.84	0.921463	0.250236	3.68238	0.000231067	0.00297229
PPARG	598.192	-1.57163	0.42686	-3.68183	0.000231562	0.00297685
TRABD2B	38.4938	1.31296	0.356786	3.67995	0.00023328	0.0029971
TMEM220	757.81	-0.658525	0.178997	-3.67898	0.000234167	0.00300665
CALCR	3.4407	1.88908	0.513598	3.67812	0.000234956	0.00301408
RABL2B	481.171	-0.375584	0.102115	-3.67804	0.000235033	0.00301408
CECR2	221.205	-1.03608	0.281737	-3.67747	0.000235563	0.0030171
EIF2D	4153.86	-0.539577	0.146729	-3.67737	0.000235647	0.0030171
VN1R85P	2.23171	-2.64461	0.719168	-3.67732	0.0002357	0.0030171
INCENP	1262.18	-0.60232	0.163891	-3.67513	0.000237733	0.00304127
ZNF197	690.976	-0.835193	0.227287	-3.67462	0.000238199	0.00304353
ZNF660-ZNF197	690.976	-0.835193	0.227287	-3.67462	0.000238199	0.00304353
PGGHG	824.844	0.86999	0.236784	3.67419	0.000238607	0.00304688
RPL32	82620.7	-0.877297	0.238851	-3.67299	0.000239731	0.00305752
PVT1	886.927	0.67425	0.183566	3.67307	0.000239655	0.00305752
SERINC3	3650.94	0.386799	0.105318	3.67269	0.000240015	0.00305878
EIF4E3	539.274	-1.00559	0.273811	-3.67257	0.000240122	0.00305878
ABHD5	181.975	-0.426073	0.116042	-3.67172	0.000240921	0.00306631
GHRL	15.5771	-1.27992	0.348598	-3.67163	0.000241005	0.00306631
CCHCR1	2362.11	-0.716888	0.195259	-3.67147	0.00024116	0.00306643
KRTAP5-AS1	140.749	-1.56999	0.427716	-3.67063	0.000241956	0.00307469
CCDC173	4.60479	-1.54287	0.420511	-3.66904	0.000243468	0.00309202
LINC00665	1177.12	-0.626896	0.170873	-3.66879	0.000243697	0.00309307
MC1R	391.782	0.769192	0.209668	3.66862	0.000243864	0.00309332
RASAL1	38.0738	-2.15936	0.588733	-3.66781	0.000244635	0.00310122
DTNBP1	1394.1	-0.467517	0.127484	-3.66727	0.000245149	0.00310543
PRRT4	581.403	-1.33743	0.364705	-3.66716	0.000245262	0.00310543
PRRT3	148.945	-0.787827	0.214948	-3.6652	0.000247149	0.00312742
LOC100422204	11.0552	-1.6132	0.440164	-3.665	0.000247338	0.00312793
SMCO3	42.0899	-1.20809	0.329765	-3.6635	0.000248791	0.00314441
TMEM87A	3688.09	0.454758	0.124172	3.66232	0.000249944	0.00315329
SH3PXD2A	6157.4	0.666462	0.181973	3.66243	0.000249833	0.00315329
ARF4	4449.57	-0.415324	0.113401	-3.66245	0.000249814	0.00315329
SAMD4A	3860.87	0.604243	0.165078	3.66034	0.000251878	0.00317578
JAKMIP1	22.4168	1.9875	0.543116	3.65945	0.00025276	0.00318498
TEP1	974.303	0.59575	0.162807	3.65924	0.000252963	0.00318564
UBXN2B	1113.06	0.771407	0.210833	3.65886	0.000253342	0.00318752
ZNF492	5.91491	-2.03087	0.555067	-3.65878	0.000253417	0.00318752
ALX4	19.2083	-1.72908	0.47273	-3.65764	0.000254547	0.00319982
MMAA	292.857	0.581273	0.15893	3.6574	0.000254786	0.00320002
CD7	94.176	1.59188	0.435258	3.65732	0.000254867	0.00320002
RAB15	562.91	0.785022	0.214679	3.65673	0.000255454	0.00320355
ASAP1	4947.3	0.741149	0.202676	3.65681	0.00025537	0.00320355
MFSD1	1267.69	-0.455321	0.124525	-3.65647	0.000255713	0.00320489
FGD5-AS1	2476.01	-0.67491	0.184588	-3.65631	0.000255876	0.00320502
KCNK9	20.1644	1.49137	0.407918	3.65604	0.000256137	0.00320637
ADAM9	719.125	0.894987	0.244815	3.65577	0.000256413	0.00320792
TG	46.977	-1.24469	0.340498	-3.65548	0.000256697	0.00320899
HLA-F	2950.48	1.34871	0.368967	3.65538	0.000256804	0.00320899
CHN1	41.2096	1.04481	0.285869	3.65487	0.000257317	0.00321347
FRAT1	336.757	-0.481383	0.131716	-3.65471	0.00025747	0.00321347
TRIO	2474.04	0.549539	0.150376	3.65444	0.000257748	0.00321503
FYCO1	2569.27	-0.745788	0.204116	-3.65374	0.000258446	0.00321991
PTGER4	1132.7	2.13168	0.583419	3.65377	0.000258418	0.00321991
ZNF30	164.428	-0.482526	0.132114	-3.65235	0.000259855	0.00323555
MKRN7P	4.40961	-2.03332	0.55682	-3.65167	0.000260543	0.0032422
SUPT3H	486.575	-0.66547	0.18225	-3.65141	0.000260804	0.00324308
HCP5B	8.22705	-1.97491	0.54088	-3.65129	0.000260924	0.00324308
LOC643067	1.96171	-2.62392	0.718761	-3.65062	0.000261605	0.00324963
DHRS7B	2030.26	0.594939	0.162977	3.65044	0.000261792	0.00325003
PC	1707.38	-0.777918	0.213176	-3.64919	0.000263069	0.00326203
SETBP1-DT	10.0154	1.0069	0.275913	3.64934	0.00026292	0.00326203
MFAP2	5343.38	-0.908659	0.24911	-3.64762	0.00026468	0.00327813
AOC2	34.0224	-1.19331	0.327145	-3.64765	0.00026465	0.00327813
PITPNB	1678.26	0.360791	0.0989454	3.64637	0.000265972	0.0032868
NAP1L2	158.675	-1.49952	0.4112	-3.6467	0.000265634	0.0032868
PERM1	305.572	-1.79466	0.492183	-3.64634	0.000266007	0.0032868
EEF1A1P10	27.9084	-0.732968	0.201009	-3.64645	0.000265889	0.0032868
COPS8	2873.78	0.327147	0.089725	3.64611	0.000266242	0.00328775
OBI1-AS1	15.5671	-1.57664	0.432436	-3.64596	0.000266396	0.00328775
HEXB	7092.75	0.488203	0.133916	3.6456	0.000266771	0.0032885
LOC107984875	54.0272	-0.744655	0.20426	-3.64562	0.000266743	0.0032885
CORO6	93.6681	1.47352	0.404218	3.64535	0.000267026	0.00328971
SOX9	1108.92	-1.101	0.302057	-3.64501	0.000267386	0.00329221
PTPN23	7386.92	-0.873601	0.239734	-3.64405	0.000268381	0.00330253
TAS1R3	68.7388	-1.32945	0.364902	-3.64331	0.000269153	0.0033101
SLC49A4	330.52	-0.496896	0.136486	-3.64064	0.000271958	0.00334264
LINC02035	130.007	-0.708574	0.194639	-3.64044	0.00027217	0.00334328
NDUFA9	1753.92	0.408292	0.112172	3.63986	0.000272787	0.00334397
C12orf43	908.543	-0.328109	0.0901474	-3.63969	0.000272964	0.00334397
RNF139	1391.15	0.675638	0.185633	3.63963	0.000273025	0.00334397
TRIB1	2846.69	0.765374	0.210297	3.63949	0.000273182	0.00334397
CDK6-AS1	4.87204	-1.68205	0.462136	-3.63973	0.000272924	0.00334397
LINC01785	3.30391	-3.52255	0.96773	-3.64001	0.00027263	0.00334397
GZMK	84.401	2.16791	0.595742	3.63901	0.000273685	0.00334768
C1orf21	4051.78	0.653125	0.179484	3.6389	0.000273804	0.00334768
LAPTM4B	20228.8	0.636005	0.174789	3.63871	0.000274009	0.00334823
CA5BP1	467.126	-0.648569	0.178252	-3.6385	0.000274234	0.00334904
WNK3	248.59	-0.772292	0.212343	-3.637	0.000275833	0.0033666
LOC100289561	13.6828	-1.04796	0.288171	-3.6366	0.00027626	0.00336986
ARMC3	13.3502	-1.13684	0.312701	-3.63556	0.000277374	0.00338149
TRIM54	60.1155	-1.55601	0.428068	-3.63497	0.000278013	0.0033873
MAP3K9	316.899	-0.58258	0.160301	-3.63428	0.000278755	0.00339438
C19orf81	30.2028	-1.56836	0.431595	-3.63386	0.000279215	0.00339604
LINC02715	2.17223	-4.11216	1.1316	-3.63393	0.00027914	0.00339604
KIAA1549	953.086	-0.488877	0.1346	-3.63207	0.000281161	0.00341377
PNPLA7	589.377	-0.877809	0.241663	-3.63236	0.000280838	0.00341377
NOTCH2	3895.24	-0.519002	0.142894	-3.63207	0.000281161	0.00341377
CASP12	2.82925	1.89985	0.523141	3.63163	0.000281639	0.0034176
FAM91A1	2081.79	0.951455	0.262213	3.62855	0.000285012	0.00345653
ZNF732	5.66317	-1.53796	0.424197	-3.62558	0.000288316	0.00349055
MAGEH1	991.002	-0.593563	0.163715	-3.62559	0.000288298	0.00349055
METTL6	296.033	-0.37952	0.104675	-3.62569	0.000288186	0.00349055
ADPRHL1	133.209	-1.53378	0.423105	-3.62507	0.000288886	0.00349544
TKT	30983.8	-0.772374	0.213098	-3.62451	0.000289513	0.00349899
TUBAL3	5.08878	-4.02877	1.1115	-3.62461	0.000289394	0.00349899
RPL24P4	144.069	-0.80632	0.222502	-3.62387	0.000290226	0.00350559
EIF4A2P3	1.5207	-1.59959	0.441481	-3.62324	0.000290933	0.0035121
SLC46A1	471.305	0.540766	0.149264	3.62288	0.000291336	0.00351461
TMSB15A	19.0036	-1.01711	0.280758	-3.62272	0.000291522	0.00351461
LOC145694	11.3047	-0.918274	0.253484	-3.62261	0.000291643	0.00351461
LCMT1	2500.44	-0.526987	0.145501	-3.62187	0.000292479	0.00352267
LINC01777	14.152	-0.905797	0.250114	-3.62153	0.000292862	0.00352526
ITFG2-AS11	35.8306	-0.89292	0.246571	-3.62134	0.000293077	0.00352583
USF3	621.279	-0.470163	0.129841	-3.62108	0.000293381	0.00352746
SNX16	223.551	0.763138	0.210794	3.6203	0.000294261	0.00353541
LINC01023	116.228	-0.698697	0.193	-3.6202	0.000294379	0.00353541
SPATA41	10.5932	-0.991517	0.273925	-3.61966	0.000294985	0.00354067
ARHGAP28	116.176	-1.09586	0.30279	-3.61923	0.000295487	0.00354466
CTC-338M12.4	124.553	-0.690663	0.190883	-3.61826	0.00029659	0.00355444
ZNF582-AS1	112.333	-0.976681	0.269934	-3.61822	0.000296641	0.00355444
ENY2	2114.56	0.538122	0.148732	3.61806	0.000296822	0.00355458
HYAL2	1197.4	-0.65469	0.181041	-3.61626	0.000298889	0.00357729
RPSA	36171.3	-0.807204	0.223288	-3.61508	0.00030026	0.00359166
MTERF3	674.171	0.746812	0.2066	3.61478	0.000300606	0.00359229
METTL2B	774.323	0.425558	0.117729	3.61473	0.000300655	0.00359229
FAXC	220.823	-1.29638	0.35869	-3.6142	0.000301271	0.0035976
RNF122	817.44	-0.87259	0.241472	-3.61362	0.000301946	0.00359952
KCTD15	4240.26	-0.399221	0.11047	-3.61382	0.000301714	0.00359952
APEH	6186.76	-0.634632	0.175622	-3.61363	0.000301942	0.00359952
RMI2	241.291	-0.811319	0.224644	-3.61157	0.000304344	0.00362605
SLC16A8	155.811	1.14954	0.318346	3.61098	0.000305042	0.00363231
TIMP3	258.581	-1.19719	0.331628	-3.61003	0.000306156	0.00364236
OTUD6B-AS1	1003.91	0.696416	0.192915	3.60997	0.000306234	0.00364236
ANO4	43.4099	1.64062	0.454769	3.60759	0.000309058	0.00367279
BASP1-AS1	44.3242	-0.928229	0.257304	-3.60752	0.000309142	0.00367279
ZBED3	1109.49	-0.630204	0.174713	-3.60708	0.000309664	0.00367383
NCOA2	1558.97	0.716648	0.198682	3.607	0.000309755	0.00367383
RNF168	339.814	-0.42929	0.119008	-3.60723	0.00030948	0.00367383
PHTF1	377.737	0.782873	0.217137	3.60543	0.000311638	0.00369408
XCR1	11.3583	1.99394	0.553436	3.60284	0.000314759	0.00372897
ADPRM	409.872	-0.611139	0.169654	-3.60226	0.000315459	0.00373515
ACTL6A	1035.55	-0.476078	0.132166	-3.60211	0.000315649	0.0037353
SMARCA5	2109.66	0.87706	0.243537	3.60134	0.000316577	0.0037429
BORCS6	524.484	-0.703249	0.195277	-3.60129	0.000316648	0.0037429
RMND5A	3102.01	-0.493959	0.137168	-3.60114	0.00031683	0.00374294
IMPA2	633.464	-0.623296	0.173181	-3.59911	0.000319307	0.00376613
CHL1-AS1	2.61577	-3.05304	0.848224	-3.59934	0.00031903	0.00376613
TRAV1-2	2.40478	3.05645	0.849228	3.59909	0.000319331	0.00376613
EXTL1	6898.83	-1.29233	0.359159	-3.59821	0.000320419	0.00377684
F11R	1248.39	-0.574831	0.15982	-3.59675	0.000322217	0.0037959
LINC02867	19.4824	-0.936771	0.260504	-3.596	0.000323149	0.00380475
XPC	1439.32	-0.534743	0.148716	-3.59574	0.000323474	0.00380643
ASB9	568.586	0.951646	0.264709	3.59507	0.000324307	0.0038141
MYEOV	454.276	2.0543	0.571502	3.59457	0.000324923	0.00381921
CCL4L2	37.1733	1.58049	0.439771	3.5939	0.000325769	0.00382487
CCL4L1	37.1733	1.58049	0.439771	3.5939	0.000325769	0.00382487
KCTD5	928.968	-0.292178	0.0813098	-3.59339	0.0003264	0.003828
DUSP8	2285.28	-0.957671	0.266499	-3.59353	0.00032623	0.003828
MAP4K3-DT	310.22	0.636116	0.177038	3.5931	0.000326764	0.00383013
TUSC2	978.524	-0.603192	0.167897	-3.59263	0.000327361	0.00383498
SPINT1	1797.68	-0.971091	0.270319	-3.59239	0.000327654	0.00383627
PML	5820.9	-0.857132	0.238611	-3.59217	0.000327939	0.00383747
ANP32E	1333.74	0.493718	0.137535	3.58976	0.000330982	0.00387092
TFPI	210.382	-1.45009	0.404041	-3.58898	0.000331979	0.00388042
SEPTIN8	2235.78	-0.345955	0.0964226	-3.58791	0.000333343	0.0038942
WIZ	4038.38	-0.573467	0.159851	-3.58752	0.000333834	0.00389776
VPS13B	1353.85	0.759721	0.211831	3.58645	0.000335212	0.00391167
DUOX1	451.772	-1.36687	0.381149	-3.58618	0.000335552	0.00391347
TNXB	258.098	-0.866138	0.241565	-3.58553	0.000336397	0.00392114
ERRFI1	213.118	-0.711485	0.198468	-3.58489	0.000337221	0.00392857
MATN3	21.6034	-1.2567	0.350696	-3.58344	0.000339104	0.00394832
ETHE1	1303.48	-0.708708	0.197892	-3.58129	0.000341901	0.00397868
TEX41	3822.07	-0.825442	0.230557	-3.58021	0.000343312	0.00399288
CLMP	101.094	1.30347	0.364164	3.57935	0.000344454	0.00400394
CBLN4	3.56625	2.49903	0.698587	3.57727	0.000347206	0.00403282
LHFPL6	406.572	0.888006	0.248242	3.57718	0.000347322	0.00403282
CAT	1465.74	-0.642327	0.179693	-3.57458	0.000350792	0.00406861
TTBK1	9.24035	1.40601	0.393322	3.57471	0.000350614	0.00406861
CASP9	621.903	-0.381376	0.106698	-3.57435	0.000351096	0.00406988
CALHM6	75.5407	1.53849	0.430764	3.57153	0.000354896	0.00411166
CASP1	241.788	1.09921	0.308015	3.5687	0.000358752	0.00415404
CCNE2	31.4807	1.13276	0.317428	3.56855	0.000358965	0.00415422
ME3	292.749	-1.44699	0.405606	-3.56748	0.00036043	0.00416887
MAG	73.4361	-2.09905	0.588419	-3.56727	0.000360716	0.00416989
C2CD4D	52.9873	-0.860894	0.241452	-3.56549	0.000363176	0.00419601
DCDC2	105.04	-1.41215	0.396274	-3.56356	0.000365854	0.00422231
A2M-AS1	199.13	-0.781625	0.219332	-3.56366	0.00036572	0.00422231
SYBU	888.659	-1.0862	0.304864	-3.56291	0.000366769	0.00423054
ACSM3	50.6423	-1.3233	0.37145	-3.56254	0.000367286	0.00423417
HOXD9	2.5722	2.19267	0.615931	3.55993	0.000370948	0.00427404
EFR3A	2175.71	0.780163	0.219181	3.55944	0.000371647	0.00427975
TBX21	16.0252	1.56143	0.438745	3.55886	0.000372464	0.0042868
TAC3	3.84785	-2.43961	0.685619	-3.55826	0.000373324	0.00429435
RNF19A	887.315	0.834132	0.234456	3.55773	0.000374077	0.00429806
PALM	4372.6	-1.00489	0.282454	-3.55773	0.000374072	0.00429806
PHC2	7256.76	-0.541329	0.152161	-3.5576	0.000374261	0.00429806
SH2D3A	54.7683	-0.795416	0.223602	-3.55728	0.000374718	0.00430097
SNHG32	25243.5	-0.768792	0.216136	-3.55699	0.000375127	0.0043033
NCBP2AS2	864.983	-0.572731	0.161166	-3.55368	0.000379886	0.00435551
STAP2	1095.51	-0.889128	0.250233	-3.55321	0.000380565	0.00436092
SULF2	1606.34	1.0753	0.302701	3.55237	0.000381781	0.00437246
TTC26	183.504	-0.59722	0.168151	-3.5517	0.000382753	0.0043812
SCARNA7	7.99449	-1.20508	0.339354	-3.5511	0.000383618	0.00438871
ADAM10	4729.23	0.735317	0.207134	3.54996	0.000385283	0.00440536
ARMT1	498.784	-0.793947	0.223708	-3.54903	0.000386653	0.00441142
PHLDA2	647.6	1.03932	0.29282	3.54936	0.000386165	0.00441142
ZNF501	117.861	-0.739981	0.208497	-3.54913	0.000386511	0.00441142
PSMB10	1449.48	0.740373	0.208606	3.54915	0.000386478	0.00441142
BSN	202.092	-0.819254	0.230871	-3.54853	0.000387381	0.00441732
FKBP7	605.239	0.542846	0.152987	3.54832	0.000387693	0.00441848
CHRAC1	1988.65	0.437334	0.123257	3.54815	0.000387947	0.00441898
WDR93	28.136	-0.841535	0.237212	-3.54761	0.000388747	0.00442355
COL18A1	10616.1	0.79222	0.223312	3.54759	0.00038877	0.00442355
PIM2	385.076	0.619955	0.174882	3.54498	0.00039264	0.00446516
DKKL1	43.758	-0.974756	0.275015	-3.54437	0.000393557	0.00447317
UNC50	1005.53	0.330544	0.0932873	3.54329	0.00039517	0.00448665
CYP2J2	133.658	-1.17343	0.331167	-3.54332	0.000395117	0.00448665
SNCA	1959.9	-1.27373	0.3595	-3.54306	0.000395506	0.00448803
NEK4	350.44	-0.628599	0.177442	-3.54257	0.000396253	0.00449166
PCDHB10	27.9345	-1.3075	0.369073	-3.54266	0.000396112	0.00449166
RHOF	45.1834	0.744564	0.210194	3.54226	0.000396707	0.00449218
GLIDR	145.044	-0.530888	0.149873	-3.54225	0.000396727	0.00449218
PXYLP1	232.63	-0.528421	0.149198	-3.54174	0.000397502	0.00449853
POLA1	1273.56	1.02405	0.289185	3.54116	0.000398378	0.00450123
C3orf14	369.813	-0.591366	0.167005	-3.54101	0.000398599	0.00450123
ASMT	12.1971	-1.46254	0.413017	-3.54112	0.000398433	0.00450123
MDP1	91.243	0.365841	0.10331	3.54121	0.0003983	0.00450123
ME2	862.635	0.609105	0.172031	3.54067	0.000399115	0.00450464
TRPC3	6.81147	1.98548	0.560794	3.54048	0.000399401	0.00450544
RIOX2	531.952	-0.566578	0.160043	-3.54017	0.000399871	0.00450832
PUDP	750.487	-0.562207	0.158832	-3.53963	0.000400692	0.00451515
CNBP	8186.86	-0.476235	0.134554	-3.53935	0.000401107	0.0045174
HOMER2	304.808	-1.19455	0.337649	-3.53784	0.000403416	0.00453854
TRAV8-6	1.84783	2.55261	0.721491	3.53797	0.000403223	0.00453854
PIGR	3.64227	2.20506	0.623342	3.53748	0.000403962	0.00453982
RTTN	5391.74	0.602561	0.170332	3.53756	0.000403849	0.00453982
LRRIQ4	2.24145	-1.89042	0.534424	-3.53731	0.000404225	0.00454034
SNCG	96.8105	1.04756	0.296212	3.53654	0.000405411	0.00455122
GZMA	87.3375	1.77724	0.502694	3.53542	0.000407123	0.00456069
MAPK12	1154.9	1.04205	0.294728	3.53563	0.0004068	0.00456069
KRT8P12	306.975	-0.623197	0.176262	-3.53563	0.000406811	0.00456069
JARID2-AS1	6.68802	-1.10057	0.311286	-3.53556	0.000406918	0.00456069
EXT2	3415.53	-0.401952	0.113709	-3.53491	0.000407915	0.00456712
ID2	1762.88	-0.964254	0.272824	-3.53434	0.000408796	0.00457455
COL11A2	1920.66	-1.52643	0.431954	-3.53378	0.000409659	0.00458176
ATP6V1G2	144.075	-1.39235	0.394102	-3.53297	0.000410916	0.00459338
ANO6	1895.25	0.686166	0.194228	3.53278	0.000411219	0.00459432
ABCC12	47.6303	1.87588	0.531039	3.53248	0.000411681	0.00459458
FUT10	325.966	-0.541323	0.153237	-3.53259	0.000411505	0.00459458
LINC01637	92.6835	0.700571	0.198343	3.53212	0.000412242	0.0045984
DCDC1	5.97138	-1.43767	0.40712	-3.53133	0.000413476	0.00460972
HTR2B	2140.1	2.31693	0.656173	3.53097	0.000414039	0.00461158
PLXNB3	859.392	-0.666288	0.188706	-3.53082	0.000414268	0.00461158
LINC00648	54.0495	-1.15335	0.326653	-3.5308	0.000414302	0.00461158
PARP2	623.931	0.389006	0.110186	3.53046	0.000414831	0.00461502
TSKU	5083.02	-0.704933	0.199679	-3.53032	0.000415057	0.00461509
PDK2	1645.2	-0.650217	0.184219	-3.52959	0.000416205	0.00462372
UPB1	21.2295	-1.26318	0.357887	-3.52955	0.000416274	0.00462372
IFI27	2335.02	1.86935	0.529683	3.52918	0.000416846	0.00462519
LOC102724265	4.22477	1.57113	0.445168	3.5293	0.000416666	0.00462519
SCN1B	588.919	0.978635	0.277311	3.52901	0.000417114	0.00462571
CIITA	246.197	1.17793	0.333822	3.52862	0.000417738	0.00463019
MTBP	155.439	1.03975	0.294729	3.52783	0.00041898	0.0046415
BCL3	581.905	0.792964	0.224824	3.52704	0.000420233	0.00465048
ZBP1	14.3774	1.78306	0.50553	3.52711	0.000420126	0.00465048
PLEKHG3	4851.92	-0.566446	0.160614	-3.52675	0.000420698	0.00465317
LRRN3	33.9784	1.65239	0.468587	3.52633	0.000421359	0.00465802
CTLA4	7.1154	2.58432	0.733002	3.52566	0.000422429	0.00466513
MAOA	96.2852	-1.36991	0.388555	-3.52565	0.000422446	0.00466513
ZNF683	16.5662	1.79561	0.509345	3.52532	0.000422966	0.00466842
ZNF257	14.4362	-1.64909	0.467809	-3.52513	0.000423268	0.00466929
MAST3	953.246	-0.500521	0.14201	-3.52454	0.000424218	0.00467731
A1BG-AS1	159.603	-0.754714	0.214176	-3.5238	0.000425408	0.00468797
RRP9	1746.3	-0.753131	0.21375	-3.52342	0.000426015	0.00469127
CCDC162P	2.19095	1.66437	0.472386	3.52333	0.000426154	0.00469127
ADM2	167.604	1.25125	0.355151	3.52315	0.000426444	0.004692
NDUFV2	488.956	0.360411	0.102312	3.52268	0.00042721	0.00469797
ITGA6	418.038	0.793018	0.225146	3.52223	0.000427927	0.00470121
ZDHHC2	1146.26	-1.06948	0.30364	-3.52222	0.000427953	0.00470121
ZNF671	393.072	-0.742066	0.210733	-3.52136	0.000429345	0.00471404
OR2C3	7.46115	-2.87956	0.817839	-3.52094	0.000430024	0.00471656
LINC00339	599.982	-0.443237	0.125881	-3.52107	0.000429814	0.00471656
SCLY	140.436	0.501035	0.142363	3.51941	0.000432512	0.00474137
LOC101929140	18.3551	-0.704788	0.200329	-3.51816	0.000434556	0.00476129
POLD1	1641.94	-0.616151	0.17522	-3.51644	0.000437374	0.00478966
ATP6V1C1	4724.16	0.703001	0.199948	3.51591	0.000438246	0.00479671
SIK2	3631.11	-0.379011	0.10781	-3.51556	0.000438831	0.00480061
PCNA	2172.85	0.433593	0.123343	3.51534	0.00043919	0.00480204
OSGEP	1157.75	0.332152	0.0945117	3.51439	0.000440757	0.00480915
EIF2A	3165.57	-0.763199	0.217153	-3.51458	0.000440457	0.00480915
SIDT2	3153.79	-0.716889	0.203968	-3.51472	0.000440222	0.00480915
SEMA3E	35.252	1.90575	0.542264	3.51444	0.000440682	0.00480915
TMEM203	2022.15	-0.349005	0.0993116	-3.51424	0.00044102	0.00480952
HDAC8	558.775	0.324723	0.09242	3.51356	0.000442141	0.00481674
NMNAT2	10.3853	1.15501	0.32872	3.51366	0.000441981	0.00481674
NFATC2	137.166	0.984287	0.280153	3.51339	0.000442427	0.00481736
LOC105371267	7.22662	1.33806	0.380883	3.51304	0.000443012	0.00482123
SPIRE1	2549.13	0.660427	0.188014	3.51265	0.000443664	0.00482582
ARMC1	1129.47	0.808421	0.230186	3.51204	0.000444683	0.0048344
CPEB4	1595.37	0.833421	0.237357	3.51126	0.000445983	0.00484603
RNA5SP101	3.20098	-1.68315	0.479449	-3.51059	0.000447118	0.00485585
PSD	345.498	-1.13534	0.323472	-3.50986	0.000448339	0.00486659
VKORC1L1	1026.9	0.410673	0.117018	3.50949	0.000448974	0.00486907
FOXL2NB	4.70436	1.6634	0.473978	3.50945	0.000449032	0.00486907
RBIS	1051.39	0.54277	0.154679	3.50901	0.000449782	0.00487469
TFF3	346.768	-1.23984	0.353354	-3.50879	0.000450156	0.00487623
MGRN1	9352.05	-0.588971	0.167882	-3.50824	0.000451078	0.00488247
SLC6A8	16454.4	-0.621742	0.177228	-3.50816	0.00045122	0.00488247
NDUFAF6	630.728	0.527636	0.150408	3.50803	0.00045143	0.00488247
RNLS	340.954	-0.460258	0.131227	-3.50733	0.000452624	0.00489286
BRD9P2	2.50164	1.4157	0.40377	3.5062	0.000454551	0.00491117
CKMT1A	12.0659	-1.88468	0.537559	-3.50599	0.000454905	0.00491246
SNAPC4	1397.27	-0.580251	0.165525	-3.50552	0.000455724	0.00491877
COLGALT2	207.776	1.36901	0.390557	3.50528	0.000456134	0.00492067
SP2-AS1	74.2907	-0.456712	0.130313	-3.50472	0.000457089	0.00492844
KCNQ5	1867.09	-0.980606	0.279819	-3.50443	0.00045759	0.00493131
ADORA2A-AS1	17.4398	-1.53134	0.437034	-3.50394	0.000458428	0.0049378
TMEM255A	212.945	1.73154	0.494401	3.5023	0.00046126	0.00496321
RPL10AP9	19.0686	-0.823315	0.235072	-3.5024	0.000461092	0.00496321
HECTD1	12292.3	0.600908	0.171609	3.50161	0.000462455	0.00497353
TMEM272	9.08811	-1.58351	0.45225	-3.50139	0.000462834	0.00497505
C8orf76	182.715	0.751087	0.214602	3.4999	0.000465429	0.00500038
ZNF620	51.0975	-0.674987	0.19289	-3.49934	0.000466416	0.00500587
RNA5SP283	5.14698	-1.449	0.414063	-3.49947	0.000466183	0.00500587
GSTM2	1255.17	-0.892602	0.255106	-3.49895	0.000467103	0.00501068
ATP6V1H	3699.62	0.55839	0.159614	3.49837	0.000468109	0.00501123
NLN	1912.73	0.493984	0.1412	3.49846	0.000467945	0.00501123
KCP	15.2869	0.961324	0.274772	3.49862	0.000467674	0.00501123
RPL10P6	204.648	-1.97509	0.564546	-3.49854	0.000467814	0.00501123
REXO4	2959.4	-0.511164	0.146135	-3.4979	0.000468941	0.00501758
HIF1AN	3497.79	-0.325505	0.0930816	-3.49698	0.000470554	0.00503227
ARSL	1342.07	-1.18032	0.337594	-3.49628	0.000471795	0.00504297
ABCC5	4179.1	-0.596844	0.170776	-3.49489	0.000474253	0.00506666
DPYS	9.14486	2.01509	0.576693	3.49422	0.000475448	0.00507685
EIF2S3	10261.8	-0.478681	0.137005	-3.49391	0.000476001	0.00508017
DLD	2368.68	0.457389	0.130924	3.49355	0.000476643	0.00508185
RASSF7	319.095	-0.563879	0.161405	-3.49356	0.00047663	0.00508185
ZSCAN23	16.2858	-1.60772	0.460246	-3.49318	0.000477299	0.00508627
TRPV2	4909.47	1.46074	0.418327	3.49186	0.000479673	0.00510667
CD247	62.9108	1.50031	0.429662	3.49184	0.000479701	0.00510667
HLA-DPB2	24.1823	1.54669	0.442988	3.49149	0.000480343	0.00511092
VIM	332047	-0.849616	0.243354	-3.49127	0.00048073	0.00511244
CRTC3	2086.09	-0.35515	0.101761	-3.49003	0.000482961	0.00513271
ELOA2	0.772921	2.50715	0.718393	3.48994	0.000483125	0.00513271
UNC13B	1810.42	-0.440361	0.126194	-3.48955	0.00048384	0.00513771
VGLL4	1491.45	-0.554385	0.158897	-3.48896	0.000484908	0.00514645
AMZ2	3850.51	0.355077	0.10178	3.48868	0.00048541	0.00514918
WDR19	776.554	-0.551004	0.15799	-3.48758	0.00048741	0.00516778
TENM1	4.9615	1.62269	0.465322	3.48725	0.000488014	0.00517157
RNF149	1208.35	0.369504	0.105975	3.48672	0.000488978	0.00517917
LPL	472.799	-1.14523	0.328493	-3.48633	0.000489696	0.00518416
ADGRE4P	4.3967	1.99039	0.570956	3.48606	0.00049019	0.00518678
EIF4A2P4	2.64343	-1.32254	0.37941	-3.48578	0.000490705	0.0051896
ZNF217	540.346	-0.974426	0.279625	-3.48477	0.000492568	0.00520668
MDM2	2925.45	0.707539	0.20313	3.48319	0.000495483	0.00523487
C11orf96	4894.85	-0.73156	0.210087	-3.48218	0.000497348	0.00525193
SRPK2	1955.09	0.529921	0.152199	3.48177	0.000498114	0.00525737
GALNTL6	260.929	-2.05569	0.590489	-3.48133	0.000498939	0.00526343
SGCD	6689.67	0.661352	0.190003	3.48074	0.00050003	0.00527184
KLHL32	24.124	-1.28881	0.370282	-3.48063	0.000500239	0.00527184
SLC16A1	3718.98	-0.676727	0.194453	-3.48017	0.000501104	0.00527624
FAM86B1	161.067	-1.02834	0.295487	-3.48014	0.000501158	0.00527624
CT69	10.5421	2.10654	0.605352	3.47985	0.000501686	0.00527914
TXNDC17	940.301	0.361051	0.103795	3.47851	0.000504203	0.00530297
UBR5	4972.66	0.770452	0.221702	3.47517	0.000510522	0.00536441
PITPNA-AS1	230.702	-0.48562	0.13974	-3.47516	0.000510556	0.00536441
ZNRD1ASP	267.295	-0.808267	0.23267	-3.47388	0.000512994	0.00538734
[truncated: 2,373 more rows]
