# Supplementary material for: Integrated analysis reveals the dysfunction of signaling pathways in uveal melanoma
Source: BMC Cancer. 2022 Jul 5;22:734. doi: 10.1186/s12885-022-09822-8 (PMC9258069; doi:10.1186/s12885-022-09822-8)
Supplement: Supplementary file 6 — Additional file 6: Table_S6. Differentially expressed genes in each cluster [file 12885_2022_9822_MOESM6_ESM.xls]

## Sheet: cluster0-metastaticVSprimary
gene	p_val	avg_log2FC	pct.1	pct.2	p_val_adj
TMSB10	0	-28.1356	0.968	0.867	0
RGCC	0	40.0165	0.558	0.165	0
NKG7	0	15.1453	0.438	0.727	0
RPL28	0	-329.653	0.983	0.945	0
RPL34	0	-169.522	0.956	0.862	0
RPS12	0	#NAME?	0.985	0.959	0
RPS15	0	-336.68	0.959	0.879	0
RPL36	0	-248.862	0.918	0.741	0
RPS15A	0	-191.145	0.964	0.906	0
RPLP1	0	-666.225	0.994	0.967	0
RPL32	0	-495.492	0.971	0.909	0
RPL37	0	-155.087	0.942	0.792	0
FAU	0	-161.205	0.938	0.858	0
FAM177A1	0	17.9791	0.615	0.266	0
ZFP36L2	0	124.796	0.801	0.445	0
RPL30	0	-311.889	0.981	0.943	0
DUSP2	0	46.886	0.757	0.385	0
VCAM1	0	12.2911	0.064	0.339	0
IL7R	0	73.6061	0.527	0.118	0
RPS21	0	-62.7578	0.894	0.671	0
RPLP2	0	-286.371	0.954	0.823	0
RPS27	0	-250.305	0.977	0.921	0
RPL35A	0	-211.352	0.932	0.824	0
RPL39	0	-301.647	0.968	0.803	0
IGKC	0	429.204	0.38	0.005	0
RPL41	0	-266.105	0.967	0.897	0
RPS28	0	-245.739	0.963	0.84	0
IGHG1	0	390.567	0.332	0.003	0
MT-ND2	0	-309.472	0.969	0.816	0
MT-CO1	0	#NAME?	0.999	0.971	0
MT-CO2	0	#NAME?	0.999	0.975	0
MT-ATP8	0	-193.857	0.968	0.681	0
MT-ATP6	0	-254.633	0.998	0.976	0
MT-CO3	0	-442.187	0.999	0.976	0
MT-ND3	0	-130.631	0.996	0.789	0
MT-ND4L	0	-211.352	0.997	0.766	0
MT-ND4	0	-247.393	0.99	0.887	0
MT-ND5	0	-74.7384	0.964	0.834	0
MT-CYB	0	-221.451	0.998	0.934	0
IGLV3-1	0	410.45	0.266	0.007	0
IGKV3-20	0	Inf	0.307	0.006	0
TRBV15	0	-27.5753	0.004	0.208	0
ISG20	4.68893e-303	1.76475	0.592	0.288	1.69636e-298
HSPE1	6.36177e-300	218.57	0.647	0.39	2.30156e-295
PNRC1	1.64055e-298	19.9956	0.693	0.438	5.93516e-294
CD52	6.75689e-297	12.1952	0.726	0.4	2.44451e-292
BTG1	9.85815e-290	42.5621	0.878	0.749	3.56648e-285
RPS24	3.81482e-289	-288.638	0.963	0.927	1.38012e-284
RPS8	3.896e-288	-853.352	0.966	0.948	1.40949e-283
IGLV2-14	4.45774e-286	688.858	0.225	0.003	1.61272e-281
GZMK	3.06933e-284	-7.93133	0.375	0.657	1.11042e-279
LEPROTL1	2.18195e-283	10.3484	0.669	0.419	7.89386e-279
IGHG4	9.44508e-283	334.622	0.215	0	3.41704e-278
RPS13	2.68095e-277	-371.92	0.947	0.879	9.69913e-273
CD8A	1.27976e-268	-10.7273	0.399	0.675	4.62993e-264
CCL5	1.49853e-266	10.8131	0.671	0.795	5.42137e-262
CMC1	5.05802e-262	5.05062	0.149	0.402	1.82989e-257
PRF1	6.64601e-261	24.0599	0.196	0.472	2.40439e-256
CST7	1.47105e-260	-25.239	0.612	0.774	5.32195e-256
NR3C1	2.70542e-260	19.6636	0.547	0.28	9.78767e-256
S100A10	3.14738e-258	31.0205	0.553	0.268	1.13866e-253
RPS23	7.42611e-255	-491.14	0.966	0.933	2.68662e-250
RPS25	1.19066e-251	-143.544	0.939	0.871	4.30756e-247
SERF2	1.88707e-251	-47.1356	0.877	0.718	6.82704e-247
COTL1	9.56657e-247	-45.4423	0.532	0.251	3.46099e-242
RPS14	6.94275e-246	-355.895	0.969	0.929	2.51175e-241
KLRB1	6.10237e-239	-22.3554	0.353	0.095	2.20772e-234
CD27	5.46196e-235	-7.9345	0.291	0.543	1.97603e-230
RPS27A	1.87174e-234	-436.411	0.974	0.972	6.77159e-230
FTH1	2.49084e-234	40.1206	0.973	0.955	9.01137e-230
RPL35	9.8877e-234	-133.082	0.877	0.705	3.57717e-229
EDNRB	6.65146e-233	19.0363	0.243	0.031	2.40637e-228
CNOT6L	5.08825e-232	2.73123	0.512	0.252	1.84083e-227
TRAV19	9.04428e-232	-5.02867	0.059	0.246	3.27204e-227
PCBP1	2.10028e-230	6.65201	0.568	0.311	7.59839e-226
DUSP1	2.67385e-229	134.62	0.61	0.37	9.67345e-225
UBA52	2.08338e-226	-137.671	0.895	0.777	7.53725e-222
RPS2	2.88072e-225	-508.547	0.89	0.832	1.04219e-220
RPL18A	6.89948e-225	-550.385	0.964	0.943	2.49609e-220
ALOX5AP	4.43846e-221	0.291374	0.443	0.183	1.60575e-216
RPL29	2.81067e-219	-437.667	0.939	0.895	1.01684e-214
RPS18	3.19717e-219	#NAME?	0.965	0.939	1.15667e-214
TRAV26-1	9.72451e-215	-2.50139	0.022	0.169	3.51813e-210
LAG3	3.48517e-212	8.06214	0.177	0.414	1.26086e-207
RPS19	3.81324e-210	-522.965	0.971	0.944	1.37955e-205
RPL26	7.7414e-209	-115.212	0.842	0.657	2.80068e-204
RPL37A	4.92197e-205	-300.792	0.89	0.74	1.78067e-200
FKBP5	1.22374e-204	17.3692	0.279	0.068	4.42725e-200
HSPH1	2.90292e-204	112.35	0.371	0.146	1.05022e-199
SLC2A3	3.41789e-204	12.2631	0.481	0.23	1.23653e-199
STAT4	4.43021e-204	2.81935	0.315	0.092	1.60276e-199
APOE	7.64688e-203	-83.9474	0.348	0.113	2.76649e-198
SARAF	3.22296e-199	46.4263	0.85	0.721	1.166e-194
IGLC2	6.58704e-193	259.649	0.171	0.008	2.38306e-188
PTPN6	6.99379e-191	-1.74896	0.104	0.297	2.53021e-186
RPL22	9.29833e-191	-32.4701	0.847	0.735	3.36395e-186
RPL11	6.06634e-190	-242.791	0.961	0.941	2.19468e-185
MT-ND1	1.26913e-189	-416.561	0.973	0.93	4.59145e-185
RPL24	2.82445e-187	-107.019	0.89	0.815	1.02183e-182
IFITM1	1.16768e-186	-13.5644	0.721	0.482	4.22442e-182
ADGRG1	1.42793e-185	2.81689	0.049	0.209	5.16597e-181
S100A4	5.11195e-184	-48.3186	0.711	0.482	1.8494e-179
ANXA1	7.42779e-184	81.9584	0.396	0.172	2.68723e-179
TOMM7	3.9167e-183	-55.8134	0.747	0.54	1.41698e-178
MIF	9.33579e-183	-85.2625	0.671	0.452	3.3775e-178
IGLV1-44	8.75139e-182	Inf	0.144	0	3.16608e-177
RPL18	6.88602e-180	-339.556	0.94	0.912	2.49122e-175
AIM1	3.77587e-177	29.9028	0.276	0.082	1.36603e-172
MT-ND6	3.79496e-177	91.5402	0.637	0.402	1.37294e-172
PMEL	7.59272e-177	-64.1266	0.438	0.197	2.7469e-172
RPS16	4.53846e-176	-206.548	0.921	0.851	1.64193e-171
RPS4Y1	1.03869e-172	-24.9214	0.194	0.462	3.75779e-168
PDE4B	1.45404e-169	4.77578	0.398	0.179	5.26043e-165
PARP8	8.36079e-168	5.54376	0.358	0.154	3.02477e-163
EML4	1.43528e-165	7.25325	0.421	0.205	5.19257e-161
TYRP1	3.86907e-165	-85.3778	0.412	0.184	1.39975e-160
PDCD4	1.30164e-162	13.427	0.511	0.303	4.70906e-158
APOBEC3C	1.0424e-160	-4.16661	0.101	0.274	3.77119e-156
RPL13	4.43612e-160	-484.02	0.983	0.978	1.6049e-155
REL	2.90765e-158	25.6962	0.443	0.228	1.05193e-153
IGLV6-57	7.45082e-157	Inf	0.126	0	2.69556e-152
RPL38	1.54435e-155	-117.98	0.757	0.533	5.58717e-151
AC090498.1	1.73425e-152	-79.1485	0.504	0.281	6.27417e-148
TMA7	1.16926e-150	-5.21333	0.716	0.519	4.23015e-146
SNAP47	3.31162e-147	-1.35835	0.076	0.228	1.19808e-142
RPS4X	2.88556e-146	-452.704	0.965	0.955	1.04394e-141
IGLC3	7.20755e-146	399.534	0.125	0.003	2.60755e-141
CAMK4	9.50157e-146	1.24851	0.212	0.051	3.43748e-141
RPL23A	2.07685e-144	-241.142	0.934	0.867	7.51362e-140
RPL27	1.38614e-143	-118.278	0.82	0.672	5.01478e-139
RPL10	1.87497e-142	-504.219	0.987	0.977	6.78326e-138
CCNH	4.77147e-142	12.2409	0.348	0.156	1.72622e-137
ELL2	1.28983e-140	4.38154	0.223	0.063	4.66634e-136
SOCS1	2.28829e-139	2.8352	0.333	0.146	8.27857e-135
TC2N	1.10565e-137	3.91796	0.298	0.119	4.00002e-133
RPS7	1.85945e-137	-290.769	0.949	0.928	6.72713e-133
ATP5E	8.86421e-137	-23.6187	0.81	0.643	3.2069e-132
RPL14	1.5258e-135	-279.539	0.917	0.882	5.52005e-131
YPEL5	5.4606e-133	11.9861	0.644	0.481	1.97554e-128
COMMD6	6.2656e-133	-24.6297	0.628	0.43	2.26677e-128
SLC7A5	2.21992e-132	14.8553	0.337	0.16	8.03123e-128
RPL36A	5.93827e-132	-47.6645	0.571	0.365	2.14835e-127
PPP1CB	1.09167e-131	1.99834	0.371	0.184	3.94946e-127
HSPD1	4.0607e-131	127.2	0.478	0.305	1.46908e-126
GPBP1	2.41821e-128	4.99939	0.446	0.261	8.74861e-124
PBX4	1.12757e-127	1.17103	0.171	0.035	4.07933e-123
CHST12	1.36474e-127	-0.764162	0.118	0.277	4.93737e-123
ATP6V0C	2.52583e-127	-12.2262	0.491	0.299	9.13795e-123
HSPB1	5.30292e-127	-153.644	0.504	0.318	1.91849e-122
CXCL13	5.06224e-126	65.6452	0.149	0.023	1.83142e-121
TPT1	1.59105e-125	-172.792	0.981	0.973	5.75612e-121
RORA	1.88839e-125	9.2567	0.255	0.091	6.83182e-121
DENND2D	2.03875e-125	-2.61897	0.141	0.304	7.37578e-121
MTRNR2L12	4.65684e-125	#NAME?	0.823	0.657	1.68475e-120
CCR7	4.24037e-124	22.1078	0.161	0.031	1.53408e-119
SAMSN1	1.14706e-122	1.98531	0.395	0.206	4.14982e-118
IFI27	1.31165e-122	-2.13362	0.315	0.142	4.74527e-118
RPL19	9.95821e-122	-244.529	0.968	0.947	3.60268e-117
PTMA	6.20663e-121	-22.3592	0.955	0.924	2.24543e-116
SPOCK2	8.02417e-121	-4.85993	0.402	0.217	2.90298e-116
XCL2	1.76604e-120	292.148	0.179	0.043	6.38918e-116
FXYD5	1.2262e-119	6.85957	0.595	0.431	4.43615e-115
GZMA	1.88397e-119	-88.2602	0.458	0.649	6.81581e-115
TFAP2A	4.69561e-119	-3.49311	0.209	0.061	1.69878e-114
APOBEC3G	5.41592e-119	-5.90303	0.199	0.376	1.95937e-114
SYNPR	1.05811e-118	15.4211	0.111	0.006	3.82804e-114
RPL21	1.59275e-118	-208.393	0.933	0.89	5.76224e-114
RPS29	2.00183e-118	-112.634	0.829	0.621	7.24221e-114
OST4	1.15268e-117	-10.9351	0.647	0.463	4.17018e-113
HLA-A	2.41988e-117	-189.642	0.938	0.936	8.75466e-113
CD44	2.24656e-116	-51.0991	0.602	0.42	8.12762e-112
SMCHD1	3.93418e-116	10.7073	0.437	0.262	1.42331e-111
CDKN1A	1.02464e-115	-6.93478	0.281	0.116	3.70695e-111
TRAC	2.43442e-115	-10.5174	0.291	0.452	8.80723e-111
CD8B	5.64173e-114	8.34643	0.317	0.515	2.04107e-109
FOXP1	2.28075e-113	3.1045	0.24	0.089	8.2513e-109
GNG2	1.03703e-112	17.7183	0.41	0.243	3.75177e-108
ASB2	1.65726e-111	-0.487968	0.044	0.154	5.99565e-107
SELK	7.16762e-111	10.0728	0.598	0.442	2.5931e-106
HAVCR2	4.25718e-110	0.64334	0.087	0.222	1.54016e-105
KLF2	4.04093e-109	3.78998	0.193	0.059	1.46193e-104
TMEM123	5.6841e-109	-3.63157	0.251	0.097	2.0564e-104
MT2A	1.40096e-107	165.191	0.478	0.289	5.06839e-103
UBE2B	5.39234e-107	1.00946	0.508	0.339	1.95084e-102
S100A11	7.18567e-107	3.85783	0.567	0.405	2.59963e-102
STK17A	2.1554e-106	25.321	0.367	0.2	7.7978e-102
TGFB1	1.88945e-105	4.85773	0.269	0.118	6.83566e-101
RP11-290D2.6	4.91818e-105	17.7242	0.196	0.063	1.7793e-100
NDUFS5	6.02474e-105	-3.00261	0.579	0.408	2.17963e-100
PFDN5	1.28557e-104	-96.6832	0.804	0.711	4.65095e-100
RPS6	2.32925e-104	-620.606	0.949	0.922	8.42674e-100
SATB1	3.92582e-102	3.4417	0.159	0.04	1.42028e-97
HCST	7.78298e-102	-3.25056	0.631	0.467	2.81573e-97
LPAR6	9.14649e-102	11.4016	0.139	0.028	3.30902e-97
RPS5	2.77379e-100	-287.195	0.885	0.854	1.0035e-95
GPR183	5.96857e-100	-14.9597	0.207	0.073	2.15931e-95
PKM	6.26731e-100	-23.3447	0.334	0.498	2.26739e-95
RNF125	1.22792e-99	1.88033	0.278	0.128	4.44239e-95
TMEM2	1.29809e-99	36.4263	0.459	0.301	4.69624e-95
FOS	4.98162e-99	-36.7141	0.512	0.341	1.80225e-94
MCL1	6.96018e-98	23.279	0.648	0.538	2.51805e-93
HSPA1B	7.78596e-98	476.606	0.244	0.107	2.81681e-93
ERAP2	1.08158e-97	-0.494177	0.051	0.156	3.91295e-93
KLF3	1.48464e-97	5.63797	0.162	0.044	5.37113e-93
GZMM	6.28726e-97	1.6461	0.306	0.145	2.27461e-92
CD3D	2.89762e-94	-9.31033	0.587	0.698	1.0483e-89
TNIK	7.15876e-94	1.57468	0.168	0.05	2.5899e-89
PTP4A1	2.36281e-93	5.31798	0.358	0.205	8.54817e-89
EZR	1.48638e-90	37.7295	0.596	0.476	5.37744e-86
GABARAPL1	1.52953e-90	2.76338	0.275	0.135	5.53353e-86
RGS1	8.36311e-90	29.648	0.606	0.707	3.02561e-85
CD38	3.48764e-89	-2.8137	0.087	0.205	1.26176e-84
RBKS	1.16667e-88	3.9717	0.122	0.025	4.22077e-84
SC5D	3.29346e-87	1.2997	0.194	0.072	1.19151e-82
SIT1	3.33888e-87	12.3747	0.155	0.297	1.20794e-82
PIK3R1	2.62269e-86	8.65885	0.465	0.32	9.48838e-82
STK4	5.13475e-86	10.7321	0.513	0.367	1.85765e-81
POLR2L	2.14106e-85	-21.6682	0.479	0.313	7.74593e-81
GPCPD1	3.55985e-85	1.3687	0.215	0.089	1.28788e-80
CTSC	3.94207e-85	-23.4728	0.252	0.403	1.42616e-80
JUND	6.07662e-85	-2.35202	0.403	0.247	2.1984e-80
RARA	8.5063e-85	1.44394	0.143	0.039	3.07741e-80
CDC42SE2	1.13427e-84	1.56751	0.45	0.3	4.10358e-80
CITED2	1.27209e-84	57.4338	0.233	0.102	4.60216e-80
PLEK	2.06653e-84	-0.805032	0.058	0.159	7.4763e-80
ITK	2.42381e-84	2.38514	0.281	0.143	8.76887e-80
CLK1	7.51468e-84	5.24316	0.354	0.206	2.71866e-79
TRPM1	2.88087e-83	9.44818	0.15	0.044	1.04224e-78
FBXO34	3.77337e-83	1.21409	0.148	0.043	1.36513e-78
P2RY8	4.19394e-83	3.20302	0.192	0.075	1.51728e-78
HSPA1A	1.1517e-82	Inf	0.336	0.215	4.16663e-78
ZEB2	1.21025e-82	-7.2997	0.272	0.136	4.37846e-78
PSMB9	1.78246e-82	-7.81003	0.493	0.623	6.44858e-78
LCK	3.77158e-82	-2.04811	0.328	0.485	1.36448e-77
LINC-PINT	4.82303e-82	1.88947	0.417	0.261	1.74487e-77
PTPRC	9.38837e-82	6.45	0.764	0.677	3.39652e-77
RALGAPA1	1.60653e-81	0.910763	0.287	0.151	5.81211e-77
PPP1R2	3.09606e-81	24.2966	0.467	0.335	1.12009e-76
OAZ1	3.20169e-80	2.84091	0.834	0.762	1.15831e-75
SMDT1	3.7192e-80	-4.55599	0.365	0.217	1.34553e-75
CYTIP	5.50063e-80	25.9342	0.484	0.338	1.99002e-75
RPS3	2.0729e-79	-504.216	0.962	0.937	7.49933e-75
OXNAD1	2.67689e-79	0.481562	0.192	0.075	9.68445e-75
KDM6B	5.5744e-78	9.56974	0.206	0.088	2.01671e-73
DUSP4	6.56949e-78	17.633	0.536	0.644	2.37671e-73
TTC39C	2.66922e-77	0.891968	0.168	0.06	9.65669e-73
RPL22L1	3.11061e-77	-20.3038	0.377	0.228	1.12536e-72
S1PR4	3.21442e-77	1.30219	0.162	0.057	1.16291e-72
PRNP	3.51666e-77	5.51903	0.206	0.087	1.27226e-72
CD3G	3.53218e-77	1.45399	0.313	0.458	1.27787e-72
PER1	4.00924e-77	1.74864	0.218	0.098	1.45046e-72
COX7C	6.12304e-77	-32.497	0.7	0.56	2.21519e-72
ODC1	8.93349e-77	16.7842	0.226	0.104	3.23196e-72
UBE2F	3.00792e-76	-0.484616	0.065	0.162	1.0882e-71
SAT1	7.38857e-75	-21.0697	0.649	0.522	2.67304e-70
MBNL1	1.72733e-74	3.17419	0.497	0.357	6.24915e-70
EMD	2.0023e-74	1.19929	0.421	0.281	7.24391e-70
NR4A3	2.54512e-74	0.979403	0.282	0.149	9.20774e-70
ISCA1	2.05699e-73	0.898528	0.256	0.13	7.44178e-69
SEMA4D	5.02584e-73	0.83645	0.218	0.101	1.81825e-68
PLIN2	5.66988e-73	51.2218	0.219	0.103	2.05125e-68
FYN	7.69791e-73	11.4449	0.441	0.308	2.78495e-68
S1PR1	1.02819e-72	2.62512	0.105	0.022	3.71978e-68
CHI3L2	1.57785e-72	-1.659	0.037	0.115	5.70836e-68
ELF1	3.30034e-72	6.42715	0.533	0.398	1.194e-67
SPP1	4.16951e-72	-13.7031	0.139	0.042	1.50844e-67
LMNA	6.66469e-72	19.2713	0.34	0.208	2.41115e-67
DNAJB6	6.98423e-72	25.0722	0.391	0.256	2.52676e-67
CORO1A	7.7218e-72	-20.9163	0.512	0.653	2.79359e-67
MBP	1.804e-71	-36.9703	0.266	0.138	6.52653e-67
FCGR3A	6.62592e-71	-3.09991	0.038	0.117	2.39713e-66
CITED1	6.63079e-71	-49.0428	0.097	0.203	2.39889e-66
PIK3IP1	9.40995e-71	1.61984	0.255	0.132	3.40433e-66
SESN3	1.53602e-70	4.56457	0.147	0.05	5.557e-66
DNAJB1	1.53779e-70	297.919	0.595	0.5	5.5634e-66
AP1S2	1.96389e-70	-7.97947	0.305	0.171	7.10496e-66
PTPN22	2.24295e-70	0.408345	0.352	0.219	8.11454e-66
PLK3	4.63778e-70	1.8023	0.194	0.085	1.67786e-65
ZFAS1	5.837e-70	-134.802	0.507	0.362	2.11171e-65
LPAR2	7.41604e-70	0.458416	0.123	0.035	2.68298e-65
NDUFB8	1.85522e-69	-0.912474	0.038	0.113	6.7118e-65
MIR155HG	5.40563e-69	3.59944	0.1	0.205	1.95565e-64
EMB	8.50744e-69	1.2813	0.346	0.213	3.07782e-64
GNA13	1.3365e-68	0.465307	0.183	0.076	4.83518e-64
IQGAP2	1.78772e-68	8.30576	0.193	0.085	6.46761e-64
TYMP	3.43176e-68	-14.3974	0.133	0.246	1.24154e-63
TAGLN2	9.17019e-68	11.7145	0.514	0.394	3.31759e-63
GLS	1.63013e-67	0.410058	0.184	0.078	5.89749e-63
TGFBR2	2.51967e-67	1.7118	0.218	0.105	9.11567e-63
LCP2	4.37411e-67	-0.371047	0.187	0.312	1.58247e-62
PGAP1	2.7291e-66	0.769433	0.12	0.035	9.87334e-62
LY6E	3.02364e-66	-123.109	0.458	0.584	1.09389e-61
SERP1	4.43946e-66	-3.07461	0.534	0.41	1.60611e-61
UBL5	9.27044e-66	-11.0714	0.569	0.42	3.35386e-61
IVNS1ABP	9.33175e-66	1.42486	0.286	0.163	3.37604e-61
SNRPD2	9.63722e-66	-4.43659	0.555	0.422	3.48655e-61
SH2D1A	1.7516e-65	-12.0582	0.288	0.165	6.33695e-61
CTSW	2.36973e-65	13.402	0.348	0.51	8.57323e-61
AREG	2.76917e-65	33.9059	0.202	0.092	1.00183e-60
SKIL	3.60877e-65	0.94875	0.216	0.105	1.30558e-60
GPM6B	4.34809e-65	-22.1268	0.044	0.121	1.57305e-60
SASH3	7.83869e-65	-0.482654	0.097	0.2	2.83588e-60
IRF1	8.80368e-65	-7.91951	0.381	0.513	3.18499e-60
PPP1CA	1.53359e-64	-7.32392	0.296	0.431	5.54823e-60
RELB	1.53977e-64	0.733077	0.209	0.099	5.57058e-60
MXI1	1.80874e-64	0.507563	0.11	0.03	6.54366e-60
NEK7	1.82027e-64	0.306424	0.146	0.053	6.58537e-60
H2AFV	2.26645e-64	-7.69418	0.362	0.228	8.19955e-60
RPL12	3.91176e-64	-742.183	0.958	0.957	1.4152e-59
RPL8	4.94113e-64	-518.462	0.95	0.935	1.7876e-59
PTGER4	6.01436e-64	8.22493	0.334	0.211	2.17587e-59
CHORDC1	6.02407e-64	5.75023	0.187	0.085	2.17939e-59
ADD3	8.68792e-64	3.94929	0.198	0.091	3.14312e-59
TNFRSF4	2.27297e-63	-10.7831	0.137	0.048	8.22314e-59
CLIC1	3.10278e-63	-10.9971	0.517	0.646	1.12253e-58
RAMP1	4.08276e-63	-48.9993	0.068	0.156	1.47706e-58
PCBP2	6.65305e-63	-36.0753	0.705	0.632	2.40694e-58
KRTCAP2	7.01594e-63	-1.33721	0.362	0.229	2.53823e-58
RPL17	7.80548e-63	-25.6563	0.447	0.319	2.82387e-58
RAP2B	3.25428e-62	0.401692	0.157	0.062	1.17733e-57
NUDT4	3.32412e-62	2.80865	0.176	0.075	1.2026e-57
SRGN	3.58541e-62	235.737	0.899	0.84	1.29713e-57
RPS11	3.78803e-62	-98.5402	0.791	0.694	1.37043e-57
VIM	7.0543e-62	-639.829	0.817	0.765	2.5521e-57
XCL1	1.04035e-61	-16.5885	0.153	0.06	3.76376e-57
USP36	1.23411e-61	2.11198	0.252	0.138	4.46475e-57
AP3M2	1.27395e-61	0.386409	0.13	0.044	4.60891e-57
SMAP2	4.70902e-61	1.13107	0.273	0.157	1.70363e-56
GLIPR1	5.87269e-61	4.84971	0.275	0.16	2.12462e-56
ANKRD28	5.88821e-61	3.69724	0.126	0.042	2.13024e-56
FOSL2	1.13853e-60	0.337622	0.235	0.123	4.11896e-56
TAGAP	1.46786e-60	28.0377	0.238	0.127	5.31041e-56
CHMP1B	1.47434e-60	11.7617	0.251	0.137	5.33385e-56
AHNAK	1.53207e-60	12.2007	0.299	0.177	5.54272e-56
NFKB1	1.63834e-60	5.63436	0.151	0.06	5.92717e-56
EVL	2.07659e-60	-4.48715	0.402	0.54	7.51268e-56
LIME1	5.35066e-60	0.600429	0.138	0.05	1.93576e-55
PARK7	1.0131e-59	-11.7498	0.462	0.593	3.66521e-55
TMED3	1.07095e-59	-0.458723	0.048	0.123	3.87447e-55
IFNGR1	1.3062e-59	8.82042	0.164	0.071	4.72556e-55
TRAF3IP3	1.53146e-59	-0.269597	0.14	0.25	5.54053e-55
BAG3	2.18051e-59	30.0308	0.132	0.048	7.88866e-55
BLVRA	5.28615e-59	-0.293866	0.058	0.138	1.91242e-54
CCL4L2	6.442e-59	-29.5727	0.103	0.203	2.33059e-54
CD2	7.92245e-59	-3.26402	0.508	0.612	2.86618e-54
FRMD4B	8.95903e-59	0.28053	0.113	0.034	3.2412e-54
UQCR11	2.19002e-58	-9.45196	0.515	0.362	7.92304e-54
CD96	8.02561e-58	0.451385	0.352	0.23	2.9035e-53
RAC1	8.36483e-58	-8.93286	0.358	0.226	3.02623e-53
NABP1	8.40909e-58	4.14912	0.156	0.065	3.04224e-53
NCF1	8.70483e-58	0.454285	0.141	0.054	3.14923e-53
CDC14A	1.18276e-57	0.438124	0.117	0.038	4.27897e-53
RNF149	1.20912e-57	2.98569	0.341	0.228	4.37435e-53
FAM129A	1.99878e-57	1.40407	0.19	0.092	7.23118e-53
ITGB1	2.13655e-57	13.8856	0.308	0.195	7.72962e-53
HNRNPUL1	2.67763e-57	4.88634	0.342	0.228	9.68714e-53
N4BP2L2	2.74414e-57	-1.70501	0.432	0.301	9.92775e-53
ALDOA	4.57331e-57	-83.8983	0.568	0.697	1.65453e-52
JUNB	6.21998e-57	80.0708	0.821	0.731	2.25026e-52
FAM102A	6.38228e-57	1.00964	0.154	0.065	2.30898e-52
CYC1	6.45366e-57	-17.5106	0.137	0.24	2.3348e-52
CACYBP	6.67335e-57	36.7139	0.283	0.178	2.41428e-52
PRKX	1.28978e-56	0.584476	0.174	0.079	4.66618e-52
SF1	1.37547e-56	1.9642	0.52	0.41	4.97619e-52
H3F3A	2.95102e-56	-10.8438	0.78	0.714	1.06762e-51
RANBP2	3.25739e-56	4.44762	0.264	0.155	1.17846e-51
PRDM1	3.48022e-56	-0.311115	0.203	0.318	1.25907e-51
TOMM5	3.65597e-56	0.51196	0.244	0.135	1.32266e-51
ROMO1	4.88397e-56	-5.08824	0.32	0.198	1.76692e-51
ABCB5	1.94212e-55	1.73212	0.102	0.03	7.02618e-51
FKBP1A	2.63015e-55	1.22442	0.328	0.445	9.51535e-51
PON2	2.9728e-55	-0.54623	0.038	0.104	1.0755e-50
ST3GAL4	3.22232e-55	-63.9677	0.043	0.112	1.16577e-50
ETS1	3.35726e-55	2.99188	0.367	0.245	1.21459e-50
XIST	3.44437e-55	-1.06144	0.201	0.099	1.24611e-50
CSRNP1	8.0131e-55	9.15096	0.275	0.165	2.89898e-50
SNX18	9.48578e-55	-0.267007	0.043	0.113	3.43176e-50
SPN	1.1381e-54	-1.12292	0.154	0.264	4.11743e-50
RHOH	1.2455e-54	3.90101	0.41	0.293	4.50596e-50
BPGM	2.7406e-54	7.78677	0.064	0.144	9.91495e-50
HSP90AA1	2.9397e-54	492.683	0.736	0.719	1.06352e-49
CD82	4.98397e-54	-0.664347	0.155	0.261	1.8031e-49
BIRC3	7.64433e-54	6.37016	0.356	0.237	2.76556e-49
PDE7A	9.04342e-54	0.409609	0.179	0.085	3.27173e-49
ARF6	1.26048e-53	0.524599	0.365	0.242	4.56017e-49
BCL11B	1.36946e-53	0.338349	0.243	0.136	4.95443e-49
PPP2R5C	1.56588e-53	1.4131	0.377	0.259	5.66504e-49
TCEB2	2.08183e-53	-22.0356	0.515	0.374	7.53166e-49
ACTG1	3.99979e-53	38.2243	0.819	0.892	1.44704e-48
CD2BP2	7.79039e-53	-0.344906	0.108	0.2	2.81841e-48
RBM39	2.54653e-52	1.09983	0.499	0.388	9.21284e-48
TTN	3.53781e-52	-0.450754	0.05	0.12	1.27991e-47
ENTPD1	4.12728e-52	-0.741767	0.104	0.194	1.49317e-47
TSC22D3	1.57371e-51	100.218	0.671	0.588	5.69338e-47
RPL9	5.00401e-51	-233.893	0.925	0.929	1.81035e-46
IGFBP7	6.28937e-51	-120.45	0.152	0.257	2.27537e-46
PIM3	2.71366e-50	-1.62987	0.257	0.153	9.81748e-46
BORCS5	2.95089e-50	0.400323	0.154	0.07	1.06757e-45
IDH2	3.13952e-50	-10.3262	0.19	0.298	1.13581e-45
TMEM258	4.88253e-50	-4.63241	0.42	0.294	1.7664e-45
ZFP36	5.10797e-50	75.2139	0.816	0.741	1.84796e-45
ARAP2	5.52088e-50	1.01404	0.257	0.153	1.99734e-45
USMG5	6.04011e-50	-10.7904	0.438	0.313	2.18519e-45
PRELID1	6.45154e-50	2.27262	0.28	0.395	2.33404e-45
NDUFB2	8.03251e-50	-3.70432	0.424	0.296	2.906e-45
ABI3	1.56819e-49	0.327532	0.121	0.217	5.67341e-45
NAMPT	1.9946e-49	2.70111	0.245	0.143	7.21605e-45
APMAP	2.04757e-49	1.06473	0.192	0.303	7.4077e-45
ARHGAP15	2.28953e-49	0.72511	0.247	0.144	8.28308e-45
SCML4	3.28379e-49	0.366881	0.124	0.048	1.18801e-44
RPS3A	5.03205e-49	-579.24	0.953	0.945	1.82049e-44
RPL36AL	1.22635e-48	-22.3447	0.766	0.693	4.43667e-44
KLRD1	1.24157e-48	2.15954	0.163	0.077	4.49176e-44
CARHSP1	2.45475e-48	-0.34352	0.117	0.208	8.88079e-44
SYAP1	2.51529e-48	13.0612	0.297	0.194	9.0998e-44
SH3BGRL3	2.75274e-48	-29.0994	0.855	0.793	9.95886e-44
RBM3	3.29438e-48	-19.3089	0.439	0.551	1.19184e-43
UQCRHL	1.02309e-47	-1.04859	0.153	0.07	3.70132e-43
PLP2	1.17476e-47	-0.265792	0.281	0.178	4.25003e-43
SEC61G	1.45416e-47	-22.2884	0.395	0.274	5.26086e-43
KHDRBS1	4.09599e-47	-0.740346	0.297	0.192	1.48185e-42
S100A6	6.62696e-47	-26.6873	0.659	0.547	2.3975e-42
EID1	8.80224e-47	-6.41103	0.303	0.419	3.18447e-42
ZC3HAV1	1.51069e-46	10.2422	0.298	0.196	5.46538e-42
IRF2	1.76415e-46	-0.250151	0.101	0.187	6.38235e-42
BAX	2.14073e-46	-2.21792	0.219	0.32	7.74474e-42
PRKACB	4.92182e-46	0.542728	0.178	0.092	1.78062e-41
UXT	5.13722e-46	-1.76213	0.353	0.241	1.85854e-41
MITF	5.39806e-46	-10.5014	0.224	0.127	1.95291e-41
ZNF10	5.4995e-46	0.251053	0.118	0.046	1.98961e-41
CTSD	8.75973e-46	-20.0004	0.285	0.395	3.16909e-41
CALM3	1.01539e-45	-5.83756	0.347	0.46	3.67347e-41
ACTB	1.41677e-45	-11.2696	0.971	0.952	5.1256e-41
CDK17	2.10596e-45	0.540007	0.192	0.104	7.61895e-41
LITAF	2.24269e-45	11.2486	0.508	0.631	8.11359e-41
ATP8A1	3.36599e-45	0.422411	0.171	0.086	1.21775e-40
COX6A1	3.69447e-45	-19.8857	0.515	0.404	1.33659e-40
JMJD1C	4.44052e-45	2.53929	0.252	0.154	1.60649e-40
NFKBIZ	8.72908e-45	7.47163	0.247	0.15	3.15801e-40
CD5	9.86118e-45	6.49914	0.203	0.114	3.56758e-40
RPL5	1.44264e-44	-322.439	0.881	0.879	5.21918e-40
NCOA2	3.3839e-44	0.445137	0.142	0.065	1.22423e-39
MAP1LC3B	3.56934e-44	1.37651	0.372	0.268	1.29132e-39
GLUL	5.18999e-44	23.1752	0.15	0.072	1.87763e-39
CD70	6.1649e-44	1.61411	0.052	0.117	2.23034e-39
CHD1	6.45921e-44	4.05641	0.322	0.221	2.33681e-39
TNFRSF9	7.04023e-44	0.57197	0.208	0.316	2.54701e-39
GABARAP	8.98072e-44	-20.3599	0.492	0.373	3.24905e-39
CD55	1.09586e-43	3.13818	0.205	0.118	3.96459e-39
UPP1	1.36701e-43	0.311034	0.126	0.054	4.94556e-39
SNRK	1.57455e-43	0.401306	0.156	0.077	5.69641e-39
RPL27A	1.75751e-43	-194.63	0.794	0.668	6.35834e-39
ATP5O	1.75843e-43	-3.70478	0.053	0.116	6.36165e-39
GATA3	2.73401e-43	9.34664	0.181	0.28	9.89112e-39
CYBA	4.44803e-43	7.51168	0.578	0.475	1.60921e-38
COX7A2	7.17862e-43	-21.8927	0.539	0.417	2.59708e-38
SNRPG	8.79728e-43	1.17248	0.415	0.303	3.18268e-38
COX6B1	1.18829e-42	-17.6258	0.528	0.407	4.29901e-38
PTPN7	1.37467e-42	0.351287	0.231	0.337	4.97328e-38
BAZ1A	2.7722e-42	3.69895	0.287	0.191	1.00293e-37
DENND4A	4.28407e-42	0.279148	0.128	0.057	1.54989e-37
TMEM248	6.50577e-42	2.7601	0.18	0.095	2.35366e-37
WDR74	8.14024e-42	0.622912	0.179	0.096	2.94497e-37
LDLRAD4	1.2718e-41	3.43247	0.132	0.061	4.60112e-37
SLC10A3	2.48224e-41	1.07569	0.126	0.056	8.98026e-37
CD247	2.49013e-41	5.82765	0.232	0.337	9.0088e-37
SFPQ	7.07561e-41	2.31004	0.386	0.287	2.55981e-36
PTGES3	1.522e-40	26.5792	0.514	0.426	5.5063e-36
GZMB	5.24609e-40	3.60929	0.052	0.113	1.89793e-35
PPP2CA	1.00671e-39	0.608362	0.247	0.156	3.64206e-35
EIF1AX	2.74021e-39	1.71411	0.32	0.221	9.91352e-35
JOSD1	3.76532e-39	0.727273	0.18	0.1	1.36222e-34
SNHG8	3.84536e-39	-34.6937	0.366	0.261	1.39117e-34
EVI2A	4.26084e-39	0.551834	0.225	0.137	1.54149e-34
PEBP1	8.11689e-39	-30.3936	0.402	0.504	2.93653e-34
NEAT1	8.4924e-39	2.16658	0.51	0.404	3.07238e-34
MALAT1	1.06962e-38	#NAME?	0.994	0.948	3.86968e-34
MARCKSL1	1.11155e-38	-5.51782	0.218	0.133	4.02135e-34
AC069363.1	1.46432e-38	0.52323	0.054	0.114	5.29761e-34
QDPR	2.03097e-38	-91.3925	0.048	0.105	7.34764e-34
CNIH1	2.06272e-38	4.1272	0.252	0.16	7.46253e-34
CMPK1	2.87061e-38	0.314246	0.245	0.154	1.03853e-33
POLR2J3	3.26006e-38	-1.14902	0.053	0.112	1.17942e-33
SDCBP	3.51526e-38	-86.5037	0.54	0.442	1.27175e-33
IFITM3	4.07039e-38	-48.6949	0.388	0.287	1.47258e-33
LIMD2	4.28599e-38	-4.91832	0.424	0.522	1.55059e-33
RPL7A	4.29497e-38	-499.891	0.937	0.943	1.55383e-33
GNAS	4.93369e-38	-28.2342	0.411	0.3	1.78491e-33
DDT	6.8555e-38	-1.70277	0.258	0.165	2.48018e-33
LINC00861	7.4517e-38	0.313691	0.139	0.068	2.69588e-33
CD69	1.30273e-37	25.1882	0.5	0.407	4.71302e-33
ARHGAP30	1.74329e-37	-0.299398	0.105	0.181	6.30689e-33
TOX	1.98741e-37	0.761276	0.169	0.259	7.19006e-33
SETD2	2.0732e-37	1.16102	0.179	0.1	7.50042e-33
C1QB	3.96714e-37	-7.33181	0.1	0.04	1.43523e-32
TEX41	4.04865e-37	1.77937	0.124	0.057	1.46472e-32
ATP2B1	5.0303e-37	0.709838	0.177	0.099	1.81986e-32
GPRIN3	6.25103e-37	0.529962	0.23	0.142	2.2615e-32
YBX1	7.25364e-37	-8.93236	0.582	0.506	2.62422e-32
HLA-E	1.13934e-36	-32.6816	0.818	0.858	4.1219e-32
HPS5	1.43444e-36	0.493711	0.118	0.054	5.18951e-32
AC133644.2	1.72499e-36	0.520835	0.057	0.118	6.24069e-32
FAM107B	2.11218e-36	1.11864	0.195	0.114	7.64143e-32
YIPF5	2.48184e-36	0.560574	0.178	0.102	8.97881e-32
COMT	2.71316e-36	-5.56403	0.113	0.187	9.81568e-32
EEF1B2	3.48917e-36	-147.869	0.755	0.72	1.26231e-31
TPI1	3.60624e-36	-33.2567	0.476	0.575	1.30466e-31
HERPUD2	6.42473e-36	8.06522	0.258	0.172	2.32434e-31
CDC42EP3	8.23557e-36	5.9682	0.136	0.069	2.97947e-31
EXOC3	8.60975e-36	-1.02742	0.049	0.104	3.11484e-31
GCH1	1.16781e-35	0.320257	0.118	0.055	4.22489e-31
ZFAND5	1.79034e-35	16.3522	0.322	0.229	6.47709e-31
GPR132	2.31737e-35	0.406475	0.117	0.054	8.38378e-31
AP1S1	2.33234e-35	-0.353265	0.053	0.11	8.43794e-31
COX7B	2.39643e-35	-10.9424	0.416	0.309	8.66979e-31
TSC22D2	3.12461e-35	0.289577	0.114	0.052	1.13042e-30
CSTB	3.78205e-35	-34.7508	0.47	0.364	1.36827e-30
FAM3C	4.92435e-35	0.81174	0.122	0.198	1.78153e-30
NUCB2	5.94179e-35	1.87591	0.173	0.099	2.14962e-30
PTEN	6.6067e-35	-0.865522	0.123	0.059	2.39017e-30
UBE2L6	7.82983e-35	-2.33561	0.235	0.329	2.83268e-30
GEM	8.75509e-35	-13.1374	0.131	0.065	3.16742e-30
RASA3	1.11715e-34	0.510577	0.112	0.052	4.04162e-30
AMD1	2.03071e-34	-5.66436	0.328	0.236	7.34669e-30
PRKAR2A	3.26648e-34	0.403019	0.157	0.086	1.18175e-29
AHSA1	5.1548e-34	-7.23431	0.184	0.111	1.8649e-29
ATF7IP	7.11563e-34	0.736037	0.213	0.133	2.57429e-29
TRAT1	9.81442e-34	3.9143	0.342	0.255	3.55066e-29
TES	1.28162e-33	0.98158	0.148	0.08	4.63664e-29
EIF4A2	1.4749e-33	-7.87066	0.483	0.394	5.33591e-29
UBL3	1.99555e-33	2.69259	0.198	0.12	7.21949e-29
XBP1	2.19915e-33	2.20905	0.272	0.188	7.95608e-29
UQCR10	2.21386e-33	-17.9662	0.446	0.339	8.00932e-29
RPLP0	3.16543e-33	-645.603	0.921	0.901	1.14519e-28
UQCRH	3.25176e-33	-33.895	0.472	0.375	1.17642e-28
SELPLG	4.04167e-33	1.14913	0.202	0.127	1.4622e-28
PGAM1	4.21162e-33	-7.72286	0.331	0.43	1.52368e-28
ABLIM1	4.23498e-33	2.95315	0.118	0.057	1.53213e-28
SIAH2	4.45198e-33	0.327994	0.117	0.056	1.61064e-28
PSMB8	5.69229e-33	-4.31466	0.368	0.468	2.05936e-28
CD63	9.62688e-33	-66.0904	0.464	0.565	3.48281e-28
TRAF5	1.15789e-32	-0.302745	0.083	0.147	4.18903e-28
PRDX2	1.31668e-32	0.81258	0.278	0.191	4.7635e-28
TUBB2A	2.06222e-32	-2.27137	0.127	0.064	7.46071e-28
LAT	2.28056e-32	-1.23527	0.231	0.319	8.2506e-28
PDCL3	2.33371e-32	4.90185	0.221	0.143	8.44291e-28
RSL24D1	2.67134e-32	-0.771884	0.362	0.269	9.66438e-28
GSTP1	3.09207e-32	-54.0946	0.521	0.432	1.11865e-27
CRIP1	4.27097e-32	12.3754	0.322	0.241	1.54515e-27
TNFAIP8	5.33969e-32	4.95716	0.195	0.121	1.93179e-27
MATK	5.39373e-32	0.349163	0.11	0.052	1.95134e-27
ARHGDIB	5.4853e-32	-2.55581	0.729	0.689	1.98447e-27
DDX21	6.38763e-32	-0.325583	0.235	0.154	2.31092e-27
SLA2	6.43608e-32	1.87734	0.143	0.224	2.32844e-27
OGT	6.6961e-32	0.261483	0.205	0.128	2.42251e-27
RPL3	9.62578e-32	-556.086	0.932	0.935	3.48242e-27
BST2	9.94358e-32	-18.8138	0.304	0.395	3.59739e-27
FKBP4	1.10355e-31	13.2083	0.141	0.078	3.99241e-27
DNAJB4	1.14825e-31	11.822	0.114	0.056	4.15415e-27
PELI1	1.15772e-31	0.809846	0.128	0.066	4.1884e-27
RPS26	1.19301e-31	-303.614	0.749	0.65	4.31606e-27
HNRNPF	1.72922e-31	-6.66061	0.36	0.468	6.25596e-27
UQCRB	2.33568e-31	-56.8602	0.653	0.559	8.45001e-27
DHX36	3.16362e-31	0.463447	0.229	0.15	1.14454e-26
MAF	4.06149e-31	0.755986	0.19	0.118	1.46937e-26
AOAH	4.89633e-31	1.98151	0.133	0.071	1.7714e-26
BIRC2	5.93061e-31	0.48368	0.158	0.091	2.14558e-26
WDFY1	5.93845e-31	-0.768085	0.15	0.083	2.14841e-26
PSMD4	6.05433e-31	-0.452357	0.113	0.182	2.19034e-26
STMN1	7.4189e-31	-45.4414	0.24	0.155	2.68401e-26
C10orf54	9.1699e-31	1.47947	0.176	0.107	3.31749e-26
DRAP1	9.36204e-31	-1.61869	0.345	0.434	3.387e-26
CARD16	1.02227e-30	20.5732	0.242	0.162	3.69837e-26
HNRNPAB	1.23994e-30	0.486927	0.186	0.114	4.48585e-26
IL6ST	2.32375e-30	2.8173	0.179	0.108	8.40687e-26
JUN	2.53025e-30	108.926	0.474	0.39	9.15394e-26
PABPC4	3.2196e-30	-0.669832	0.15	0.084	1.16479e-25
ZFAND2A	3.30456e-30	61.6856	0.123	0.065	1.19552e-25
NDUFB4	3.53315e-30	-1.39434	0.335	0.244	1.27822e-25
HLA-DPA1	3.95384e-30	-77.1776	0.391	0.491	1.43042e-25
TRMT112	4.08145e-30	-6.87121	0.513	0.431	1.47659e-25
PDCD6	7.89735e-30	-10.0136	0.218	0.298	2.8571e-25
HINT1	8.40944e-30	-29.7512	0.715	0.655	3.04237e-25
C19orf43	9.52364e-30	-4.55145	0.538	0.464	3.44546e-25
RPL15	9.69155e-30	-230.133	0.924	0.926	3.50621e-25
RPS9	1.67903e-29	-296.348	0.9	0.902	6.07441e-25
ATPIF1	2.03604e-29	-11.0213	0.434	0.343	7.366e-25
CREM	2.42907e-29	12.7173	0.716	0.64	8.78788e-25
NBEAL1	2.58511e-29	-37.4201	0.355	0.266	9.3524e-25
SLC5A3	3.16864e-29	2.87997	0.118	0.061	1.14635e-24
SLBP	4.13473e-29	-8.54338	0.27	0.197	1.49586e-24
HIF1A	4.35377e-29	-0.399705	0.188	0.117	1.57511e-24
DECR1	4.80684e-29	-0.623798	0.11	0.175	1.73902e-24
WSB1	5.33978e-29	-0.718273	0.382	0.295	1.93182e-24
ATP5L	8.91454e-29	-15.1624	0.652	0.568	3.2251e-24
RNF167	9.52637e-29	-0.594668	0.196	0.275	3.44645e-24
FKBP11	1.09133e-28	1.60009	0.172	0.104	3.94822e-24
CDKN1B	1.18672e-28	0.434776	0.399	0.312	4.29331e-24
SDF2L1	1.29472e-28	-0.840445	0.133	0.202	4.68404e-24
HLA-B	1.77272e-28	-16.5882	0.962	0.93	6.41334e-24
YWHAZ	1.82256e-28	-9.30812	0.7	0.657	6.59368e-24
PSTPIP1	2.02261e-28	-0.34153	0.171	0.246	7.31741e-24
RPL31	2.35054e-28	-251.723	0.745	0.624	8.50378e-24
SLC38A2	2.47228e-28	2.56482	0.253	0.176	8.9442e-24
IKZF1	2.60508e-28	1.10338	0.251	0.177	9.42466e-24
LGALS1	2.91546e-28	9.30072	0.304	0.39	1.05475e-23
ATP5J2	3.07972e-28	-14.0227	0.384	0.291	1.11418e-23
UAP1	3.72879e-28	0.399905	0.11	0.055	1.349e-23
ARPC5L	4.17101e-28	-2.37785	0.162	0.235	1.50899e-23
PPP4R2	5.50335e-28	0.319753	0.186	0.117	1.991e-23
DBNL	6.43163e-28	-0.25963	0.108	0.173	2.32684e-23
CD28	7.22996e-28	1.90358	0.224	0.151	2.61566e-23
CD6	7.38852e-28	1.11836	0.223	0.149	2.67302e-23
MTSS1	7.57602e-28	-22.0685	0.055	0.104	2.74085e-23
NAA50	8.07435e-28	0.567017	0.243	0.168	2.92114e-23
P2RY10	8.96555e-28	0.63374	0.189	0.12	3.24356e-23
SNHG15	9.82362e-28	-2.59881	0.209	0.135	3.55399e-23
DDX5	1.21434e-27	-14.5857	0.634	0.726	4.39322e-23
PRMT2	1.30657e-27	0.42245	0.28	0.2	4.72691e-23
CISD3	1.74097e-27	-0.422982	0.086	0.145	6.29847e-23
RASAL3	1.83173e-27	0.375758	0.18	0.113	6.62685e-23
NDUFA1	2.08729e-27	-6.56957	0.396	0.304	7.55141e-23
KLF6	2.32342e-27	41.0746	0.515	0.448	8.40566e-23
NDUFA3	2.61258e-27	-3.0202	0.291	0.204	9.45179e-23
LY9	2.70349e-27	0.641246	0.101	0.049	9.78067e-23
UBE2V2	3.24486e-27	-2.37256	0.074	0.129	1.17392e-22
GLUD1	3.46983e-27	2.82545	0.191	0.123	1.25532e-22
GNB2L1	3.50384e-27	-362.564	0.871	0.84	1.26762e-22
KRT10	3.67388e-27	-1.52454	0.309	0.226	1.32913e-22
GIMAP4	3.8393e-27	-0.621156	0.18	0.257	1.38898e-22
ELOVL5	4.11993e-27	0.948893	0.26	0.185	1.49051e-22
NME2	4.13955e-27	-14.7262	0.174	0.105	1.4976e-22
SAMD3	4.40343e-27	0.290037	0.109	0.056	1.59307e-22
LAMTOR1	4.9078e-27	-1.79248	0.196	0.273	1.77554e-22
POLR1E	4.9587e-27	5.74826	0.121	0.066	1.79396e-22
MRPL1	5.1882e-27	0.5395	0.137	0.078	1.87699e-22
DDX3X	7.63672e-27	1.28129	0.377	0.294	2.76281e-22
NDUFS2	7.66201e-27	-0.408188	0.085	0.143	2.77196e-22
STARD7	1.06329e-26	1.68684	0.252	0.179	3.84677e-22
C7orf50	1.15707e-26	-0.303424	0.117	0.18	4.18603e-22
PAK2	1.44091e-26	1.81748	0.274	0.197	5.21293e-22
HLA-C	1.4802e-26	3.60928	0.941	0.912	5.35507e-22
RBMS1	1.64523e-26	3.18207	0.151	0.09	5.95211e-22
ARPC4	1.69248e-26	-0.309762	0.057	0.105	6.12306e-22
GADD45B	1.79638e-26	31.0205	0.258	0.185	6.49893e-22
RPL7	2.0655e-26	-247.414	0.758	0.805	7.47258e-22
MAT2A	2.92867e-26	5.57599	0.316	0.246	1.05953e-21
AP000769.1	3.10075e-26	5.13597	0.144	0.084	1.12179e-21
YBX3	3.28149e-26	-5.94936	0.103	0.051	1.18718e-21
RNF138	4.55675e-26	0.420004	0.19	0.123	1.64854e-21
SOD2	5.75908e-26	10.636	0.187	0.122	2.08352e-21
PYCARD	6.20556e-26	-0.369972	0.112	0.175	2.24505e-21
NOP10	6.64503e-26	-1.56348	0.309	0.225	2.40404e-21
WTAP	6.68758e-26	0.896211	0.23	0.157	2.41943e-21
TOMM20	7.61987e-26	-23.8695	0.407	0.322	2.75672e-21
ATP1B3	1.0145e-25	16.9412	0.335	0.27	3.67026e-21
ZCCHC11	1.02596e-25	0.347793	0.149	0.089	3.71171e-21
MYEOV2	1.73711e-25	-0.552924	0.262	0.183	6.2845e-21
SEC62	2.44582e-25	0.453008	0.286	0.21	8.84849e-21
CCDC85B	2.61191e-25	-12.523	0.247	0.327	9.44936e-21
FGFR1OP2	2.87199e-25	0.496993	0.263	0.189	1.03903e-20
PDIA6	2.99817e-25	-5.69099	0.258	0.338	1.08468e-20
IFRD1	3.18062e-25	4.89462	0.228	0.157	1.15069e-20
AIP	3.60221e-25	-0.484765	0.181	0.252	1.30321e-20
RAB38	3.88345e-25	-14.5961	0.076	0.128	1.40495e-20
ATP5D	4.51573e-25	-14.5477	0.427	0.342	1.6337e-20
SSR4	4.71221e-25	22.3634	0.541	0.46	1.70478e-20
SCAF11	6.83833e-25	0.724448	0.284	0.208	2.47397e-20
NFATC1	7.12611e-25	0.823671	0.127	0.072	2.57809e-20
TSPAN3	8.03995e-25	-4.66567	0.061	0.109	2.90869e-20
YWHAH	8.46988e-25	5.00082	0.164	0.101	3.06423e-20
CYTH1	8.68611e-25	0.978836	0.226	0.158	3.14246e-20
P4HB	1.16904e-24	-39.7612	0.249	0.327	4.22937e-20
PSMB1	1.41216e-24	-1.62001	0.318	0.404	5.10892e-20
CSK	1.86816e-24	-0.429502	0.124	0.188	6.75862e-20
CSNK1D	2.38173e-24	0.836003	0.235	0.169	8.61662e-20
INSIG1	2.81778e-24	26.1288	0.182	0.119	1.01942e-19
SNU13	2.83134e-24	-3.25112	0.442	0.367	1.02432e-19
ENO1	2.84082e-24	-26.792	0.368	0.456	1.02775e-19
TNF	3.16368e-24	-22.8019	0.1	0.052	1.14456e-19
KDELR2	3.61912e-24	-0.716932	0.177	0.247	1.30933e-19
PHF20	4.13428e-24	0.499957	0.216	0.15	1.4957e-19
C9orf16	4.17727e-24	7.99764	0.393	0.315	1.51125e-19
PIM1	4.3373e-24	2.27637	0.145	0.087	1.56915e-19
SERPINB9	5.21764e-24	4.58411	0.242	0.171	1.88764e-19
MYL6	8.62387e-24	-13.7132	0.799	0.755	3.11994e-19
IRF4	9.47352e-24	24.8233	0.132	0.077	3.42733e-19
ICAM2	9.48227e-24	0.852746	0.121	0.069	3.4305e-19
PSMB7	1.04529e-23	-0.808006	0.135	0.197	3.78164e-19
MAZ	1.13217e-23	0.352505	0.169	0.108	4.09598e-19
PLEKHA5	1.14766e-23	1.59803	0.102	0.053	4.15201e-19
PLEKHA2	1.22186e-23	-4.2083	0.168	0.107	4.42045e-19
TAP1	1.25335e-23	-10.7396	0.327	0.416	4.53437e-19
TRAM1	1.46505e-23	-0.488083	0.335	0.26	5.30026e-19
IFI6	2.16222e-23	-19.5392	0.181	0.252	7.82246e-19
MAPRE2	2.2932e-23	0.978479	0.228	0.161	8.29632e-19
SEPT6	2.32402e-23	-0.507523	0.327	0.252	8.40784e-19
COX6C	2.47855e-23	-63.4905	0.554	0.462	8.96688e-19
ISCU	2.61869e-23	-1.6255	0.356	0.434	9.47389e-19
NR4A1	3.24101e-23	-3.42135	0.213	0.149	1.17253e-18
NUP98	3.26252e-23	0.457196	0.193	0.13	1.18031e-18
PPP1R10	3.5769e-23	2.49149	0.222	0.156	1.29405e-18
HERPUD1	3.62943e-23	53.0413	0.362	0.452	1.31306e-18
ARL6IP5	4.13669e-23	0.733726	0.357	0.447	1.49657e-18
MYO1F	4.64986e-23	-0.260269	0.077	0.128	1.68223e-18
DNPH1	6.95227e-23	-1.99242	0.156	0.22	2.51519e-18
ARPC2	7.97783e-23	15.0806	0.657	0.725	2.88622e-18
FERMT3	9.35596e-23	-0.268236	0.117	0.176	3.3848e-18
USP15	9.42734e-23	0.670098	0.276	0.206	3.41062e-18
LYST	1.06854e-22	0.284544	0.342	0.424	3.86578e-18
KDELR1	1.13535e-22	-8.0441	0.173	0.239	4.10746e-18
NIN	1.29828e-22	0.254721	0.161	0.102	4.69692e-18
MYADM	1.35613e-22	13.0794	0.294	0.231	4.90622e-18
SRSF5	1.38302e-22	-1.43251	0.426	0.505	5.00349e-18
NFE2L2	1.42037e-22	0.589867	0.288	0.216	5.13861e-18
WDR1	1.66548e-22	-16.5464	0.269	0.345	6.02537e-18
COX4I1	1.87588e-22	-64.9958	0.723	0.688	6.78655e-18
RAB1B	2.04234e-22	-1.26895	0.205	0.274	7.38877e-18
YWHAB	2.18289e-22	3.61152	0.593	0.559	7.89726e-18
MDH1	2.51209e-22	-1.34515	0.176	0.243	9.08824e-18
MAP2K1	3.11745e-22	0.520487	0.113	0.064	1.12783e-17
NENF	3.31284e-22	-1.58137	0.146	0.089	1.19852e-17
STOM	3.77493e-22	0.383107	0.184	0.122	1.36569e-17
ATP6V1E1	4.33282e-22	-0.384259	0.097	0.15	1.56753e-17
CTLA4	4.72276e-22	-5.01995	0.229	0.165	1.7086e-17
TGIF1	5.19774e-22	1.81172	0.29	0.219	1.88044e-17
ANP32A	5.2567e-22	-0.904111	0.169	0.233	1.90177e-17
VPS37B	5.67764e-22	14.76	0.301	0.235	2.05406e-17
PSMC3	5.99579e-22	-0.359563	0.126	0.185	2.16916e-17
MDM2	6.36322e-22	-4.03662	0.066	0.112	2.30209e-17
SPTBN1	6.88145e-22	-23.4269	0.081	0.131	2.48957e-17
IL21R	1.01437e-21	0.85348	0.166	0.11	3.66979e-17
C1QBP	1.17028e-21	-3.62544	0.172	0.238	4.23384e-17
UGCG	1.18568e-21	0.277322	0.11	0.061	4.28956e-17
ACP5	1.20242e-21	-6.16843	0.116	0.172	4.3501e-17
DNAJA1	1.41209e-21	35.9911	0.432	0.38	5.10865e-17
TNFSF8	1.79588e-21	6.91319	0.112	0.065	6.49714e-17
WIPF1	1.96841e-21	1.98483	0.469	0.4	7.12132e-17
FAM46C	2.38973e-21	0.555332	0.304	0.235	8.64555e-17
SNX3	3.61069e-21	-9.90549	0.31	0.237	1.30628e-16
ATP1A1	3.90083e-21	-2.40404	0.314	0.245	1.41124e-16
PECAM1	4.0035e-21	-0.377932	0.058	0.102	1.44839e-16
ZCCHC17	4.18107e-21	-0.262745	0.061	0.105	1.51263e-16
GALM	4.49122e-21	-0.294825	0.144	0.206	1.62483e-16
SAMD9L	4.73917e-21	-0.595517	0.08	0.128	1.71454e-16
ITGAL	5.03052e-21	-0.795504	0.148	0.209	1.81994e-16
PFKFB3	5.87912e-21	6.07676	0.221	0.159	2.12695e-16
EMP3	6.67409e-21	-4.22499	0.373	0.302	2.41455e-16
CMTM6	7.92347e-21	2.49497	0.256	0.191	2.86655e-16
SRI	9.08491e-21	-0.924096	0.223	0.291	3.28674e-16
ARID5B	1.0986e-20	-4.03704	0.369	0.294	3.9745e-16
SUMO3	1.15015e-20	-0.797604	0.181	0.245	4.16103e-16
CCNL1	1.21878e-20	-4.0271	0.368	0.296	4.40932e-16
SNHG7	1.22752e-20	-72.0956	0.234	0.166	4.44091e-16
TBC1D10C	1.39353e-20	-0.693036	0.179	0.243	5.0415e-16
PRDX3	1.44917e-20	-4.56272	0.146	0.206	5.2428e-16
CEBPZ	1.63213e-20	0.304735	0.176	0.118	5.90471e-16
C12orf57	1.77166e-20	-17.4751	0.562	0.495	6.40953e-16
DOK2	1.87774e-20	5.30677	0.231	0.173	6.79328e-16
PCMT1	2.2002e-20	-0.43128	0.137	0.195	7.95987e-16
HMGB2	2.40328e-20	-19.4769	0.348	0.283	8.69457e-16
MYO1G	2.44106e-20	-0.364692	0.112	0.167	8.83126e-16
UCP2	2.74472e-20	14.8084	0.352	0.428	9.92984e-16
ANKRD37	3.58048e-20	-6.76038	0.169	0.113	1.29535e-15
RPL10A	4.15264e-20	-242.636	0.867	0.87	1.50234e-15
SRSF7	4.32191e-20	16.0757	0.616	0.564	1.56358e-15
UBE2D3	4.37093e-20	10.7118	0.571	0.521	1.58131e-15
MRPL34	5.72288e-20	-0.34091	0.122	0.178	2.07042e-15
SUN2	5.87632e-20	0.534809	0.194	0.136	2.12594e-15
MBNL2	7.7942e-20	0.339912	0.107	0.062	2.81979e-15
ZC3H12A	7.86891e-20	1.70606	0.187	0.131	2.84681e-15
MZT2A	8.10569e-20	-2.00119	0.202	0.14	2.93248e-15
EIF1	8.83134e-20	-94.3823	0.918	0.915	3.195e-15
FMNL1	9.14425e-20	0.279385	0.165	0.11	3.30821e-15
NDUFS8	9.37111e-20	-5.81627	0.203	0.267	3.39028e-15
NAA20	1.04073e-19	-0.287564	0.085	0.133	3.76514e-15
EIF3E	1.07118e-19	-62.5671	0.524	0.454	3.8753e-15
GNG5	1.09625e-19	-25.871	0.422	0.351	3.966e-15
ARMCX3	1.10655e-19	-0.406494	0.136	0.085	4.00328e-15
TSPYL2	1.12036e-19	8.64752	0.292	0.231	4.05325e-15
FCMR	1.12982e-19	2.59075	0.238	0.178	4.08747e-15
UQCRQ	1.26677e-19	-36.1228	0.374	0.294	4.58292e-15
GSPT1	1.29323e-19	1.67133	0.248	0.184	4.67864e-15
OSBPL8	1.3701e-19	1.20195	0.237	0.176	4.95674e-15
PPP2R1A	1.45545e-19	-4.32672	0.194	0.26	5.26552e-15
ZCRB1	1.58364e-19	-0.427771	0.098	0.148	5.72928e-15
RPL23	1.63279e-19	-131.803	0.62	0.514	5.9071e-15
MAFF	1.76002e-19	-15.4219	0.107	0.062	6.3674e-15
IFI35	1.91593e-19	-1.19449	0.106	0.158	6.93145e-15
SH3BGRL	1.94252e-19	-19.2745	0.331	0.398	7.02765e-15
SPAG7	1.9695e-19	-0.426652	0.098	0.148	7.12527e-15
TAF1D	2.14085e-19	-19.4179	0.297	0.226	7.74517e-15
SS18L2	2.15762e-19	0.516633	0.282	0.219	7.80584e-15
PSIP1	3.00344e-19	2.75176	0.155	0.102	1.08658e-14
COPZ1	3.35833e-19	-2.13179	0.143	0.199	1.21498e-14
SRRM1	3.37674e-19	0.667486	0.405	0.338	1.22164e-14
HLA-DPB1	3.44512e-19	-49.7699	0.421	0.503	1.24637e-14
NT5C	3.74905e-19	-0.259502	0.103	0.154	1.35633e-14
RLF	6.07962e-19	0.316032	0.132	0.083	2.19948e-14
MECP2	6.22455e-19	0.526554	0.172	0.119	2.25192e-14
FIBP	6.59938e-19	-0.259539	0.105	0.156	2.38752e-14
PDE4D	7.51979e-19	1.06097	0.18	0.126	2.72051e-14
RPSA	9.64165e-19	-234.364	0.866	0.863	3.48816e-14
SDHA	1.14661e-18	-0.264431	0.146	0.203	4.1482e-14
HINT2	1.1804e-18	-0.412851	0.089	0.136	4.27045e-14
MAP3K8	1.21712e-18	5.80309	0.186	0.25	4.40331e-14
GTF2I	1.41037e-18	-0.326354	0.128	0.182	5.10244e-14
GAPDH	1.48055e-18	-286.372	0.85	0.886	5.35632e-14
MDH2	1.48976e-18	-4.88188	0.238	0.302	5.38964e-14
FLI1	1.49859e-18	0.253835	0.115	0.07	5.4216e-14
AES	1.55824e-18	1.86923	0.278	0.211	5.63741e-14
CCND3	1.61224e-18	0.788058	0.282	0.22	5.83275e-14
NR4A2	1.89465e-18	11.6936	0.608	0.631	6.85447e-14
CFL1	1.92296e-18	-16.2403	0.784	0.845	6.95689e-14
PTTG1IP	1.94485e-18	-4.50655	0.174	0.117	7.03609e-14
PNPLA8	2.00365e-18	0.270376	0.153	0.101	7.24881e-14
DCTN6	2.78617e-18	0.498898	0.162	0.109	1.00798e-13
MFF	2.92397e-18	-0.991616	0.135	0.188	1.05783e-13
CRYL1	3.04951e-18	-9.29597	0.077	0.121	1.10325e-13
TPM4	3.55541e-18	-5.5932	0.24	0.178	1.28627e-13
FDPS	4.5403e-18	-0.270434	0.089	0.136	1.64259e-13
MRPL57	6.18286e-18	-2.417	0.287	0.222	2.23684e-13
ZNF428	7.68648e-18	-0.821817	0.158	0.213	2.78081e-13
SPCS1	8.21046e-18	-2.00842	0.381	0.449	2.97038e-13
TUBA4A	8.63375e-18	43.8066	0.476	0.429	3.12352e-13
NDUFC2	8.66399e-18	-2.43613	0.062	0.101	3.13446e-13
CDK2AP2	1.04917e-17	0.975884	0.279	0.344	3.79568e-13
BCAS2	1.10865e-17	3.85307	0.251	0.193	4.01089e-13
PSMB3	1.18022e-17	-6.78034	0.281	0.347	4.2698e-13
SRSF11	1.38358e-17	-0.362021	0.346	0.281	5.00551e-13
JAK1	1.45945e-17	-0.757486	0.419	0.359	5.27999e-13
VMP1	1.62232e-17	5.32095	0.236	0.175	5.86923e-13
MT1E	1.76934e-17	25.316	0.065	0.106	6.4011e-13
RABGAP1L	1.8549e-17	0.405118	0.236	0.178	6.71066e-13
B2M	2.03636e-17	-3.61401	0.996	0.956	7.36715e-13
LAPTM5	2.12594e-17	1.73279	0.563	0.646	7.69121e-13
GPR171	2.30856e-17	1.87245	0.144	0.096	8.3519e-13
SDHC	2.72597e-17	-2.25971	0.18	0.238	9.86201e-13
ATP6V1G1	2.76824e-17	-26.343	0.536	0.467	1.0015e-12
PDE4DIP	2.83025e-17	-0.842746	0.125	0.079	1.02393e-12
SLC16A3	3.06739e-17	1.78282	0.138	0.092	1.10972e-12
SPTAN1	3.47297e-17	2.96162	0.199	0.259	1.25645e-12
PIM2	3.72748e-17	7.21196	0.158	0.216	1.34853e-12
ARPC5	4.04948e-17	-2.81673	0.281	0.348	1.46502e-12
EIF4H	4.47565e-17	-0.756325	0.211	0.274	1.6192e-12
SPON2	4.90136e-17	-30.8811	0.063	0.101	1.77321e-12
CKLF	5.50958e-17	-0.381067	0.194	0.137	1.99325e-12
MX1	5.56919e-17	-7.87483	0.087	0.131	2.01482e-12
AKAP13	7.53363e-17	7.05091	0.354	0.302	2.72552e-12
NDFIP1	8.03496e-17	4.30111	0.318	0.258	2.90689e-12
SNHG12	9.04515e-17	1.81488	0.189	0.135	3.27235e-12
DOCK10	9.32084e-17	0.304475	0.152	0.104	3.3721e-12
ARID5A	1.17005e-16	-1.46291	0.283	0.227	4.23302e-12
ALG13	1.31192e-16	1.84433	0.19	0.137	4.74626e-12
CAP1	1.39152e-16	-6.88151	0.34	0.414	5.03426e-12
PSMA5	1.56546e-16	-0.658247	0.206	0.265	5.66351e-12
RPN2	1.61663e-16	-2.04587	0.186	0.244	5.84864e-12
IDI1	1.81982e-16	5.38472	0.315	0.257	6.58375e-12
ID2	1.84755e-16	14.8075	0.333	0.402	6.68405e-12
FASLG	1.93835e-16	0.279641	0.073	0.114	7.01256e-12
RASA2	2.1474e-16	0.264363	0.184	0.132	7.76885e-12
POLR2E	2.23102e-16	-1.40536	0.183	0.239	8.0714e-12
DCTN3	2.25826e-16	-0.432396	0.169	0.224	8.16994e-12
LAMP1	2.39548e-16	-1.10375	0.19	0.135	8.66638e-12
PPCS	2.67738e-16	-0.261723	0.108	0.155	9.68622e-12
HIST1H4C	2.78493e-16	-15.1458	0.243	0.189	1.00753e-11
EEF1A1	3.04896e-16	#NAME?	0.994	0.99	1.10305e-11
ST13	3.07181e-16	-28.7963	0.352	0.293	1.11132e-11
SEC11C	3.63498e-16	-4.96171	0.193	0.247	1.31506e-11
TYROBP	4.12065e-16	-12.1604	0.103	0.061	1.49077e-11
MGAT4A	4.19785e-16	3.26137	0.143	0.097	1.5187e-11
ATXN10	4.28116e-16	-0.41104	0.106	0.152	1.54884e-11
PAPOLA	4.39255e-16	0.297097	0.33	0.27	1.58913e-11
RHOC	4.97376e-16	-0.269427	0.069	0.107	1.79941e-11
LTB	5.00631e-16	12.4223	0.365	0.3	1.81118e-11
PSMB10	5.47469e-16	-0.380379	0.281	0.342	1.98063e-11
TNFRSF14	5.56737e-16	-11.0187	0.301	0.241	2.01416e-11
C14orf2	5.82028e-16	-8.69787	0.369	0.291	2.10566e-11
G3BP1	6.40982e-16	-0.533954	0.244	0.188	2.31895e-11
KIAA1551	6.72765e-16	2.24875	0.312	0.256	2.43393e-11
CHMP2A	6.75436e-16	-0.931549	0.165	0.219	2.44359e-11
CRYAB	7.18852e-16	-29.5727	0.09	0.132	2.60066e-11
C4orf48	7.20099e-16	-22.5609	0.205	0.148	2.60518e-11
CXCR3	8.66576e-16	2.21949	0.184	0.247	3.1351e-11
CDK4	9.42122e-16	-1.37791	0.084	0.126	3.40841e-11
LINC00493	1.007e-15	-1.56009	0.224	0.167	3.64312e-11
CDKN2AIP	1.01292e-15	4.05215	0.131	0.087	3.66455e-11
ERN1	1.0553e-15	0.899003	0.117	0.075	3.81786e-11
CHCHD10	1.12434e-15	-50.2194	0.227	0.167	4.06766e-11
MORF4L1	1.36351e-15	-2.60687	0.483	0.432	4.93292e-11
SOS1	1.39732e-15	-4.59799	0.118	0.076	5.05522e-11
GTF3C6	1.43174e-15	-0.501019	0.156	0.208	5.17976e-11
DUSP16	1.4939e-15	0.256568	0.109	0.069	5.40462e-11
SSU72	1.79316e-15	-5.10724	0.299	0.237	6.48728e-11
WARS	2.02283e-15	-18.0015	0.127	0.174	7.31818e-11
ATRAID	2.13594e-15	-0.990912	0.18	0.234	7.72741e-11
TSTD1	2.35647e-15	0.258131	0.253	0.195	8.52523e-11
OTUD6B-AS1	3.13459e-15	-1.21176	0.148	0.101	1.13403e-10
EPC1	3.30929e-15	1.68125	0.361	0.307	1.19724e-10
M6PR	4.09659e-15	-0.326816	0.207	0.266	1.48206e-10
COX5A	5.47025e-15	-9.82457	0.3	0.359	1.97903e-10
AKR1A1	5.49751e-15	-0.274918	0.099	0.142	1.98889e-10
FLT3LG	5.5609e-15	0.389179	0.147	0.101	2.01182e-10
ARL4A	6.01762e-15	13.8392	0.144	0.099	2.17705e-10
CD59	6.03219e-15	-37.4417	0.174	0.227	2.18233e-10
LYAR	7.14537e-15	0.475317	0.185	0.137	2.58505e-10
ADD1	7.57154e-15	-0.297189	0.079	0.118	2.73923e-10
TOP1	7.79978e-15	0.374097	0.232	0.18	2.8218e-10
TCP1	8.33866e-15	10.6997	0.199	0.151	3.01676e-10
SLC3A2	9.09853e-15	-35.3525	0.288	0.233	3.29167e-10
NDUFS4	9.34043e-15	-0.426838	0.089	0.129	3.37918e-10
TMEM179B	9.63475e-15	-0.85911	0.193	0.246	3.48566e-10
STRA13	9.63658e-15	-0.253909	0.101	0.144	3.48632e-10
RHOBTB3	1.10519e-14	-12.2173	0.102	0.063	3.99835e-10
JMJD6	1.10539e-14	1.07726	0.207	0.159	3.99909e-10
CIRBP	1.4497e-14	-67.1256	0.576	0.632	5.24473e-10
DYNLT3	1.63946e-14	0.331316	0.122	0.081	5.93125e-10
EIF4G2	2.40721e-14	1.62794	0.449	0.402	8.70879e-10
LAP3	2.74643e-14	-2.47079	0.11	0.154	9.93604e-10
GABARAPL2	3.10116e-14	-1.71871	0.325	0.385	1.12194e-09
TUFM	3.32084e-14	-4.473	0.211	0.264	1.20141e-09
GPX1	3.44472e-14	5.05196	0.376	0.313	1.24623e-09
GYPC	3.63002e-14	-5.04603	0.43	0.381	1.31327e-09
PRDX5	3.68795e-14	-7.0344	0.31	0.367	1.33423e-09
PHLDA1	3.7489e-14	10.5318	0.315	0.255	1.35628e-09
PTPN1	3.81427e-14	0.385267	0.151	0.106	1.37993e-09
MRPL13	3.96359e-14	-2.30029	0.087	0.126	1.43395e-09
CAPZB	3.98264e-14	-3.46604	0.425	0.502	1.44084e-09
SLC25A39	4.14549e-14	-1.27036	0.122	0.167	1.49976e-09
MYLIP	4.25855e-14	0.828842	0.178	0.131	1.54066e-09
PDAP1	4.55726e-14	-1.37895	0.148	0.195	1.64872e-09
OS9	4.68197e-14	-0.354487	0.131	0.177	1.69384e-09
IAH1	4.76298e-14	-0.285664	0.119	0.163	1.72315e-09
SCP2	5.24625e-14	-0.492548	0.201	0.255	1.89799e-09
ATIC	5.41683e-14	-0.347297	0.073	0.109	1.9597e-09
FXR1	5.44664e-14	0.256997	0.167	0.121	1.97049e-09
ZNF207	5.6468e-14	0.266452	0.26	0.207	2.0429e-09
GPAA1	5.93914e-14	-13.3361	0.1	0.141	2.14866e-09
TERF2IP	6.26674e-14	8.05367	0.355	0.425	2.26718e-09
CXCR4	6.30327e-14	68.5287	0.808	0.755	2.2804e-09
MT1X	7.00139e-14	20.9216	0.18	0.133	2.53296e-09
PSMC5	7.79094e-14	-0.461615	0.175	0.225	2.8186e-09
RER1	8.55273e-14	-0.539075	0.158	0.207	3.09421e-09
ATP5G2	9.46178e-14	-54.588	0.689	0.669	3.42308e-09
SNRPF	1.01772e-13	-0.562711	0.233	0.18	3.68192e-09
HNRNPA0	1.09271e-13	-5.73879	0.464	0.422	3.95319e-09
AHCY	1.1283e-13	-9.13509	0.068	0.102	4.08195e-09
FUS	1.14229e-13	-1.56919	0.524	0.472	4.13258e-09
HDDC2	1.26413e-13	-0.26682	0.078	0.115	4.57337e-09
C19orf53	1.28987e-13	-1.4004	0.403	0.343	4.6665e-09
ATP5A1	1.30506e-13	-8.51774	0.276	0.331	4.72146e-09
AKR7A2	1.37069e-13	-3.46252	0.081	0.118	4.95886e-09
ZNF331	1.51423e-13	4.14833	0.488	0.541	5.47817e-09
NDUFA6	1.81e-13	-1.6145	0.281	0.222	6.54821e-09
ENC1	1.85566e-13	19.4494	0.09	0.13	6.71339e-09
SRSF2	1.93421e-13	20.7443	0.548	0.533	6.99758e-09
UBE2J1	2.4808e-13	5.51936	0.214	0.165	8.97505e-09
FBXW5	2.54575e-13	-0.469446	0.11	0.151	9.21002e-09
APLP2	2.66818e-13	-6.65654	0.09	0.127	9.65296e-09
MTFP1	2.80382e-13	1.75863	0.103	0.067	1.01437e-08
BZW1	3.57853e-13	3.51961	0.345	0.299	1.29464e-08
CCL3	3.91046e-13	-54.1247	0.078	0.114	1.41473e-08
PSME2	4.65264e-13	-19.0101	0.448	0.505	1.68323e-08
TIPARP	5.52223e-13	0.686095	0.152	0.109	1.99783e-08
RAP1B	5.56779e-13	-0.44029	0.371	0.322	2.01432e-08
LRPAP1	5.91337e-13	-47.2405	0.158	0.205	2.13934e-08
NANS	6.5684e-13	-0.507131	0.128	0.088	2.37632e-08
COX5B	7.62133e-13	-12.3287	0.475	0.409	2.75724e-08
MYDGF	8.05688e-13	0.28143	0.171	0.218	2.91482e-08
HLA-DMA	8.67748e-13	-0.971402	0.158	0.205	3.13934e-08
RPL7L1	1.04009e-12	-0.72638	0.126	0.169	3.76284e-08
C12orf75	1.04872e-12	-3.05563	0.163	0.119	3.79406e-08
LRBA	1.06056e-12	-0.299857	0.132	0.175	3.83689e-08
SFT2D1	1.07938e-12	-0.521255	0.124	0.166	3.90497e-08
PIN1	1.17679e-12	-0.369264	0.155	0.201	4.25738e-08
CD320	1.2232e-12	-0.542195	0.073	0.107	4.4253e-08
LRP10	1.28409e-12	3.7046	0.156	0.203	4.64557e-08
TMEM205	1.332e-12	-0.585448	0.087	0.123	4.81891e-08
PSMA3	1.40608e-12	-1.28844	0.19	0.24	5.08692e-08
PUF60	1.42866e-12	-4.83196	0.173	0.221	5.16859e-08
MRPL18	1.44788e-12	7.21566	0.128	0.091	5.23816e-08
B4GALT1	1.47357e-12	0.647539	0.198	0.152	5.33107e-08
EPSTI1	1.49693e-12	-5.04231	0.129	0.089	5.41559e-08
IL2RG	1.5807e-12	-0.385041	0.49	0.567	5.71867e-08
GRHPR	1.66126e-12	-0.437115	0.083	0.12	6.01012e-08
YME1L1	1.70416e-12	0.885869	0.211	0.164	6.16531e-08
SKP1	1.7863e-12	-12.1596	0.584	0.556	6.46247e-08
HNRNPA1	1.98665e-12	-14.9237	0.733	0.796	7.18731e-08
MRPS21	2.07976e-12	-4.41054	0.295	0.239	7.52414e-08
ATP6AP1	2.106e-12	-0.876118	0.107	0.146	7.6191e-08
UBE2L3	2.34864e-12	-0.639657	0.221	0.274	8.49691e-08
TMEM109	2.74011e-12	-0.353551	0.14	0.184	9.91317e-08
CAPZA1	2.78601e-12	-1.37348	0.36	0.306	1.00792e-07
STRAP	2.80766e-12	-1.52129	0.31	0.259	1.01576e-07
CYCS	3.12408e-12	56.8208	0.507	0.463	1.13023e-07
SHARPIN	3.17163e-12	-0.515011	0.093	0.131	1.14743e-07
MRPL40	3.35855e-12	-0.346419	0.085	0.12	1.21505e-07
NDUFS3	3.48473e-12	-1.70519	0.127	0.169	1.26071e-07
ZNF593	3.53796e-12	-0.407279	0.101	0.066	1.27996e-07
LRRFIP1	3.92212e-12	4.17926	0.381	0.337	1.41894e-07
CHIC2	4.11166e-12	0.257771	0.209	0.162	1.48752e-07
JTB	4.14055e-12	-1.69867	0.329	0.384	1.49797e-07
SRP72	4.32266e-12	-0.474443	0.101	0.139	1.56385e-07
ANXA11	4.32866e-12	-1.58733	0.273	0.332	1.56602e-07
ZNF644	4.37053e-12	-0.293171	0.168	0.125	1.58117e-07
RBM8A	4.42359e-12	-0.80913	0.447	0.403	1.60037e-07
SERPINB1	5.14541e-12	-1.34335	0.187	0.234	1.86151e-07
NDUFA10	5.15798e-12	-1.12882	0.121	0.161	1.86605e-07
SIGIRR	5.33732e-12	-0.965252	0.273	0.221	1.93094e-07
RSRP1	6.30938e-12	-5.9048	0.342	0.286	2.28261e-07
RPL6	6.93112e-12	-195.431	0.909	0.907	2.50754e-07
STOML2	7.07961e-12	-0.545785	0.109	0.147	2.56126e-07
COX17	7.30371e-12	-0.730982	0.23	0.18	2.64234e-07
CCT4	7.46828e-12	-0.48611	0.276	0.23	2.70187e-07
HSPA4	7.4822e-12	1.29986	0.168	0.127	2.70691e-07
ADSS	7.9668e-12	0.927223	0.182	0.14	2.88223e-07
H2AFJ	8.17115e-12	-3.02317	0.18	0.135	2.95616e-07
C6orf1	8.40802e-12	-0.405085	0.097	0.134	3.04185e-07
SAMHD1	8.7812e-12	1.29575	0.156	0.116	3.17686e-07
CLTB	8.9182e-12	-0.495751	0.209	0.162	3.22643e-07
NUDT1	9.55625e-12	-1.3223	0.071	0.104	3.45726e-07
NPM1	1.06167e-11	-75.6436	0.681	0.775	3.84089e-07
RPL13A	1.12363e-11	-550.268	0.903	0.882	4.06505e-07
ARF4	1.13267e-11	-9.6023	0.327	0.28	4.09778e-07
MORF4L2	1.19635e-11	-1.05422	0.186	0.142	4.32814e-07
APBB1IP	1.26643e-11	1.17236	0.217	0.173	4.58168e-07
TRBC1	1.33993e-11	-9.31186	0.336	0.266	4.84759e-07
VCP	1.40745e-11	-1.80627	0.278	0.334	5.09189e-07
SUMF2	1.49486e-11	-1.15974	0.101	0.138	5.40809e-07
RAB11FIP1	1.69692e-11	42.885	0.133	0.096	6.13912e-07
LSP1	1.71919e-11	2.06147	0.492	0.556	6.21969e-07
TPR	1.75854e-11	-0.416546	0.206	0.255	6.36205e-07
RNF19A	1.89779e-11	6.2862	0.487	0.446	6.86581e-07
ABRACL	1.90238e-11	0.465944	0.329	0.279	6.88244e-07
MTCH2	1.92279e-11	-0.250016	0.094	0.13	6.95625e-07
TMEM243	2.01879e-11	0.348515	0.191	0.148	7.30357e-07
SNW1	2.056e-11	-1.34744	0.105	0.144	7.4382e-07
TANK	2.155e-11	3.45657	0.231	0.185	7.79637e-07
HIGD2A	2.25957e-11	-12.2374	0.433	0.38	8.17467e-07
PDE3B	2.277e-11	1.00415	0.144	0.108	8.23773e-07
PSMB2	2.47953e-11	-2.22307	0.19	0.236	8.97046e-07
PABPC1	3.18182e-11	-93.5188	0.754	0.767	1.15112e-06
ECHS1	3.44644e-11	-0.347825	0.111	0.149	1.24685e-06
TNFAIP3	3.62003e-11	36.7518	0.669	0.633	1.30966e-06
NSA2	3.68504e-11	-3.7323	0.308	0.257	1.33317e-06
MANF	4.15915e-11	3.90305	0.165	0.124	1.5047e-06
UQCRC1	4.97811e-11	-0.399537	0.143	0.184	1.80098e-06
ATP6V0E1	5.15602e-11	-3.13196	0.467	0.521	1.86534e-06
SYTL3	5.75706e-11	6.72175	0.398	0.358	2.08279e-06
MAGOH	6.40523e-11	0.305482	0.26	0.213	2.31728e-06
CCSER2	6.4996e-11	0.374998	0.212	0.169	2.35143e-06
BCL2	7.00158e-11	0.318169	0.14	0.103	2.53303e-06
SLC25A36	7.3211e-11	2.6179	0.123	0.087	2.64863e-06
PPP4C	8.51099e-11	-0.374562	0.218	0.265	3.07911e-06
MLANA	8.59387e-11	-43.9676	0.334	0.281	3.10909e-06
LGALS3BP	8.76179e-11	-16.0695	0.1	0.135	3.16984e-06
DDIT3	9.53313e-11	-27.3873	0.161	0.121	3.4489e-06
ADAR	9.57712e-11	-0.423992	0.201	0.246	3.46481e-06
AKNA	1.18371e-10	3.4203	0.241	0.298	4.28243e-06
CALM2	1.26645e-10	-11.8061	0.634	0.63	4.58176e-06
BHLHE40	1.29532e-10	5.17787	0.218	0.272	4.68622e-06
TBCA	1.30165e-10	-4.28803	0.304	0.251	4.70912e-06
PDIA3	1.40151e-10	3.06067	0.405	0.469	5.07039e-06
DCTN2	1.48554e-10	-0.316742	0.105	0.141	5.3744e-06
ARPP19	1.62437e-10	-0.351553	0.218	0.174	5.87664e-06
RAB8B	1.75976e-10	0.617866	0.19	0.149	6.36647e-06
PHB	1.79575e-10	-7.38847	0.155	0.195	6.49668e-06
SUGT1	1.80977e-10	-7.36945	0.13	0.095	6.54739e-06
SEPT7	1.85871e-10	-1.07873	0.417	0.475	6.72444e-06
REEP5	1.94709e-10	-2.15971	0.265	0.318	7.0442e-06
ICOS	2.27534e-10	9.91566	0.244	0.202	8.23173e-06
MRPS34	2.43218e-10	-1.28508	0.155	0.195	8.79915e-06
EIF5A	2.44543e-10	-4.4891	0.296	0.245	8.84707e-06
RNASET2	2.45476e-10	19.08	0.265	0.225	8.88085e-06
SEPHS2	2.4944e-10	-6.46378	0.094	0.127	9.02425e-06
TMF1	2.5015e-10	0.627126	0.178	0.138	9.04994e-06
RABGGTB	2.58159e-10	-2.14046	0.151	0.113	9.33967e-06
PAF1	3.08036e-10	0.37592	0.154	0.118	1.11441e-05
NEU1	3.2934e-10	-4.43408	0.146	0.11	1.19149e-05
DEDD2	3.40264e-10	0.676786	0.103	0.073	1.23101e-05
PET100	3.51071e-10	-0.261801	0.215	0.17	1.2701e-05
RAB9A	3.64854e-10	12.3468	0.17	0.132	1.31997e-05
HCG18	3.76769e-10	0.29137	0.125	0.091	1.36308e-05
GPX4	3.80505e-10	-28.1309	0.453	0.398	1.37659e-05
NDUFV2	3.95021e-10	-10.4288	0.358	0.313	1.42911e-05
AP2S1	4.00767e-10	-1.7798	0.188	0.23	1.4499e-05
INTS6	4.3412e-10	0.377671	0.117	0.085	1.57056e-05
A2M	4.41039e-10	-25.2997	0.096	0.129	1.59559e-05
ODF2L	4.77392e-10	0.45474	0.164	0.126	1.72711e-05
CBLB	5.00141e-10	1.18778	0.353	0.308	1.80941e-05
PIGT	5.00212e-10	-0.256348	0.101	0.135	1.80967e-05
ATP5C1	5.03816e-10	-3.86445	0.247	0.291	1.82271e-05
PDCD1	5.21375e-10	3.99437	0.159	0.203	1.88623e-05
MYCBP2	5.33568e-10	4.83348	0.242	0.198	1.93034e-05
H3F3B	5.6143e-10	19.4789	0.908	0.893	2.03114e-05
NFKB2	5.68551e-10	0.514544	0.14	0.104	2.0569e-05
CTR9	6.30771e-10	0.293546	0.128	0.094	2.282e-05
PRDX1	7.14159e-10	-7.33548	0.501	0.466	2.58368e-05
MRPS7	7.14941e-10	-0.6961	0.149	0.187	2.58651e-05
SEC61B	7.19773e-10	3.56698	0.458	0.41	2.604e-05
TMBIM6	7.44956e-10	-1.75779	0.468	0.545	2.6951e-05
PPIA	7.46641e-10	-70.5869	0.8	0.804	2.7012e-05
PTPRCAP	8.04262e-10	-0.566513	0.141	0.105	2.90966e-05
GSTO1	8.3557e-10	-6.26447	0.16	0.199	3.02293e-05
NDRG1	8.63666e-10	-2.15871	0.114	0.081	3.12457e-05
C14orf166	9.05879e-10	-2.04228	0.282	0.328	3.27729e-05
LDHA	9.13201e-10	-3.45631	0.524	0.509	3.30378e-05
RPN1	9.30174e-10	0.278515	0.244	0.204	3.36518e-05
OFD1	9.9699e-10	0.39174	0.17	0.132	3.60691e-05
WHSC1L1	1.08067e-09	1.50456	0.291	0.246	3.90964e-05
MRPS12	1.34617e-09	-0.325293	0.112	0.146	4.87018e-05
TMEM141	1.38944e-09	-1.03757	0.074	0.103	5.0267e-05
ZNHIT1	1.44572e-09	-1.6035	0.183	0.222	5.23033e-05
FABP5	1.61333e-09	-24.9734	0.232	0.28	5.83671e-05
RANBP1	1.71032e-09	-3.44822	0.215	0.259	6.18759e-05
PSMF1	1.91188e-09	-0.352846	0.157	0.196	6.9168e-05
RGS2	1.93826e-09	48.332	0.339	0.391	7.01224e-05
PHPT1	2.02355e-09	-10.0982	0.223	0.267	7.3208e-05
H2AFX	2.05835e-09	-7.42346	0.187	0.148	7.44669e-05
PBXIP1	2.22348e-09	1.0642	0.211	0.173	8.04412e-05
HDLBP	2.25937e-09	-1.50374	0.118	0.152	8.17394e-05
TALDO1	2.27438e-09	-7.19939	0.18	0.219	8.22826e-05
DDX24	2.38802e-09	3.66676	0.412	0.383	8.63937e-05
SNRPC	2.66728e-09	-3.69811	0.185	0.225	9.6497e-05
PTTG1	2.88451e-09	-9.26216	0.138	0.175	0.000104356
MRPS18B	3.05501e-09	-0.983356	0.095	0.127	0.000110524
GBP1	3.37719e-09	-3.47986	0.135	0.171	0.00012218
MINOS1	3.40736e-09	-0.26428	0.172	0.133	0.000123271
SF3B2	3.4316e-09	-2.30824	0.288	0.337	0.000124148
AKR1B1	3.51938e-09	-4.6335	0.128	0.164	0.000127324
FOXN2	3.7685e-09	0.943582	0.104	0.075	0.000136337
CRTAM	4.00651e-09	61.076	0.173	0.139	0.000144948
HADHB	4.02673e-09	-0.405211	0.107	0.14	0.000145679
KLHDC3	4.27077e-09	-0.76218	0.078	0.107	0.000154508
NELL2	5.14077e-09	0.430411	0.105	0.076	0.000185983
PSMA7	5.2564e-09	-7.31825	0.478	0.533	0.000190166
PITHD1	5.36001e-09	-0.255775	0.187	0.149	0.000193915
APH1A	5.68988e-09	-0.387882	0.197	0.238	0.000205848
NFKBIA	5.71944e-09	67.0879	0.439	0.404	0.000206918
PSMD8	5.92273e-09	-1.44748	0.261	0.305	0.000214272
STARD3NL	5.94124e-09	-0.350297	0.123	0.158	0.000214942
EEF1D	5.94415e-09	-119.954	0.815	0.823	0.000215048
SERINC1	6.12883e-09	0.25628	0.236	0.196	0.000221729
TMEM14B	6.78872e-09	-2.35751	0.226	0.183	0.000245602
C11orf31	7.68648e-09	-16.0498	0.357	0.4	0.000278081
PGK1	7.8765e-09	-9.13268	0.406	0.479	0.000284956
HNRNPA2B1	9.40087e-09	-32.0861	0.645	0.633	0.000340105
THEMIS	1.06048e-08	-0.595085	0.113	0.147	0.000383661
MACF1	1.16345e-08	0.547646	0.213	0.174	0.000420912
HADHA	1.34066e-08	-0.537242	0.176	0.214	0.000485025
DYNLRB1	1.54792e-08	-1.64151	0.277	0.321	0.000560005
ADRM1	1.69269e-08	-7.11194	0.204	0.244	0.000612381
ANKRD12	1.91469e-08	3.12132	0.364	0.322	0.000692698
PEPD	1.9926e-08	-0.482315	0.086	0.114	0.000720884
RILPL2	2.02128e-08	2.60572	0.225	0.19	0.000731259
SMARCA5	2.03182e-08	0.934175	0.225	0.187	0.000735073
DNAJB9	2.53851e-08	0.480755	0.209	0.172	0.000918381
SSBP1	2.594e-08	-1.04782	0.217	0.257	0.000938457
DSTN	2.83215e-08	-6.98678	0.197	0.158	0.00102462
LMAN2	2.99913e-08	-0.571218	0.227	0.267	0.00108502
NDUFC1	3.06271e-08	-1.98337	0.244	0.202	0.00110803
TUBB4B	3.07805e-08	-17.1716	0.313	0.275	0.00111358
CD48	3.17362e-08	1.10388	0.372	0.335	0.00114815
MAPK1IP1L	3.59576e-08	0.673141	0.258	0.221	0.00130087
MSN	4.09171e-08	5.57619	0.352	0.414	0.0014803
UBC	4.24777e-08	202.258	0.767	0.827	0.00153676
NDUFV1	4.46627e-08	-0.977625	0.196	0.231	0.00161581
PSMB5	4.57339e-08	-1.69582	0.113	0.143	0.00165456
YIPF3	4.73187e-08	-2.34441	0.105	0.134	0.0017119
STAT1	4.75352e-08	-6.44809	0.454	0.404	0.00171973
C9orf78	4.79229e-08	0.293557	0.265	0.226	0.00173375
PPP1R16B	5.45996e-08	0.724333	0.196	0.162	0.0019753
RNF139	5.66143e-08	0.308584	0.148	0.117	0.00204819
CTSS	6.06653e-08	-8.7178	0.153	0.189	0.00219475
SLC20A1	6.20575e-08	15.1434	0.125	0.096	0.00224512
CELF2	6.32317e-08	1.97765	0.316	0.279	0.00228759
CD7	6.66527e-08	32.4631	0.531	0.578	0.00241136
OSTF1	7.01759e-08	1.00462	0.234	0.197	0.00253882
CLEC2B	7.24541e-08	44.407	0.37	0.334	0.00262125
UBE2A	7.58494e-08	-1.37017	0.23	0.194	0.00274408
MRPS15	7.83382e-08	-0.67928	0.112	0.143	0.00283412
TSPAN14	8.5843e-08	0.27611	0.16	0.127	0.00310563
NFATC2	8.81344e-08	0.729155	0.248	0.211	0.00318853
ZC3H13	8.82402e-08	-5.1233	0.106	0.136	0.00319235
CDC37	9.28928e-08	-2.5436	0.364	0.325	0.00336068
ITGA4	9.36634e-08	-0.695486	0.341	0.383	0.00338855
HLA-DQA1	1.01742e-07	-10.7826	0.201	0.239	0.00368081
ILF3	1.0263e-07	-0.550573	0.183	0.219	0.00371293
SEPT9	1.03224e-07	1.12614	0.315	0.365	0.00373444
PPP1R15A	1.11082e-07	41.1192	0.298	0.266	0.00401871
PRR13	1.14035e-07	-7.03026	0.392	0.435	0.00412556
SERINC3	1.16474e-07	0.285165	0.196	0.162	0.0042138
GPR137B	1.20568e-07	-4.47507	0.127	0.097	0.00436192
UBA2	1.31468e-07	-1.84345	0.145	0.178	0.00475626
TSTA3	1.33908e-07	-0.328617	0.097	0.125	0.00484451
FBL	1.40363e-07	-3.11318	0.193	0.157	0.00507804
COX8A	1.61414e-07	-11.2878	0.526	0.481	0.00583965
STIP1	1.93374e-07	-8.95358	0.152	0.123	0.0069959
CHST11	2.0012e-07	0.761436	0.149	0.119	0.00723996
TBCB	2.04487e-07	-0.278828	0.212	0.246	0.00739794
RPS27L	2.06535e-07	-17.7211	0.375	0.414	0.00747201
HNRNPH3	2.36026e-07	0.273295	0.246	0.211	0.00853894
SMG1	2.43015e-07	0.26444	0.21	0.177	0.00879181
HACD3	2.48475e-07	0.646678	0.122	0.094	0.00898931
DNTTIP2	2.64339e-07	0.415104	0.185	0.154	0.00956327
GRINA	2.78183e-07	-36.5939	0.137	0.167	0.0100641
RHOF	2.8139e-07	0.790832	0.236	0.202	0.0101801
MGST3	2.90751e-07	-27.05	0.234	0.271	0.0105188
MTHFD2	2.91085e-07	5.63492	0.199	0.165	0.0105309
LSM2	2.93996e-07	-4.15913	0.168	0.203	0.0106362
NUMA1	2.94873e-07	-0.293335	0.109	0.138	0.0106679
EIF2S3	3.4499e-07	-2.66944	0.234	0.198	0.012481
MTDH	3.50927e-07	-25.7207	0.347	0.389	0.0126958
EIF1B	3.51312e-07	-0.30041	0.285	0.249	0.0127098
TMCO1	3.64642e-07	-0.930488	0.182	0.216	0.013192
TERF1	3.83982e-07	-0.270498	0.097	0.125	0.0138917
COX20	3.85295e-07	-0.26206	0.169	0.136	0.0139392
IL2RB	4.72747e-07	8.48855	0.204	0.241	0.017103
HNRNPU	4.84799e-07	-1.47148	0.389	0.359	0.0175391
PSMA4	5.31837e-07	-0.318213	0.16	0.191	0.0192408
OXA1L	5.44555e-07	-2.34998	0.156	0.187	0.0197009
RAC2	6.46431e-07	-17.6512	0.521	0.569	0.0233866
KAT6B	6.48603e-07	0.285976	0.134	0.105	0.0234651
IPO7	6.50516e-07	-1.1366	0.125	0.097	0.0235344
RPS20	6.52638e-07	-169.086	0.704	0.629	0.0236111
HNRNPK	6.97473e-07	-0.976303	0.482	0.55	0.0252332
ISG15	7.0229e-07	-2.16541	0.293	0.252	0.0254074
LDHB	7.32612e-07	-32.273	0.457	0.509	0.0265044
TKT	7.57022e-07	-16.9153	0.183	0.149	0.0273875
TPM3	7.7958e-07	-9.68458	0.494	0.468	0.0282037
NDUFB11	8.14902e-07	-3.81361	0.385	0.351	0.0294815
CLIP1	8.67143e-07	-0.322287	0.092	0.117	0.0313715
INPP4B	9.18406e-07	-14.4245	0.194	0.16	0.0332261
C6orf48	9.34162e-07	-28.64	0.199	0.231	0.0337961
ITM2B	9.39558e-07	-8.62829	0.648	0.644	0.0339913
ANXA2	1.03401e-06	-6.49629	0.296	0.262	0.0374083
NHP2	1.05376e-06	-4.36224	0.192	0.224	0.0381228
IER2	1.13452e-06	-26.7059	0.394	0.362	0.0410447
MRPL27	1.15475e-06	-0.251166	0.089	0.114	0.0417767
CCND2	1.22645e-06	6.21638	0.249	0.288	0.0443705
GUK1	1.33749e-06	-7.94697	0.547	0.514	0.0483876
IDS	1.38054e-06	2.30122	0.359	0.329	0.0499452
CALM1	1.38718e-06	0.51964	0.705	0.716	0.0501854
ENY2	1.50189e-06	-9.38344	0.29	0.252	0.0543356
TIMM13	1.51851e-06	-1.78723	0.105	0.131	0.0549365
PNP	1.65442e-06	4.39893	0.116	0.092	0.0598537
SDHB	1.66463e-06	-0.478247	0.124	0.152	0.0602231
B3GNT2	1.71067e-06	1.52949	0.15	0.182	0.0618888
TMED9	1.80536e-06	-4.42063	0.212	0.248	0.0653143
RAN	1.83912e-06	-5.33355	0.522	0.497	0.0665356
HN1	2.0851e-06	-6.86819	0.285	0.254	0.0754346
H2AFZ	2.10088e-06	-30.9199	0.534	0.517	0.0760056
GMFG	2.21205e-06	4.86897	0.426	0.387	0.0800274
MIEN1	2.28099e-06	-0.468153	0.156	0.187	0.0825218
PSMG2	2.32311e-06	-0.432913	0.172	0.203	0.0840456
SLC9A3R1	2.34839e-06	-3.18906	0.266	0.305	0.08496
HNRNPC	2.39054e-06	-7.91808	0.495	0.474	0.0864849
CALR	2.65233e-06	-4.94112	0.511	0.567	0.0959559
GBP4	2.97216e-06	-2.97994	0.141	0.17	0.107527
KIF5B	3.25416e-06	-0.638881	0.221	0.255	0.117729
COX7A2L	3.26935e-06	-11.1779	0.26	0.296	0.118279
EIF4A3	3.27154e-06	10.7055	0.201	0.173	0.118358
PSMA1	3.48535e-06	-0.293843	0.127	0.154	0.126093
EIF3I	3.5349e-06	-0.543258	0.213	0.247	0.127886
POLR1D	3.77325e-06	-3.30678	0.26	0.225	0.136508
POLR2K	3.79911e-06	-30.8548	0.328	0.291	0.137444
MFSD10	4.14452e-06	-0.771461	0.139	0.167	0.14994
DOCK8	4.2759e-06	-0.972928	0.19	0.224	0.154693
NDUFA8	4.556e-06	-0.317776	0.087	0.11	0.164827
NUCB1	4.57772e-06	-0.492628	0.17	0.2	0.165613
RPL4	4.8141e-06	-58.4236	0.768	0.784	0.174165
MLF2	4.8407e-06	-1.56995	0.202	0.234	0.175127
LBH	5.06704e-06	10.9755	0.368	0.406	0.183315
SURF4	5.16454e-06	0.597116	0.216	0.251	0.186843
CD81	5.24961e-06	-1.32227	0.089	0.112	0.18992
MZT2B	5.2766e-06	-4.68837	0.176	0.145	0.190897
SRRT	5.45737e-06	6.46432	0.213	0.254	0.197437
GTF2F1	5.49957e-06	-0.256194	0.099	0.123	0.198964
NONO	5.569e-06	-2.17605	0.226	0.261	0.201475
YWHAQ	6.00574e-06	4.60202	0.361	0.33	0.217276
MRPS6	6.14741e-06	-5.01573	0.244	0.215	0.222401
KIF21A	6.22328e-06	-7.84635	0.091	0.114	0.225146
MAGED2	6.27728e-06	-3.32048	0.121	0.147	0.227099
TRAPPC1	6.33845e-06	-1.14301	0.351	0.383	0.229313
SEPW1	6.39977e-06	-25.8873	0.379	0.342	0.231531
MEA1	6.40576e-06	-3.38778	0.161	0.189	0.231748
HM13	6.42896e-06	-0.586361	0.154	0.182	0.232587
RTFDC1	6.53499e-06	-0.798778	0.157	0.185	0.236423
EGR1	6.85279e-06	-6.04485	0.152	0.124	0.24792
SEC14L1	6.89825e-06	0.932712	0.122	0.098	0.249565
SERPINF1	7.30202e-06	-37.5126	0.102	0.127	0.264172
HNRNPD	7.35931e-06	-0.420113	0.13	0.156	0.266245
BCAP31	7.58121e-06	-6.66835	0.255	0.289	0.274273
MYL12B	7.59329e-06	-13.1103	0.594	0.576	0.27471
NELFE	7.62162e-06	-0.468346	0.118	0.143	0.275735
DYNLL1	8.165e-06	-1.73326	0.466	0.442	0.295393
TECR	8.23161e-06	-0.373272	0.283	0.251	0.297803
KMT2E	8.30106e-06	4.25008	0.461	0.433	0.300316
CST3	9.23828e-06	-227.221	0.169	0.198	0.334222
TMEM160	1.00891e-05	-0.287939	0.162	0.19	0.365004
EFHD1	1.01443e-05	-27.4128	0.112	0.088	0.367001
AZIN1	1.04712e-05	-3.05657	0.185	0.156	0.378827
FTL	1.09292e-05	-143.546	0.934	0.909	0.395395
LGALS3	1.11795e-05	2.14415	0.124	0.099	0.404451
VAPA	1.14733e-05	-0.70509	0.328	0.292	0.41508
PAIP2	1.24098e-05	1.48937	0.374	0.345	0.448963
ATP6V0B	1.30613e-05	-5.14194	0.248	0.28	0.472532
EMC10	1.32443e-05	-0.323073	0.142	0.168	0.479153
GSDMD	1.34817e-05	-0.428203	0.141	0.167	0.487742
PRDX6	1.37348e-05	-3.74321	0.258	0.291	0.496899
EIF3H	1.47495e-05	-29.3866	0.425	0.464	0.533609
GYG1	1.47818e-05	0.953396	0.112	0.137	0.534776
ALKBH7	1.5484e-05	-25.7448	0.205	0.173	0.560179
HEXB	1.61654e-05	-0.449949	0.112	0.136	0.584833
MRPL41	1.62518e-05	-0.908403	0.261	0.229	0.587957
POLR2F	1.62856e-05	-0.439575	0.184	0.154	0.58918
HSP90AB1	1.67157e-05	48.3328	0.642	0.675	0.604742
HP1BP3	1.70848e-05	-2.64694	0.268	0.238	0.618094
RTF1	1.72856e-05	-0.301949	0.142	0.168	0.625358
DPP7	1.73738e-05	-2.20926	0.243	0.273	0.628549
EIF4B	1.77714e-05	-33.6223	0.408	0.38	0.642933
ZFP36L1	1.794e-05	7.7447	0.481	0.515	0.649034
NDUFA11	1.825e-05	-0.46318	0.175	0.144	0.660247
HSBP1	1.83034e-05	-0.596799	0.196	0.168	0.662181
APOA1BP	1.84664e-05	-2.35001	0.128	0.152	0.668078
TUBA1C	1.84752e-05	-3.32916	0.137	0.111	0.668396
GRN	1.91337e-05	-2.30495	0.103	0.127	0.692218
LINC00116	1.93205e-05	-1.17618	0.13	0.105	0.698978
CD37	1.96656e-05	4.9435	0.49	0.476	0.711462
EIF5	1.99863e-05	0.697335	0.422	0.463	0.723066
ZYX	2.04806e-05	-4.9631	0.202	0.173	0.740946
CKS2	2.06178e-05	0.515547	0.209	0.179	0.745909
DDRGK1	2.08769e-05	-0.475783	0.106	0.128	0.755284
SLIRP	2.18178e-05	-2.13202	0.194	0.163	0.789326
RSBN1	2.22003e-05	2.65738	0.148	0.123	0.803162
TXN2	2.39375e-05	-0.773965	0.127	0.152	0.86601
ATOX1	2.44024e-05	-2.65157	0.169	0.14	0.882829
CDC42SE1	2.4899e-05	1.49423	0.248	0.224	0.900797
ITM2C	2.50185e-05	-0.932511	0.139	0.165	0.90512
C4orf3	2.63238e-05	-6.80012	0.436	0.402	0.952344
SLC25A3	2.69317e-05	-51.9327	0.545	0.536	0.974337
GNAI3	2.78081e-05	0.257372	0.162	0.136	1
MAF1	2.81089e-05	-7.15303	0.21	0.241	1
NDUFA4	2.94934e-05	-64.5047	0.56	0.528	1
GPI	2.95909e-05	-1.9313	0.184	0.21	1
RPS10	3.1194e-05	-62.7723	0.283	0.297	1
ETF1	3.13423e-05	-0.88816	0.194	0.166	1
BSG	3.14922e-05	-71.4277	0.313	0.347	1
CEBPB	3.22855e-05	1.18774	0.147	0.119	1
XRCC5	3.38226e-05	-2.44834	0.276	0.309	1
ARF1	3.65469e-05	-4.28728	0.429	0.482	1
ST3GAL1	3.67661e-05	-1.3271	0.158	0.134	1
LAMTOR4	3.81974e-05	-1.57932	0.309	0.274	1
SOD1	3.95285e-05	16.599	0.566	0.559	1
SNX9	4.00675e-05	4.83322	0.225	0.203	1
BFAR	4.06764e-05	0.677746	0.142	0.118	1
TAOK3	4.11484e-05	-0.420338	0.155	0.181	1
GZMH	4.21627e-05	-4.72444	0.103	0.124	1
ARHGEF3	4.40105e-05	0.252968	0.122	0.1	1
NSG1	4.74182e-05	-53.1873	0.089	0.109	1
AP2M1	4.85063e-05	-1.90116	0.229	0.26	1
ARL6IP1	4.86365e-05	-0.266863	0.162	0.188	1
C20orf24	4.91828e-05	1.89712	0.211	0.241	1
BRK1	4.94196e-05	-4.69499	0.373	0.403	1
HSPA8	5.22416e-05	98.799	0.681	0.72	1
CCNI	5.66851e-05	-18.5007	0.705	0.755	1
EIF4A1	6.25195e-05	-0.419857	0.18	0.155	1
ATP5B	6.37435e-05	-15.4047	0.391	0.446	1
OLA1	6.51236e-05	-0.467115	0.12	0.143	1
MRPL11	8.25369e-05	-0.304177	0.103	0.124	1
FAM162A	8.7961e-05	-3.37387	0.129	0.153	1
TAF7	9.20579e-05	0.39202	0.257	0.231	1
IL32	9.28165e-05	-29.3896	0.769	0.751	1
CLTA	9.62211e-05	-10.6342	0.285	0.314	1
MRFAP1L1	0.000102429	-0.473778	0.159	0.135	1
CD3E	0.000104594	1.74561	0.683	0.706	1
IRF7	0.000112325	-8.58425	0.118	0.097	1
NGFRAP1	0.000113451	-4.05344	0.115	0.093	1
ATP5G3	0.000114414	-30.8655	0.389	0.421	1
USP16	0.00011554	-1.08556	0.172	0.197	1
MYH9	0.000116567	8.87963	0.385	0.432	1
CLIC3	0.000123689	11.6573	0.088	0.109	1
C8orf59	0.000140025	-3.72359	0.198	0.17	1
MAP2K3	0.000148046	0.511245	0.135	0.115	1
FLOT1	0.000149531	-0.311555	0.1	0.12	1
BNIP3	0.000150152	-44.9501	0.102	0.081	1
HNRNPR	0.000150418	-0.260868	0.239	0.268	1
EMC4	0.000150684	-0.38292	0.174	0.199	1
PFDN2	0.000155471	-1.32155	0.23	0.202	1
PLSCR1	0.000162003	-0.305992	0.084	0.103	1
ARPC1B	0.000168467	6.49535	0.312	0.345	1
ARPC3	0.000172393	-7.85322	0.552	0.596	1
EIF3F	0.000173354	-10.5629	0.463	0.439	1
MRPS33	0.00017598	-0.502895	0.1	0.12	1
LSM4	0.000177738	-3.06971	0.167	0.19	1
ATM	0.000181475	0.395305	0.167	0.143	1
SF3B5	0.000189624	-1.91703	0.246	0.273	1
RFC1	0.000199023	-0.322605	0.121	0.142	1
WBP2	0.000210711	-0.277163	0.172	0.197	1
GBP2	0.000219718	0.519141	0.201	0.228	1
DGCR6L	0.000221497	-1.23269	0.148	0.17	1
LAPTM4A	0.000228646	-5.84786	0.278	0.251	1
ARHGAP9	0.00024064	1.45996	0.274	0.309	1
NDUFA13	0.000242528	-0.701402	0.134	0.154	1
PSMD14	0.000245485	-2.18521	0.091	0.11	1
CYSTM1	0.000252485	-1.94208	0.15	0.174	1
LINC00657	0.000261789	-4.66804	0.16	0.136	1
HMGN1	0.000261883	-2.13067	0.463	0.486	1
ANAPC16	0.000275346	-0.912016	0.355	0.385	1
NDUFB9	0.000278473	-34.5511	0.324	0.351	1
HMGA1	0.000288953	-4.9319	0.153	0.129	1
VAMP8	0.000295709	-1.42577	0.304	0.333	1
PSAP	0.000299142	-16.8515	0.32	0.349	1
ARL6IP4	0.000309229	-5.5229	0.342	0.365	1
GIMAP7	0.000313267	-1.43261	0.205	0.233	1
TMED2	0.000319538	-6.40649	0.326	0.296	1
TRIM22	0.000324312	0.722604	0.228	0.256	1
RAD23A	0.00032821	-0.651074	0.233	0.257	1
RNH1	0.000348594	-0.717088	0.17	0.193	1
CHCHD7	0.0003487	-0.702636	0.146	0.124	1
RHOA	0.000373422	-13.6469	0.58	0.623	1
TXN	0.000380764	6.30556	0.35	0.322	1
DAD1	0.00038816	-6.38514	0.318	0.346	1
VPS28	0.000395532	-16.8236	0.3	0.326	1
SF3B6	0.000406465	-6.69813	0.325	0.298	1
OSTM1	0.000421997	-3.21296	0.114	0.095	1
EIF6	0.000442249	-0.332367	0.134	0.155	1
PRKAR1A	0.000458708	-15.0644	0.303	0.276	1
GGA2	0.000483983	0.363788	0.154	0.134	1
METTL9	0.000530899	-27.8891	0.255	0.279	1
LYPLA1	0.000537047	-2.58697	0.131	0.151	1
NAP1L1	0.000537796	-5.49827	0.346	0.368	1
EWSR1	0.000564772	-0.260681	0.275	0.302	1
PLD3	0.000570531	-4.52297	0.115	0.134	1
NDUFB5	0.000587316	-1.45125	0.144	0.164	1
TCEB1	0.000688053	-12.9542	0.267	0.239	1
PRKCH	0.000697761	2.05757	0.333	0.374	1
WASF2	0.000705375	-0.636912	0.17	0.193	1
SAP18	0.000755499	14.2507	0.323	0.301	1
GNPTAB	0.000762317	-0.704572	0.107	0.126	1
TCEA1	0.000768885	-9.29823	0.29	0.261	1
SLA	0.000783807	1.42351	0.419	0.403	1
MAT2B	0.00078534	0.34743	0.278	0.257	1
IMP3	0.000834836	-0.471417	0.209	0.233	1
PA2G4	0.000888042	-1.8365	0.214	0.238	1
NGRN	0.000889331	-0.422689	0.161	0.139	1
TMEM14C	0.000892201	-6.60301	0.153	0.13	1
APP	0.000893367	-14.5056	0.106	0.123	1
HLA-DQB1	0.000923951	-10.3531	0.247	0.221	1
SRSF4	0.000925801	-0.263667	0.169	0.19	1
HMGN3	0.000942238	-4.74847	0.27	0.297	1
FIS1	0.00100236	-5.55277	0.267	0.286	1
ID3	0.0010134	16.5942	0.103	0.086	1
TPP1	0.00102048	-0.340895	0.141	0.12	1
PAG1	0.00102928	6.28532	0.207	0.231	1
ADI1	0.00105692	-10.1957	0.134	0.114	1
GBP5	0.00111627	-6.48534	0.232	0.254	1
RNF7	0.00111938	-0.636645	0.31	0.287	1
POMP	0.00113378	-1.94876	0.372	0.342	1
CSDE1	0.00125374	-3.07688	0.414	0.393	1
COPS5	0.00131442	-3.02239	0.099	0.115	1
NDUFS7	0.00138203	-1.04112	0.236	0.258	1
ARL4C	0.0013944	1.02536	0.311	0.29	1
TXNIP	0.00144974	68.3132	0.35	0.348	1
GHITM	0.00148974	-0.805618	0.262	0.287	1
UBE2S	0.00150273	-0.295518	0.096	0.113	1
RSL1D1	0.00153951	-9.87152	0.301	0.276	1
SUPT4H1	0.00154282	-1.52506	0.195	0.173	1
ABHD14B	0.00166131	-2.09324	0.183	0.205	1
HMGN2	0.00168368	-12.2489	0.452	0.479	1
TMPO	0.00169101	0.338848	0.127	0.145	1
TSN	0.00180201	-0.276873	0.095	0.111	1
CMTM7	0.00188624	1.52031	0.161	0.143	1
EIF3D	0.00190135	-2.90029	0.241	0.264	1
ATP5F1	0.00193516	-1.20417	0.25	0.272	1
DDX39A	0.00200065	-1.05194	0.144	0.126	1
RBPJ	0.00201716	2.34475	0.195	0.174	1
C17orf89	0.00208628	-0.675291	0.143	0.161	1
SNRPA	0.00210846	-0.330845	0.127	0.145	1
HIST1H2AC	0.00217947	3.58167	0.106	0.091	1
IL16	0.0023058	-0.878624	0.144	0.166	1
GTF3A	0.00234311	-0.510928	0.244	0.224	1
BNIP3L	0.00234617	-1.07774	0.158	0.138	1
PRMT1	0.00237016	-0.310033	0.144	0.163	1
CYLD	0.00240131	0.430239	0.195	0.176	1
YWHAE	0.00241747	-4.5033	0.264	0.242	1
ATP5J	0.00243262	-17.7783	0.369	0.345	1
AURKAIP1	0.00267943	-0.643297	0.239	0.261	1
HNRNPDL	0.00276566	-5.79074	0.511	0.508	1
EIF3K	0.00280193	-50.8525	0.556	0.55	1
CNN2	0.00286402	2.07539	0.323	0.308	1
ARPC1A	0.0030672	-0.557119	0.13	0.147	1
LONP2	0.00308865	-7.01353	0.125	0.141	1
SON	0.00337534	-0.796952	0.408	0.393	1
RASSF5	0.00348785	4.0823	0.206	0.232	1
DDIT4	0.00359148	22.5481	0.497	0.502	1
PPDPF	0.00360847	-0.733867	0.729	0.705	1
GSTK1	0.00377814	4.05007	0.41	0.392	1
GPSM3	0.00395543	0.252074	0.383	0.408	1
PPA1	0.00398954	-1.4515	0.196	0.175	1
SERTAD1	0.00407134	-11.7378	0.244	0.268	1
LPXN	0.0040813	-0.571281	0.198	0.219	1
MRPS18C	0.00417663	-1.10128	0.129	0.113	1
C19orf70	0.00428031	-0.911544	0.194	0.173	1
PPM1K	0.00430779	-0.917214	0.115	0.132	1
NDUFAB1	0.00453981	-1.72016	0.22	0.239	1
PTMS	0.00465065	0.543077	0.19	0.17	1
NDUFAF3	0.00478474	-0.4413	0.239	0.259	1
SIVA1	0.00483283	-0.846661	0.258	0.276	1
APEX1	0.00524901	-1.53054	0.127	0.143	1
CD99	0.00528313	1.89863	0.571	0.575	1
RHOB	0.00549975	-30.3548	0.161	0.18	1
TIMM17A	0.00565775	-0.255647	0.123	0.139	1
NPC2	0.00569094	-25.4434	0.257	0.233	1
DDX6	0.00577265	0.503958	0.276	0.3	1
NACA	0.00578604	-143.028	0.831	0.849	1
SF3A1	0.00604618	0.297575	0.204	0.188	1
CAPZA2	0.00606292	-0.425647	0.214	0.194	1
LMAN1	0.00612749	-0.302696	0.149	0.166	1
TXNL4A	0.00622467	-0.535403	0.089	0.103	1
HLA-F	0.0065127	-0.767805	0.437	0.421	1
UBE2D2	0.00660576	-2.102	0.377	0.403	1
BIN2	0.00691735	0.401756	0.155	0.14	1
CD74	0.00705523	-142.102	0.796	0.791	1
MRPL44	0.00705591	-5.64568	0.087	0.1	1
TUBB	0.00715927	-55.4699	0.279	0.297	1
USP47	0.00718183	0.415196	0.121	0.106	1
HMGB1	0.00722701	26.2213	0.691	0.687	1
TSPO	0.00748518	-7.6063	0.378	0.358	1
STK17B	0.00776664	4.75209	0.476	0.466	1
MED30	0.0077823	0.25353	0.127	0.143	1
TCF25	0.0078215	-0.560059	0.234	0.251	1
GTF2A2	0.00789672	-0.375281	0.21	0.228	1
SRP9	0.00791063	-4.15953	0.271	0.289	1
ATP6V1H	0.00806769	-0.728669	0.092	0.105	1
ZNF622	0.0082019	2.71718	0.096	0.11	1
DNAJC4	0.00830042	-1.06123	0.122	0.136	1
CCT8	0.00837423	-4.42682	0.2	0.217	1
EIF2AK2	0.00884607	-1.34942	0.118	0.132	1
HLA-DRA	0.00889367	-18.9699	0.292	0.263	1
RNF213	0.00891356	-8.56108	0.313	0.335	1
ATP5I	0.00892755	-25.5497	0.261	0.235	1
OCIAD1	0.00902734	-7.24558	0.228	0.245	1
YTHDF2	0.00947878	-0.284561	0.165	0.184	1
RAD21	0.00956217	-1.10498	0.29	0.267	1
GLO1	0.00963658	-0.750937	0.107	0.121	1
HOPX	0.00988162	4.47488	0.221	0.235	1
BTG3	0.0100182	4.57761	0.224	0.244	1
SNRPB2	0.0102293	-0.405917	0.209	0.226	1
DAZAP2	0.0104323	-0.484133	0.546	0.542	1
CNOT2	0.0104528	0.816439	0.188	0.174	1
DEK	0.0105434	-4.93079	0.291	0.274	1
PMAIP1	0.0106134	-0.465455	0.19	0.173	1
BTF3	0.0109231	-92.5798	0.729	0.748	1
UBE2E3	0.0112478	-1.06691	0.139	0.156	1
ASAH1	0.0114006	-23.785	0.199	0.18	1
SMC4	0.0117638	-1.44648	0.104	0.117	1
VAMP5	0.0119834	-0.930185	0.235	0.254	1
RB1CC1	0.0120886	-0.302477	0.155	0.139	1
CAMTA1	0.0124449	-0.306237	0.146	0.131	1
MAP4	0.0124868	-0.290173	0.138	0.153	1
GPNMB	0.0130344	-4.69677	0.101	0.112	1
PQBP1	0.0139091	-0.438535	0.158	0.143	1
ANP32B	0.0147739	-2.21221	0.355	0.34	1
ADGRE5	0.0151353	14.6669	0.329	0.327	1
SMC3	0.0152983	0.770817	0.141	0.156	1
S100A1	0.0154349	-76.7714	0.222	0.206	1
RAB7A	0.0157639	-7.61848	0.28	0.302	1
IFI27L2	0.0161706	-3.02371	0.229	0.21	1
NEDD8	0.0165283	-2.60302	0.3	0.28	1
MYO10	0.0166408	-15.8928	0.103	0.09	1
ATF3	0.0171672	7.93728	0.132	0.119	1
SERBP1	0.0190583	-6.39551	0.386	0.375	1
EDF1	0.0202967	-10.8388	0.577	0.569	1
LINC00152	0.0209059	6.55653	0.262	0.249	1
MRPL20	0.0210131	-0.563931	0.242	0.257	1
HAX1	0.0210628	-0.306626	0.174	0.159	1
TMED10	0.0218183	-5.51529	0.267	0.284	1
NDUFB10	0.0218439	-2.26136	0.275	0.293	1
CBX3	0.0220992	-1.24327	0.233	0.214	1
NDUFA2	0.0233971	-3.01079	0.272	0.255	1
H2AFY	0.0237877	-0.260736	0.149	0.163	1
UFC1	0.0240617	-3.38693	0.259	0.276	1
ATP5H	0.0243949	-2.1291	0.257	0.238	1
CFLAR	0.0248426	11.6956	0.23	0.249	1
CAMLG	0.0261329	-1.66043	0.173	0.157	1
TMX4	0.0263381	2.16439	0.201	0.188	1
SNRPB	0.0265281	-0.513812	0.368	0.355	1
C1orf43	0.0268803	-4.96086	0.234	0.25	1
TMED4	0.0269537	-0.41093	0.172	0.186	1
NDUFS6	0.0270679	-0.817118	0.252	0.232	1
RAB2A	0.0270687	-19.9236	0.228	0.242	1
SUMO2	0.0273237	-20.3524	0.654	0.662	1
NCL	0.0276473	-34.925	0.509	0.545	1
SYF2	0.0277684	-0.267861	0.22	0.236	1
MAL	0.0284752	-9.43554	0.115	0.127	1
CCT3	0.0288045	-18.3229	0.228	0.242	1
CCDC107	0.0288956	0.360636	0.214	0.202	1
GTF2H5	0.0290707	-6.13641	0.097	0.109	1
FRG1	0.0296523	-4.6894	0.103	0.115	1
POLR2I	0.0313135	-0.544485	0.151	0.137	1
CLTC	0.0325945	-0.287761	0.143	0.155	1
C19orf24	0.032918	-1.07115	0.185	0.169	1
DNMT1	0.0331681	-0.34257	0.11	0.122	1
SBDS	0.03459	-2.42294	0.212	0.227	1
CRTAP	0.0346654	-21.3508	0.164	0.148	1
BANP	0.034784	0.351433	0.102	0.092	1
PFN1	0.0368469	-32.4678	0.899	0.899	1
TRA2B	0.0378526	-3.87108	0.252	0.238	1
DCAF7	0.0384987	-0.564109	0.128	0.14	1
MPC1	0.0385895	-2.19062	0.102	0.113	1
TMEM208	0.0387339	-0.37359	0.133	0.145	1
TSPYL1	0.0392646	0.379548	0.136	0.123	1
UGP2	0.0399222	1.71078	0.156	0.145	1
DHRS7	0.0399233	0.633204	0.247	0.237	1
GRB2	0.0445449	0.273041	0.223	0.211	1
CIB1	0.0460535	-1.36417	0.386	0.405	1
ASXL2	0.0464238	0.560092	0.163	0.151	1
PRKDC	0.04763	-2.04797	0.141	0.152	1
HECTD1	0.0481303	-0.790682	0.158	0.17	1
RWDD1	0.0481951	-1.95192	0.24	0.225	1
HSPA9	0.0484868	-2.27777	0.264	0.284	1
EIF3L	0.0492545	-25.4513	0.356	0.343	1
SMS	0.0505023	11.0853	0.182	0.17	1
RIC8A	0.0506334	0.591951	0.143	0.133	1
UBXN4	0.0507333	-0.847229	0.277	0.291	1
TMEM59	0.0510815	-5.70238	0.395	0.385	1
IFI16	0.0524329	-3.41828	0.305	0.293	1
PGLS	0.0529628	-2.31975	0.165	0.176	1
APRT	0.0542023	-6.9997	0.422	0.406	1
MRPS16	0.054846	-0.31377	0.121	0.131	1
RNPS1	0.0550276	-0.635204	0.281	0.299	1
MTCH1	0.0552588	-2.10359	0.185	0.197	1
NAA38	0.0557561	-0.630764	0.147	0.134	1
ANAPC11	0.0563616	-1.68945	0.278	0.289	1
PHB2	0.0586409	-23.7978	0.263	0.276	1
NOP58	0.0618592	-3.82327	0.249	0.239	1
SH2D2A	0.0619081	-1.19854	0.354	0.371	1
RCN2	0.0624082	-2.10701	0.135	0.146	1
SP100	0.0640118	-0.950447	0.247	0.263	1
XRN2	0.0642861	-1.22892	0.158	0.17	1
ERH	0.0645726	-2.13566	0.325	0.338	1
FAAP20	0.0681623	-8.60646	0.198	0.184	1
ATF4	0.068463	-5.9026	0.207	0.192	1
NDUFB1	0.0685161	-0.560941	0.194	0.178	1
C14orf119	0.0718526	-0.299256	0.116	0.126	1
RBX1	0.0721561	-2.78912	0.306	0.289	1
NAP1L4	0.0741789	1.86852	0.198	0.213	1
ARHGEF1	0.0753757	0.386726	0.27	0.261	1
IL10RA	0.0761651	2.33025	0.264	0.285	1
TXNL1	0.0762119	-2.14543	0.172	0.184	1
EEF2	0.076933	-134.858	0.663	0.736	1
CANX	0.0770627	-8.43232	0.28	0.292	1
ERP29	0.0781867	-4.5095	0.331	0.319	1
G3BP2	0.0788773	3.26613	0.307	0.298	1
ADIPOR1	0.085015	-0.287295	0.165	0.176	1
FAM210B	0.0861538	-7.85605	0.105	0.095	1
GLTSCR2	0.0874752	-47.8984	0.482	0.484	1
RP5-1171I10.5	0.0895815	0.424309	0.159	0.149	1
CAPN3	0.0897781	-6.36723	0.102	0.093	1
SNRPD3	0.0908787	-0.872217	0.281	0.267	1
TRBC2	0.0915635	6.27477	0.521	0.534	1
SEPT1	0.0945398	0.973101	0.294	0.309	1
GNPTG	0.0952674	-0.624035	0.116	0.107	1
FDFT1	0.0959483	0.778176	0.153	0.143	1
CTSA	0.0969846	-3.31116	0.14	0.13	1
HNRNPA3	0.0989459	-0.886071	0.459	0.451	1
ITGB1BP1	0.099814	-0.426762	0.131	0.141	1
ZNF106	0.100889	-50.0651	0.207	0.217	1
SRSF3	0.101819	2.88367	0.409	0.43	1
DBI	0.103206	10.8683	0.369	0.358	1
ZFAND1	0.103826	-0.585069	0.093	0.1	1
KPNB1	0.105726	-1.31745	0.226	0.239	1
BATF	0.106236	-3.48029	0.178	0.192	1
NUDC	0.107073	9.18434	0.202	0.194	1
GDI2	0.110983	-3.05313	0.244	0.254	1
TIMP1	0.117448	10.6391	0.109	0.1	1
ITGB2	0.120012	12.0035	0.408	0.437	1
IFITM2	0.120314	-7.72542	0.464	0.453	1
VDAC2	0.121247	-16.7244	0.304	0.291	1
MTPN	0.122509	-0.255655	0.182	0.171	1
CLPTM1	0.122513	-1.32324	0.098	0.106	1
HSF1	0.12402	-0.586006	0.134	0.143	1
CTSB	0.133723	-10.1835	0.164	0.172	1
SAT2	0.135301	-0.678652	0.139	0.147	1
LAGE3	0.142329	-0.281804	0.148	0.157	1
CUTA	0.144584	-3.41421	0.385	0.377	1
ACTR2	0.145532	-0.285085	0.284	0.273	1
FKBP2	0.146677	-3.58035	0.188	0.177	1
C11orf58	0.157489	-3.44167	0.374	0.362	1
SSR2	0.158459	-12.7029	0.434	0.454	1
BANF1	0.158535	-1.27125	0.243	0.253	1
PTP4A2	0.158538	-0.408218	0.202	0.191	1
GRSF1	0.161482	3.86895	0.147	0.138	1
EPB41L4A-AS1	0.162061	-18.781	0.145	0.151	1
RALY	0.163361	-3.60465	0.297	0.308	1
MMADHC	0.16428	-0.269406	0.189	0.198	1
RTN4	0.168128	-19.5445	0.225	0.216	1
LAMTOR5	0.170664	-7.0563	0.275	0.285	1
SQSTM1	0.171609	-6.16649	0.439	0.45	1
TMEM219	0.172659	-2.17089	0.238	0.246	1
EIF4E	0.17425	-1.38745	0.173	0.165	1
FNBP1	0.179003	1.34434	0.325	0.319	1
SRRM2	0.182413	-1.80563	0.229	0.238	1
LAMTOR2	0.186218	-0.40093	0.127	0.134	1
LCP1	0.196784	-7.94559	0.466	0.475	1
RPS17	0.201416	-212.786	0.567	0.505	1
TUBA1A	0.207603	16.1267	0.229	0.228	1
UQCRFS1	0.211841	-2.13984	0.274	0.284	1
TIGIT	0.215594	15.1476	0.283	0.277	1
SRP14	0.221455	-18.7943	0.667	0.676	1
STX11	0.222784	0.329669	0.119	0.127	1
WDR83OS	0.222822	-2.58887	0.39	0.383	1
ARID4B	0.223163	3.76095	0.337	0.336	1
PYURF	0.225177	-9.99555	0.258	0.267	1
CLDND1	0.226394	4.87253	0.191	0.201	1
SUCLG1	0.229066	-0.90035	0.139	0.145	1
IMPDH2	0.230908	-11.531	0.142	0.133	1
ANXA5	0.231995	-23.7924	0.396	0.411	1
MRPL51	0.235573	-0.687093	0.186	0.192	1
SSR3	0.236687	-0.748154	0.2	0.192	1
TAPBP	0.238975	-6.4444	0.36	0.376	1
IGBP1	0.240956	-2.96662	0.159	0.165	1
STAT3	0.243429	0.858094	0.396	0.401	1
TXNDC17	0.244188	-0.285159	0.151	0.143	1
UBE2I	0.246372	-1.22413	0.301	0.31	1
TUBA1B	0.257779	-3.63993	0.364	0.386	1
SLC25A5	0.25834	-41.7033	0.422	0.418	1
RTN3	0.260454	-2.12086	0.115	0.109	1
FYB	0.261076	6.58857	0.47	0.489	1
MRPL14	0.265835	-2.42556	0.132	0.137	1
OSTC	0.267804	-1.62977	0.222	0.229	1
ICAM3	0.269251	0.705046	0.28	0.294	1
GLG1	0.269771	-0.365628	0.139	0.147	1
GLRX	0.273682	3.69102	0.126	0.133	1
PSMB6	0.275775	-2.49219	0.309	0.316	1
DUT	0.278211	4.10894	0.234	0.226	1
KPNA2	0.280971	-2.01829	0.196	0.192	1
TMEM50A	0.281124	-0.41897	0.342	0.359	1
NOL7	0.282017	-3.04969	0.222	0.214	1
CHCHD2	0.288365	-35.0436	0.68	0.685	1
SNAP23	0.292445	0.959873	0.124	0.119	1
FUNDC2	0.294636	-0.554493	0.172	0.179	1
SHFM1	0.300475	-3.59397	0.364	0.352	1
SET	0.319606	3.20166	0.277	0.267	1
RHEB	0.321744	-1.19289	0.212	0.218	1
IFNG	0.325009	102.889	0.142	0.153	1
RARRES3	0.32527	-15.9649	0.57	0.563	1
TTC3	0.332702	-6.52755	0.203	0.194	1
RAB11A	0.333252	-1.03645	0.22	0.225	1
HLA-DRB5	0.345765	-10.8138	0.262	0.273	1
MRPL47	0.346692	-1.12376	0.13	0.125	1
CCNG1	0.348277	-2.33865	0.139	0.143	1
ENSA	0.355003	0.344702	0.282	0.276	1
HCLS1	0.362353	-0.816392	0.344	0.359	1
CSNK1A1	0.367678	-2.88965	0.234	0.24	1
HSP90B1	0.370089	18.0348	0.381	0.377	1
CCDC59	0.373862	-0.522337	0.168	0.163	1
LUC7L3	0.380058	-0.432726	0.188	0.181	1
ERGIC3	0.382125	-1.10632	0.208	0.212	1
ILK	0.388032	-0.277509	0.133	0.127	1
TOMM22	0.391129	-1.78152	0.252	0.245	1
UBB	0.398371	-1.64345	0.644	0.696	1
ARF5	0.414591	-1.35734	0.33	0.334	1
SLC25A6	0.42427	-60.2627	0.587	0.598	1
NINJ1	0.438008	-4.12631	0.178	0.185	1
AGPAT2	0.441196	0.565762	0.104	0.109	1
PTDSS1	0.45386	-0.43063	0.106	0.102	1
HSPA5	0.463535	-37.7201	0.375	0.408	1
CCL4	0.4828	15.1508	0.39	0.422	1
NDUFB3	0.502854	-0.806118	0.159	0.162	1
BCLAF1	0.504214	0.451365	0.257	0.263	1
TMEM147	0.511114	-7.21635	0.144	0.146	1
RPS19BP1	0.520198	-0.610667	0.198	0.202	1
MPHOSPH8	0.521518	-0.695708	0.238	0.245	1
VAT1	0.52903	-5.33442	0.103	0.099	1
SUMO1	0.529129	-0.724035	0.321	0.313	1
BTG2	0.5345	35.6343	0.417	0.432	1
CWC15	0.536358	-2.1138	0.138	0.141	1
OASL	0.541997	3.63145	0.132	0.137	1
SCAND1	0.554211	-0.778008	0.305	0.31	1
ACTR3	0.563615	-9.74025	0.336	0.344	1
TP53INP1	0.568948	0.313552	0.101	0.104	1
EIF3M	0.571773	-2.31479	0.267	0.272	1
NARF	0.577086	-1.51405	0.14	0.142	1
SOCS3	0.577584	-13.9891	0.187	0.191	1
PCBD1	0.577615	-2.66269	0.107	0.109	1
DUSP5	0.57907	10.6803	0.182	0.179	1
RNF145	0.585019	-0.299942	0.13	0.132	1
MRFAP1	0.585414	-12.7004	0.247	0.242	1
LINC01420	0.59227	-0.266742	0.2	0.204	1
ZNF706	0.59365	-4.72913	0.311	0.307	1
MYL12A	0.59457	-12.2696	0.638	0.633	1
NUCKS1	0.596466	-0.716866	0.252	0.247	1
TAX1BP1	0.603409	-0.516849	0.311	0.317	1
TNFRSF1B	0.611128	-2.53296	0.418	0.436	1
CXCR6	0.621758	36.895	0.151	0.15	1
NDUFB7	0.627019	-3.63715	0.24	0.233	1
FOSB	0.628801	12.0584	0.276	0.279	1
TIMM8B	0.636977	-0.338238	0.123	0.125	1
FAS	0.647361	0.806199	0.158	0.155	1
TMSB4X	0.661302	-26.6873	0.986	0.924	1
PDCD5	0.663749	-0.427008	0.148	0.15	1
DYNLT1	0.66723	-0.462454	0.269	0.272	1
CSRP1	0.67629	-1.26464	0.118	0.116	1
DGUOK	0.676937	-0.361665	0.208	0.211	1
FAM49B	0.677913	-0.888506	0.272	0.268	1
HSD17B11	0.691785	-0.333395	0.153	0.15	1
BPTF	0.722906	-0.389462	0.159	0.157	1
ACTN4	0.724315	-0.435555	0.22	0.224	1
SYNE2	0.729077	-4.05654	0.312	0.311	1
ATP6V1F	0.744441	-2.15037	0.273	0.273	1
UBE2K	0.745612	-3.2503	0.133	0.131	1
BRD2	0.76136	-2.41642	0.442	0.445	1
ITM2A	0.761518	29.123	0.463	0.472	1
CDC42	0.762423	-4.14878	0.436	0.434	1
TROVE2	0.762635	-0.25271	0.156	0.154	1
PTRHD1	0.76609	-0.687323	0.131	0.132	1
FBXO7	0.768482	-1.12848	0.223	0.222	1
UQCC2	0.774745	-16.1305	0.103	0.101	1
CCT2	0.779817	4.40111	0.187	0.192	1
SNRPE	0.781567	-9.18957	0.166	0.166	1
VDAC1	0.782747	-3.40416	0.259	0.26	1
PSME1	0.792779	-8.22594	0.57	0.59	1
METAP2	0.797055	-0.329655	0.132	0.13	1
PPIB	0.805699	-5.82834	0.54	0.551	1
TMEM70	0.808207	-1.40127	0.12	0.119	1
BUB3	0.80994	-0.834764	0.302	0.306	1
EIF3G	0.810378	-14.777	0.385	0.393	1
GPR65	0.812938	1.80864	0.27	0.272	1
PSMB4	0.815623	-0.797615	0.171	0.169	1
HLA-DRB1	0.815702	-46.3094	0.403	0.407	1
SH3KBP1	0.819341	1.45035	0.29	0.295	1
ARHGDIA	0.825786	-3.04948	0.361	0.372	1
ILF2	0.840253	-0.43005	0.215	0.216	1
SLC38A1	0.849009	2.4399	0.341	0.355	1
GADD45GIP1	0.853404	-1.18791	0.231	0.227	1
EIF2S2	0.857183	-0.480107	0.161	0.162	1
2021-03-07	0.872703	-2.07897	0.127	0.126	1
SF3A2	0.873015	-0.447147	0.168	0.167	1
BUD31	0.888528	-0.286776	0.236	0.237	1
SEC11A	0.908629	-3.34618	0.252	0.252	1
PPP1R11	0.911084	-1.1513	0.153	0.154	1
UBXN1	0.926795	-4.72124	0.375	0.377	1
TMEM230	0.932488	-0.567561	0.262	0.261	1
IQGAP1	0.94189	3.05391	0.262	0.264	1
ATP5G1	0.944289	-0.781702	0.186	0.184	1
MLEC	0.958101	-1.22024	0.135	0.135	1
CYB5R3	0.960073	-0.390929	0.165	0.164	1
RGS10	0.974633	7.19073	0.265	0.265	1
RHBDD2	0.975203	3.477	0.232	0.234	1
SUB1	0.976311	36.4027	0.667	0.674	1
CCT6A	0.977698	-6.67692	0.212	0.213	1
POLR2B	0.984429	-0.523688	0.137	0.137	1
HNRNPLL	0.998544	7.17576	0.307	0.313	1
CD53	0.999795	1.56589	0.307	0.321	1

## Sheet: cluster0-primaryVShealthy
gene	p_val	avg_log2FC	pct.1	pct.2	p_val_adj
MTMR7	0	-3.16868	0	0.611	0
GTF2IRD1	0	-3.96264	0.003	0.58	0
PROM1	0	-11.2314	0	0.863	0
JARID2	0	-5.63951	0.085	0.744	0
UBE3C	0	-1.68229	0.031	0.481	0
REV3L	0	-2.89854	0.058	0.643	0
SCMH1	0	-2.95227	0.027	0.533	0
MAP4K3	0	-3.6306	0.025	0.634	0
RUFY3	0	-3.25098	0.014	0.732	0
GRAMD1B	0	-11.7286	0.006	0.737	0
IFT88	0	-3.5693	0.023	0.717	0
ATP6V0A1	0	-3.30186	0.026	0.575	0
SLC4A7	0	-6.89534	0.048	0.827	0
USP2	0	-1.13636	0.003	0.357	0
MTREX	0	-1.06973	0	0.279	0
PHLPP2	0	-1.84638	0.009	0.49	0
USH2A	0	-24.0701	0	0.928	0
ZPBP	0	-6.07275	0	0.647	0
EPHA3	0	-2.56061	0	0.407	0
KATNIP	0	-2.1185	0	0.422	0
ANO2	0	-25.5426	0	0.959	0
SCML1	0	-1.39769	0.01	0.405	0
HDAC9	0	-4.48738	0.006	0.62	0
CC2D2A	0	-3.60878	0.012	0.685	0
SNX29	0	-13.5033	0.051	0.926	0
GUCA1A	0	-2.03714	0.001	0.506	0
LOC118142757	0	-2.03857	0	0.506	0
PER3	0	-11.142	0.018	0.658	0
ARID1B	0	-5.09022	0.058	0.775	0
MCUR1	0	-2.2936	0.04	0.532	0
PLEKHA5	0	-5.3064	0.053	0.809	0
MCF2L2	0	-6.08544	0.004	0.804	0
KIF1B	0	-14.0422	0.026	0.969	0
FAM168A	0	-2.59278	0.017	0.461	0
PUM2	0	-3.50905	0.081	0.714	0
PHF21B	0	-1.46871	0	0.371	0
CDK14	0	-3.44215	0.005	0.431	0
CROCC	0	-2.26337	0.017	0.514	0
PSD	0	-1.11512	0.001	0.326	0
LIMCH1	0	-13.0514	0.003	0.759	0
SLC12A2	0	-3.72733	0.017	0.515	0
ABCA7	0	-4.01041	0.024	0.652	0
ANKS1A	0	-3.81681	0.012	0.658	0
SNAP91	0	-4.7129	0	0.683	0
CDK13	0	-2.44802	0.046	0.533	0
DIP2B	0	-2.35901	0.038	0.506	0
EML1	0	-2.95035	0.001	0.562	0
ARFGEF1	0	-3.34537	0.073	0.677	0
MYO9A	0	-19.1192	0.037	0.96	0
EVI5	0	-1.68555	0.013	0.405	0
SYT1	0	-33.3448	0.002	0.993	0
ATP11A	0	-2.05563	0.013	0.449	0
RORA	0	-90.6503	0.091	0.85	0
DRD4	0	-2.09342	0	0.459	0
GNB5	0	-3.70476	0.059	0.75	0
SLC44A1	0	-5.36195	0.014	0.38	0
FRMPD1	0	-3.22831	0	0.659	0
CNGB1	0	-16.7909	0	0.941	0
ARHGAP10	0	-18.1988	0.048	0.827	0
VASH1	0	-1.40448	0	0.351	0
MYO3B	0	-5.82112	0.001	0.721	0
RHOBTB1	0	-2.06358	0.005	0.321	0
LLGL2	0	-1.62911	0.017	0.418	0
PDE8A	0	-6.30435	0.013	0.683	0
IGF2BP2	0	-5.07474	0.009	0.649	0
CLASP1	0	-9.33353	0.049	0.895	0
SLC24A1	0	-2.55647	0.004	0.578	0
EIF4G3	0	-3.8282	0.05	0.665	0
SEMA3A	0	-3.52316	0	0.532	0
RASAL2	0	-15.3442	0.005	0.905	0
DLG1	0	-3.11713	0.04	0.634	0
TPD52	0	-3.98045	0.023	0.654	0
MAP2	0	-10.4409	0.027	0.935	0
AMPH	0	-3.38829	0	0.645	0
GNB1	0	-11.7853	0.094	0.917	0
TNRC6C	0	-2.63052	0.045	0.575	0
CBFA2T2	0	-2.89683	0.03	0.53	0
CLUL1	0	-2.17407	0.002	0.506	0
EPB41L2	0	-20.9139	0.012	0.977	0
RFX3	0	-2.45406	0.019	0.483	0
RDH8	0	-1.25915	0	0.306	0
MOK	0	-5.57297	0.026	0.732	0
MAGI3	0	-3.80645	0.001	0.49	0
IMPG2	0	-15.1007	0.001	0.863	0
MEF2C	0	-3.88415	0.029	0.605	0
LRP2	0	-2.3883	0.002	0.423	0
PHLPP1	0	-3.60239	0.016	0.42	0
MPP4	0	-12.589	0	0.76	0
COBLL1	0	-4.28183	0.002	0.701	0
ERC1	0	-2.55794	0.027	0.499	0
DOP1A	0	-2.03172	0	0.458	0
TNPO1	0	-3.50033	0.081	0.645	0
NCOA1	0	-8.70261	0.092	0.823	0
HACE1	0	-1.61003	0.012	0.368	0
IGSF9	0	-1.30146	0	0.391	0
NLK	0	-6.70344	0.01	0.753	0
MMP2	0	-5.95968	0.001	0.391	0
ADD1	0	-7.22457	0.118	0.858	0
L2HGDH	0	-1.13257	0.006	0.315	0
DOCK3	0	-1.69628	0	0.35	0
SLC23A2	0	-11.0313	0.03	0.771	0
PCBP4	0	-1.8773	0.029	0.544	0
WDR7	0	-2.65949	0.03	0.546	0
RPGRIP1	0	-3.74304	0	0.64	0
ABLIM1	0	-8.37444	0.057	0.784	0
CECR2	0	-3.47149	0.001	0.607	0
TTC28	0	-8.80588	0.007	0.51	0
TNRC6B	0	-12.1483	0.148	0.924	0
DAAM1	0	-3.04109	0.037	0.58	0
PCNX1	0	-1.67284	0.002	0.389	0
RASSF2	0	-8.21042	0.018	0.69	0
ZNF516	0	-2.01116	0.005	0.447	0
CACNA1F	0	-1.34645	0.001	0.405	0
SYP	0	-2.47128	0.004	0.53	0
RS1	0	-1.27317	0	0.335	0
VWA8	0	-6.69938	0.028	0.863	0
WDR59	0	-3.52459	0.023	0.423	0
XYLT1	0	-3.44471	0.011	0.382	0
CORO2B	0	-1.6786	0.002	0.431	0
AP3B2	0	-2.46103	0.001	0.407	0
CSPP1	0	-3.1808	0.024	0.541	0
ZDHHC2	0	-2.47547	0.014	0.517	0
RP1	0	-12.6366	0.001	0.84	0
FZD3	0	-1.33153	0.007	0.373	0
STK3	0	-4.16212	0.022	0.445	0
SLC17A7	0	-1.13508	0	0.359	0
CRX	0	-3.34417	0.002	0.458	0
PLA2G4C	0	-5.39668	0.01	0.661	0
CABP5	0	-8.42247	0.001	0.697	0
GRB10	0	-9.7509	0.005	0.777	0
COBL	0	-3.2335	0.005	0.537	0
FSD1L	0	-2.34334	0.004	0.514	0
MEGF9	0	-2.68034	0.01	0.413	0
DNM1	0	-1.55985	0.002	0.452	0
KDM4C	0	-5.16876	0.038	0.748	0
KANK1	0	-4.43457	0.016	0.593	0
SH3GL2	0	-2.27189	0	0.377	0
DNMBP	0	-1.06041	0.002	0.292	0
MAPK8	0	-6.80727	0.026	0.505	0
BMPR1A	0	-3.02016	0.014	0.577	0
CPEB3	0	-3.37986	0.009	0.521	0
NEURL1	0	-3.30094	0.005	0.636	0
CCNY	0	-2.24526	0.031	0.55	0
RGS9	0	-7.70891	0.008	0.811	0
SEPTIN4	0	-0.910974	0	0.314	0
EZH1	0	-2.56041	0.03	0.604	0
RCVRN	0	31.8304	0.002	0.735	0
UNC119	0	-5.2959	0.071	0.834	0
MAPK10	0	-4.63863	0	0.398	0
CPE	0	-8.26429	0.003	0.629	0
NSD2	0	-1.60199	0	0.416	0
SH3D19	0	-1.83761	0.008	0.427	0
FAM149A	0	-1.38559	0.002	0.369	0
CEP164	0	-2.35302	0.031	0.465	0
SLC1A2	0	-3.65369	0	0.631	0
PPM1H	0	-3.75869	0.004	0.429	0
PRH1	0	-5.25228	0.001	0.771	0
PRR4	0	-5.17894	0.026	0.771	0
GNB3	0	-2.08163	0.001	0.519	0
ENO2	0	0.93776	0.07	0.616	0
MAK	0	-11.694	0.001	0.933	0
TULP1	0	-2.10316	0	0.548	0
GUCA1B	0	-1.84468	0	0.479	0
PRPH2	0	-18.3215	0	0.899	0
BICRAL	0	-1.56519	0	0.362	0
IMPG1	0	-9.61056	0.001	0.874	0
CERT1	0	-0.923667	0	0.292	0
RASGRF2	0	-4.72759	0.004	0.677	0
FGF1	0	-5.67483	0.001	0.663	0
WWC1	0	-1.70772	0	0.277	0
DPYSL3	0	-4.77177	0.002	0.728	0
ARL6	0	-1.83152	0.008	0.508	0
GNAT1	0	-13.2158	0.001	0.829	0
FRMD4B	0	-5.22531	0.034	0.614	0
ABCC5	0	-6.00946	0.024	0.555	0
EPB41L5	0	-1.83343	0.01	0.458	0
GPR75-ASB3	0	-0.983586	0	0.281	0
TACR1	0	-3.80958	0	0.458	0
USP34	0	-4.47041	0.105	0.822	0
PLCD4	0	-2.24134	0.002	0.508	0
BIRC6	0	-5.77258	0.135	0.759	0
RALGPS2	0	-8.45714	0.012	0.838	0
ANGPTL1	0	-2.27441	0	0.447	0
DNAJC6	0	-1.86364	0.001	0.369	0
PDC	0	-9.81783	0.001	0.782	0
WLS	0	-3.18122	0.019	0.485	0
RO60	0	-0.851578	0	0.301	0
AKT3	0	-4.66755	0.03	0.715	0
KDM5B	0	-6.56939	0.08	0.744	0
STAG1	0	-3.89677	0.06	0.668	0
ELOVL4	0	-1.62115	0.004	0.467	0
SGIP1	0	-12.7246	0	0.915	0
FOXO3	0	-5.34912	0.044	0.598	0
DNAH7	0	-1.84237	0.001	0.396	0
TJP2	0	-7.59015	0.007	0.82	0
DENND1A	0	-1.66829	0.012	0.425	0
TTLL5	0	-7.49488	0.022	0.735	0
ESRRB	0	-4.20145	0	0.582	0
KLHL29	0	-6.11552	0	0.573	0
ARMH3	0	-1.33612	0	0.351	0
KANSL1	0	-3.92889	0.076	0.643	0
PLXDC2	0	-9.31011	0.001	0.847	0
ZRANB3	0	-2.35032	0.005	0.366	0
LRRC39	0	-2.79213	0.014	0.568	0
BBS9	0	-10.1833	0.02	0.897	0
MED13L	0	-4.65629	0.034	0.717	0
BAZ2B	0	-5.40997	0.056	0.802	0
SLC12A5	0	-0.995737	0.004	0.308	0
ATXN1	0	-10.2328	0.157	0.932	0
STK35	0	-1.89742	0.012	0.454	0
ST3GAL3	0	-13.7987	0.021	0.91	0
PCNX4	0	-1.41205	0.002	0.319	0
DYNC2I1	0	-3.01292	0	0.562	0
MACF1	0	-7.96798	0.174	0.87	0
AKAP9	0	-8.30872	0.197	0.917	0
GNGT1	0	3.48889	0.002	0.753	0
SGCE	0	-1.43524	0.004	0.342	0
DOCK4	0	-2.0011	0.002	0.344	0
PODXL	0	-2.37747	0.002	0.468	0
TTBK2	0	-2.35461	0.023	0.503	0
MINDY2	0	-0.901251	0	0.29	0
AIPL1	0	-2.0344	0.001	0.905	0
ATP1B2	0	-1.30114	0.01	0.371	0
NRL	0	-12.8056	0.007	0.744	0
EPB41L4A	0	-2.7357	0.004	0.436	0
STK33	0	-5.5054	0.001	0.732	0
CAMSAP1	0	-3.70019	0.009	0.681	0
SAG	0	-72.1256	0	0.964	0
CASZ1	0	-9.83836	0.048	0.888	0
ARHGEF9	0	-3.85318	0.089	0.735	0
TBC1D5	0	-5.68104	0.074	0.668	0
SLC6A6	0	-8.95948	0.04	0.885	0
EXOC4	0	-29.6536	0.068	0.986	0
MAP1B	0	-11.1616	0.007	0.746	0
FIGNL1	0	-8.10629	0.016	0.82	0
DDC	0	-8.07176	0	0.809	0
ANKRD17	0	-2.73351	0.087	0.67	0
H3-3B	0	-2.49344	0	0.405	0
GUCY2D	0	-1.09348	0.002	0.324	0
DLG4	0	-1.04393	0.005	0.339	0
SNAP25	0	-11.4072	0.002	0.746	0
ARHGEF11	0	-2.11157	0.003	0.485	0
PATJ	0	-2.85789	0	0.492	0
PDE6A	0	-61.6382	0.002	0.96	0
ATP8A2	0	-13.7972	0.003	0.906	0
WASF3	0	-1.33665	0.003	0.382	0
MYH10	0	-1.6381	0.011	0.386	0
TPT1	0	319.235	0.973	0.094	0
PDE6B	0	-7.50621	0.019	0.8	0
PDZD2	0	-9.65526	0.002	0.814	0
LARGE1	0	-3.908	0	0.627	0
SLC2A11	0	-1.50836	0.015	0.418	0
ZNF767P	0	-0.967523	0	0.267	0
LRRIQ1	0	-3.60877	0.001	0.546	0
SBF2	0	-7.63492	0.018	0.845	0
MEIS2	0	-3.9048	0.004	0.6	0
VAV3	0	-3.4386	0.026	0.495	0
CRB1	0	-3.01368	0	0.566	0
TUT4	0	-5.78087	0	0.667	0
FHOD3	0	-4.52411	0.001	0.674	0
AGTPBP1	0	-2.84409	0.023	0.605	0
TAOK3	0	-5.77173	0.181	0.849	0
MSI1	0	-1.47941	0.001	0.377	0
BICDL1	0	-7.53789	0.002	0.685	0
CCDC146	0	-1.95902	0.018	0.429	0
NT5E	0	-1.36062	0.014	0.405	0
MAP7	0	-11.8054	0.004	0.701	0
AHI1	0	-17.2568	0.094	0.971	0
CAPN9	0	-1.63014	0	0.396	0
ARMC9	0	-10.7033	0.03	0.917	0
ECPAS	0	-1.39431	0	0.297	0
RALGPS1	0	-2.9142	0.017	0.553	0
STXBP1	0	-2.96971	0.02	0.595	0
GOLGA1	0	-1.73115	0.026	0.461	0
KIF13A	0	-4.4408	0.013	0.47	0
FCHSD2	0	-2.36135	0.024	0.505	0
UNC13C	0	-6.10363	0	0.569	0
SPTBN5	0	-1.35254	0.001	0.382	0
TTLL7	0	-1.61453	0.003	0.382	0
ARHGAP29	0	-1.45547	0.003	0.317	0
EXOC6	0	-3.52649	0.037	0.695	0
HERC3	0	-1.92582	0.034	0.492	0
RAP1GDS1	0	-3.88239	0.079	0.741	0
PDE5A	0	-3.29388	0.003	0.577	0
PPP3CA	0	-6.46435	0.071	0.735	0
FGD4	0	-9.53766	0.011	0.885	0
PPFIA2	0	-9.01371	0	0.919	0
FAM222A	0	-1.69189	0.004	0.398	0
SRRM4	0	-6.5526	0	0.805	0
MBNL2	0	-3.63279	0.062	0.759	0
PELI2	0	-2.80238	0.003	0.523	0
RTN1	0	-9.76737	0	0.604	0
RDH12	0	-1.32379	0	0.396	0
ESR2	0	-2.75708	0.008	0.589	0
SLC12A6	0	-2.55436	0.013	0.409	0
TCF12	0	2.26055	0.064	0.703	0
SCAPER	0	-15.0018	0.097	0.975	0
TPM1	0	-2.36552	0.025	0.532	0
IGF1R	0	-3.46754	0.018	0.575	0
CELF6	0	-1.6966	0	0.429	0
MFGE8	0	2.06871	0.074	0.703	0
FTO	0	-3.12227	0.035	0.607	0
KIFC3	0	-5.28562	0.012	0.708	0
ADAMTS18	0	-1.12479	0	0.29	0
RHBDL3	0	-2.55009	0	0.521	0
BCAS3	0	6.5779	0.032	0.541	0
DYM	0	-6.27079	0.069	0.62	0
RERE	0	-9.21956	0.053	0.87	0
PEX14	0	-3.49658	0.044	0.627	0
WDTC1	0	-1.87053	0.021	0.467	0
PRKACB	0	-3.90737	0.092	0.686	0
NME7	0	-2.8598	0.043	0.559	0
POU2F1	0	-3.08408	0.029	0.593	0
COP1	0	-3.39965	0	0.503	0
SYT14	0	-1.70925	0.002	0.404	0
GALNT2	0	-2.15928	0.046	0.589	0
CDC42BPA	0	-2.36035	0.015	0.519	0
RPS27A	0	540.109	0.972	0.04	0
WDPCP	0	-2.96521	0.008	0.495	0
MEIS1	0	-3.6157	0.002	0.683	0
EXOC6B	0	-2.49208	0.013	0.533	0
THSD7B	0	-31.2791	0	0.919	0
PKP4	0	-2.02031	0.01	0.384	0
ZNF385B	0	-22.9106	0	0.959	0
UBR3	0	-3.11035	0.023	0.629	0
UNC80	0	-3.24951	0	0.58	0
KANSL1L	0	-1.67534	0.006	0.371	0
GOLGA4	0	-6.6326	0.175	0.836	0
IQSEC1	0	-1.90957	0.036	0.521	0
IGSF11	0	-3.76229	0.007	0.539	0
TMEM108	0	-19.7868	0.001	0.935	0
TRPC1	0	-2.49903	0.001	0.449	0
CAMK2D	0	-6.7616	0.061	0.854	0
ANK2	0	-17.0735	0.004	0.944	0
MARCHF1	0	-40.0056	0	0.986	0
MARCHF6	0	-1.60371	0	0.414	0
SSBP2	0	-4.22151	0.018	0.611	0
IQGAP2	0	-6.55125	0.085	0.814	0
FBXL17	0	-5.80945	0.024	0.766	0
ARHGAP26	0	-5.9419	0.022	0.701	0
TBC1D32	0	-6.9808	0.007	0.71	0
ZMYM4	0	-1.76661	0.028	0.461	0
RPL10	0	674.17	0.977	0.07	0
NSD3	0	-1.26741	0	0.389	0
AOPEP	0	-1.40243	0	0.326	0
NR6A1	0	-3.20529	0.002	0.425	0
PARD3	0	-5.81936	0.006	0.69	0
CDHR1	0	-2.25413	0.012	0.56	0
LRRC4C	0	-3.28693	0	0.431	0
C11orf49	0	-2.72166	0.037	0.521	0
NCAM1	0	-4.29911	0.008	0.64	0
GLB1L2	0	-1.12546	0.003	0.339	0
ROM1	0	-7.47471	0.004	0.809	0
CNKSR2	0	-5.22591	0.002	0.71	0
PCDH15	0	-29.8434	0	0.966	0
FAM124A	0	-1.59656	0.001	0.369	0
WDR17	0	-1.20777	0.001	0.344	0
DLG2	0	-161.302	0.001	0.886	0
DIXDC1	0	-2.12424	0.006	0.4	0
CACNA2D4	0	-5.71109	0.007	0.789	0
THRB	0	-2.85784	0	0.505	0
ANK3	0	-18.673	0.01	0.969	0
DIP2C	0	-1.88347	0.013	0.405	0
MAGI1	0	-3.03596	0.002	0.404	0
AKAP6	0	-4.31877	0.001	0.494	0
FER	0	-3.37154	0.016	0.45	0
EPS8	0	-5.49222	0.034	0.724	0
NR3C2	0	-3.24827	0.004	0.541	0
RNF144A	0	-3.13958	0.018	0.564	0
WWC2	0	-4.24748	0.009	0.562	0
SLC35F4	0	-4.25131	0	0.519	0
DST	0	-9.41379	0.006	0.344	0
ASTN1	0	-1.88306	0	0.371	0
TRIM36	0	-1.49983	0	0.369	0
PAN3	0	-2.69691	0.029	0.521	0
GRM1	0	-2.73887	0	0.539	0
PLOD2	0	-4.59171	0.004	0.423	0
CCDC148	0	-1.38806	0.001	0.286	0
SLC25A27	0	-1.16795	0.002	0.306	0
CYRIB	0	-1.12103	0	0.268	0
FBXL2	0	-1.31577	0.002	0.295	0
PTPRD	0	-8.80047	0	0.544	0
MSI2	0	-16.0615	0.117	0.977	0
C16orf74	0	-2.77075	0.008	0.499	0
CDH12	0	-22.6278	0	0.706	0
PRKCA	0	-20.6905	0.064	0.625	0
CEP112	0	-11.298	0.005	0.888	0
ABCA5	0	-2.36145	0.026	0.51	0
SORBS2	0	-37.0072	0.009	0.96	0
RABGEF1	0	-4.77648	0.025	0.595	0
AFF2	0	-1.79211	0.001	0.432	0
PSD3	0	-2.31492	0.007	0.429	0
ADAMTS3	0	-3.50966	0	0.458	0
PPEF2	0	-20.8186	0	0.84	0
TSPAN7	0	-1.68349	0.004	0.332	0
PPP2R2B	0	-34.0204	0.04	0.973	0
EEF1A1	0	Inf	0.99	0.025	0
ZFAND3	0	-5.49925	0.051	0.793	0
DYRK1A	0	-2.52394	0.045	0.519	0
MEGF11	0	-1.68648	0	0.312	0
AGAP1	0	-34.5931	0.011	0.948	0
BABAM2	0	-3.33017	0	0.602	0
COLEC12	0	-2.58614	0.002	0.395	0
AUTS2	0	-17.1212	0.018	0.912	0
KCNB1	0	-9.78496	0.001	0.861	0
PPP1R9A	0	-5.78949	0.004	0.741	0
GDPD5	0	-1.54658	0.007	0.355	0
DYNC1I1	0	-1.88494	0.002	0.35	0
EPB41	0	-8.90211	0.099	0.924	0
STARD9	0	-1.60989	0.02	0.431	0
AGPAT3	0	-2.11777	0.029	0.49	0
DIP2A	0	-3.96767	0.069	0.737	0
SPTBN4	0	-1.53129	0.001	0.29	0
SIK3	0	-5.59435	0.032	0.773	0
FBXL13	0	-2.27446	0.001	0.427	0
SLC1A7	0	-1.44919	0.001	0.323	0
PRKAA2	0	-1.27999	0.001	0.369	0
ZSWIM5	0	-2.26317	0.001	0.355	0
ZNF326	0	-3.41951	0.057	0.71	0
PKDCC	0	-1.04462	0.001	0.319	0
DISC1	0	-16.9149	0.005	0.944	0
NEUROD1	0	-0.949918	0.001	0.295	0
BBS5	0	-1.73462	0.003	0.382	0
LMOD1	0	-1.59053	0	0.366	0
NFASC	0	-5.89407	0.002	0.723	0
CLASP2	0	-9.60987	0.054	0.919	0
ICA1L	0	-1.13425	0.006	0.341	0
CADPS	0	-24.2885	0	0.312	0
WDFY3	0	-3.13994	0.004	0.56	0
PTPN13	0	-22.6038	0.006	0.892	0
NMNAT3	0	-6.78686	0.004	0.342	0
RHO	0	-7.56217	0.001	0.784	0
INTU	0	-2.02699	0.004	0.486	0
FAM160A1	0	-6.80684	0	0.362	0
ADGRV1	0	-4.15456	0	0.701	0
ANKRD33B	0	-4.06418	0.002	0.557	0
EGFLAM	0	-5.96432	0	0.667	0
RICTOR	0	-5.20825	0.091	0.723	0
TENT2	0	-1.46686	0	0.369	0
STXBP5	0	-1.71509	0.014	0.445	0
HCN1	0	-27.1033	0.001	0.973	0
ADCY1	0	-5.67657	0.002	0.649	0
SPIDR	0	-4.1089	0.051	0.551	0
OXR1	0	-15.0953	0.073	0.933	0
CCDC171	0	-1.79975	0.003	0.33	0
KIAA1958	0	-2.53013	0.001	0.474	0
WNK2	0	-4.22127	0.004	0.73	0
EML5	0	-4.38985	0.001	0.524	0
TTC8	0	-3.0583	0.01	0.667	0
OTX2	0	-8.22809	0	0.467	0
ZMYND19	0	-8.56094	0.005	0.827	0
ARHGAP42	0	-8.31191	0.006	0.782	0
TTC7B	0	-1.8478	0.004	0.416	0
CACNB2	0	-20.6207	0.001	0.989	0
JAM3	0	-8.21207	0.005	0.53	0
CKB	0	-8.68015	0.03	0.786	0
BTRC	0	-1.63113	0.019	0.468	0
GABRB3	0	-13.9707	0.004	0.65	0
GARRE1	0	-1.03873	0	0.281	0
TUB	0	-2.52961	0.002	0.501	0
DENND2B	0	-6.25404	0	0.627	0
PRTG	0	-2.12064	0.005	0.378	0
CPLX4	0	-1.57948	0	0.38	0
PLEKHA7	0	-2.90403	0.001	0.483	0
CATSPER2	0	-2.04796	0.007	0.528	0
STX3	0	-2.26577	0.024	0.521	0
PBX3	0	-3.93423	0.015	0.586	0
ATP5MG	0	-1.60585	0	0.391	0
MYO5B	0	-3.01345	0.002	0.573	0
ANKRD33	0	-1.32565	0	0.323	0
LENG8	0	-5.15704	0.068	0.847	0
TRAPPC9	0	-4.6041	0.045	0.636	0
NXN	0	-5.29199	0.002	0.485	0
ULK4	0	-1.8448	0.023	0.459	0
TTC39C	0	-13.6699	0.06	0.908	0
KCNV2	0	-2.94057	0	0.575	0
FAM107A	0	-1.34757	0	0.326	0
FILIP1L	0	-2.27109	0.003	0.294	0
MTCL1	0	-9.70902	0	0.73	0
LDLRAD4	0	-9.83903	0.061	0.771	0
SNTB2	0	-5.56519	0.03	0.616	0
FSTL5	0	-21.2727	0.001	0.917	0
ZNF608	0	-1.55149	0.003	0.342	0
ATP5ME	0	-3.5566	0	0.659	0
CRADD	0	-3.27928	0.02	0.544	0
ARL13B	0	-3.2771	0.029	0.658	0
PTK2	0	-3.66631	0.04	0.723	0
NLGN1	0	-14.1162	0.001	0.685	0
MYRIP	0	-18.2944	0	0.317	0
SIK2	0	-4.49595	0.042	0.654	0
RNF150	0	-4.37406	0.01	0.641	0
FAM161A	0	-2.83283	0.012	0.598	0
FRMPD2	0	-1.88547	0	0.418	0
DENND5B	0	-3.10285	0.01	0.575	0
CDH2	0	-4.43715	0	0.665	0
ACYP2	0	-9.57135	0.045	0.641	0
USP32	0	-2.94937	0.029	0.598	0
DCDC1	0	-1.38218	0.001	0.319	0
XKR6	0	-8.22173	0.002	0.344	0
CHD7	0	-1.84919	0.03	0.578	0
GPHN	0	-9.96615	0.036	0.928	0
NXNL1	0	-1.72771	0	0.391	0
ZNF540	0	-2.18477	0.012	0.474	0
JMJD1C	0	-7.07481	0.154	0.807	0
NEGR1	0	-20.6035	0	0.975	0
MACROD2	0	-19.878	0.002	0.566	0
FGGY	0	-1.97751	0.02	0.418	0
AFF1	0	-9.19442	0.051	0.859	0
TMCC1	0	-2.47669	0.015	0.407	0
NBEA	0	-5.91829	0.002	0.742	0
RAPH1	0	-1.65496	0.005	0.359	0
ABLIM3	0	-9.91136	0	0.795	0
PEAK1	0	-2.0139	0.016	0.429	0
SCAI	0	-2.49661	0.028	0.515	0
GPR160	0	-8.85289	0.002	0.829	0
MARCHF3	0	-3.04327	0	0.422	0
RAX2	0	-0.983767	0	0.333	0
DENND4A	0	-8.16499	0.057	0.69	0
IQCK	0	-3.1433	0.017	0.564	0
PACS1	0	-5.54979	0.049	0.64	0
YPEL2	0	-5.4735	0.029	0.706	0
CADM2	0	-69.9138	0.001	1	0
PPM1E	0	-5.61517	0	0.486	0
PCCA	0	23.4172	0.017	0.632	0
TOM1L2	0	-2.13172	0.02	0.532	0
DLEU7-AS1	0	-1.68356	0	0.279	0
RIMS2	0	-40.9699	0.005	0.998	0
DSCAML1	0	-24.9904	0.002	0.987	0
ULK1	0	-1.10347	0.01	0.348	0
CHD9	0	-7.77065	0.101	0.923	0
OVOS2	0	-1.69064	0.005	0.467	0
TBL1XR1	0	-3.46427	0.083	0.658	0
SAMD12	0	-3.78505	0.008	0.564	0
SRRM3	0	-3.40667	0.002	0.629	0
GRAMD1C	0	-1.18223	0.002	0.297	0
CSRNP3	0	-1.16335	0	0.272	0
PCBP1-AS1	0	-1.21337	0	0.274	0
R3HDM2	0	-2.24886	0.044	0.53	0
ZNF609	0	-5.57723	0.022	0.708	0
DEFB119	0	-11.3295	0.001	0.395	0
CUEDC1	0	-1.64455	0.004	0.436	0
GPR137C	0	-1.39109	0	0.317	0
ZNF875	0	-1.91554	0	0.45	0
ZBTB20	0	-18.1617	0.074	0.932	0
UNC5C	0	-5.392	0	0.613	0
RAD51B	0	-6.44035	0.019	0.524	0
EXT1	0	-10.8743	0.007	0.703	0
TRAK1	0	-3.61618	0.012	0.616	0
NTM	0	-39.0023	0	0.98	0
CADM1	0	-53.9276	0.048	1	0
CAMK1D	0	-31.2142	0.029	0.987	0
GPC6	0	-23.1788	0	0.969	0
OVCH2	0	-2.71176	0	0.449	0
PCBP3	0	-11.5614	0.008	0.935	0
RP1L1	0	-1.15898	0	0.294	0
KCTD8	0	-6.19346	0	0.577	0
DNAH2	0	-1.45646	0	0.351	0
PRKD1	0	-4.24882	0.002	0.31	0
CCSER1	0	-19.3964	0.011	0.957	0
OSBP2	0	-11.5653	0.001	0.91	0
IMMP2L	0	-6.10438	0.027	0.566	0
SEMA4B	0	-2.80703	0.011	0.459	0
FAF1	0	-4.49142	0.075	0.75	0
KIAA0825	0	-2.58299	0.019	0.526	0
IL3RA	0	-1.04583	0.003	0.319	0
PRKN	0	-3.81748	0	0.499	0
SMYD3	0	-7.21765	0.041	0.733	0
SV2B	0	-7.56014	0	0.789	0
PDE6G	0	-17.5879	0.004	0.923	0
KCNIP4	0	-106.299	0	0.971	0
CDIN1	0	-1.7615	0	0.335	0
AGBL4	0	-15.9277	0.001	0.899	0
WWOX	0	-16.8518	0.017	0.564	0
PCLO	0	-3.04873	0.006	0.476	0
PPARA	0	-3.56717	0.021	0.627	0
TMEM232	0	-1.70488	0.001	0.351	0
ESPN	0	-1.44433	0.003	0.391	0
SAMD7	0	-1.94397	0	0.427	0
TEAD1	0	-1.58908	0.012	0.362	0
DYNC2H1	0	-1.94978	0.028	0.508	0
MAGI2	0	-12.5774	0.004	0.69	0
LHFPL3	0	-24.8815	0	0.946	0
SAMD11	0	-1.93767	0	0.391	0
ERC2	0	-2.81205	0	0.501	0
DNER	0	-2.15327	0	0.285	0
EYS	0	-32.8593	0	0.962	0
COL25A1	0	-14.1078	0	0.762	0
SLC4A5	0	-2.1065	0.001	0.423	0
VWC2	0	-3.45136	0	0.537	0
FHIT	0	-4.81483	0.02	0.414	0
TDRD7	0	-1.81832	0.013	0.4	0
NTNG2	0	-1.42326	0.004	0.371	0
ESRRG	0	-3.96312	0.001	0.503	0
MYO6	0	-2.28305	0.015	0.459	0
MRTFA	0	-3.07455	0	0.631	0
TCF4	0	-2.44629	0.002	0.456	0
SLC25A29	0	-1.58628	0.007	0.409	0
SND1	0	-19.2443	0.125	0.845	0
RAD54B	0	-2.39051	0.004	0.476	0
SVIL	0	-1.39823	0.01	0.398	0
BCO2	0	-3.00042	0.001	0.593	0
CPLANE1	0	-1.2943	0	0.315	0
DNM3	0	-3.85762	0.001	0.584	0
DLGAP2	0	-4.40762	0	0.373	0
OGA	0	-2.5711	0	0.481	0
CNGA1	0	-6.70212	0.001	0.805	0
RD3	0	-1.23875	0	0.395	0
STK39	0	-7.20219	0.025	0.714	0
ABCA4	0	-17.0576	0	0.948	0
TOGARAM1	0	-1.37309	0	0.351	0
UNC13B	0	-3.23944	0.005	0.605	0
FAM169A	0	-6.02539	0.012	0.692	0
SCAMP5	0	-3.15607	0.002	0.609	0
SFMBT2	0	-5.76898	0.076	0.793	0
DMD	0	-62.9696	0.012	0.973	0
RORB	0	-2.02477	0.002	0.468	0
SGMS1	0	-5.6655	0.03	0.674	0
TMEM244	0	-1.90667	0.001	0.492	0
PCMTD2	0	-2.31818	0.035	0.548	0
MBD5	0	-4.83849	0.053	0.735	0
RANBP17	0	-2.29373	0.006	0.387	0
ATXN2	0	-2.06853	0.04	0.506	0
DPF3	0	-4.11258	0.007	0.625	0
ITSN1	0	-5.08192	0.008	0.679	0
CEP43	0	-1.03194	0	0.265	0
FBXO16	0	-1.94736	0.001	0.402	0
EML6	0	-3.39086	0.001	0.425	0
LOC441204	0	-3.30795	0	0.551	0
UBE2QL1	0	-1.14681	0	0.305	0
UMAD1	0	-3.12581	0.045	0.562	0
PPP3R1	0	-5.6542	0.044	0.728	0
SVIL-AS1	0	-1.54599	0.016	0.427	0
LHFPL3-AS2	0	-0.865119	0	0.279	0
JPX	0	-4.31995	0.07	0.652	0
AGBL4-IT1	0	-2.01733	0	0.362	0
SLC16A1-AS1	0	-3.4519	0.022	0.468	0
CUTALP	0	-0.91129	0	0.281	0
LHFPL3-AS1	0	-2.74879	0	0.431	0
PDZPH1P	0	-1.4424	0	0.333	0
LMCD1-AS1	0	-8.28803	0.001	0.663	0
LOC101927394	0	-8.29088	0	0.663	0
SNAP25-AS1	0	-10.9124	0	0.85	0
MIR646HG	0	-1.72382	0	0.288	0
LOC729296	0	-1.72429	0	0.288	0
GS1-124K5.11	0	-1.41013	0.005	0.38	0
ST3GAL3-AS1	0	-6.96029	0	0.569	0
PDC-AS1	0	-0.956107	0	0.276	0
EMC1-AS1	0	-1.01687	0	0.301	0
FTX	0	-15.3842	0.02	0.899	0
SPRY4-AS1	0	-7.94423	0	0.784	0
MAP4K3-DT	0	-4.79893	0	0.602	0
DLEU2	0	-3.72147	0.03	0.627	0
GNG12-AS1	0	-3.99858	0.001	0.605	0
MIR3936HG	0	-1.1422	0	0.272	0
LOC105378311	0	-11.632	0	0.834	0
SEMA3F-AS1	0	-1.83603	0.001	0.393	0
LINC01278	0	-0.92561	0	0.27	0
ZKSCAN7-AS1	0	-1.51064	0	0.362	0
LOC101929653	0	-1.19158	0	0.348	0
LRIG2-DT	0	-1.06364	0	0.305	0
SDHAP2	0	-1.83645	0	0.393	0
ZBTB20-AS5	0	-1.21889	0	0.279	0
SOX2-OT	0	-5.86171	0	0.548	0
LINC00461	0	-1.21283	0	0.288	0
RORA-AS1	0	-5.87241	0.002	0.411	0
DRAIC	0	-1.95477	0	0.35	0
LINC00593	0	-1.95429	0	0.35	0
SEPTIN7P14	0	-1.59929	0	0.409	0
UBAP1L	0	-2.21658	0.002	0.317	0
OTX2-AS1	0	-16.969	0	0.908	0
LOC105370027	0	-2.75135	0	0.357	0
RBM14-RBM4	0	-1.12975	0.001	0.295	0
LINC02115	0	-1.59309	0	0.371	0
FMN1	0	-14.3891	0.034	0.82	0
LOC100507291	0	-2.29354	0	0.461	0
TRMT9B	0	-2.06105	0	0.506	0
PCAT4	0	-3.1079	0	0.283	0
MIR124-1HG	0	-3.74441	0	0.737	0
LOC105375700	0	-14.0828	0	0.742	0
MIR124-2HG	0	-5.7616	0	0.802	0
LOC283299	0	-3.6382	0	0.528	0
ANKHD1-EIF4EBP3	0	-2.24339	0.001	0.483	0
LINC02733	0	-2.85583	0	0.559	0
FAM222A-AS1	0	-4.06376	0.001	0.539	0
DNAAF4	0	-3.98626	0	0.64	0
CUX1	0	-2.46285	0.04	0.613	0
LOC101928731	0	-1.04228	0	0.283	0
SYNJ2BP-COX16	0	-1.58681	0.001	0.377	0
DNAAF4-CCPG1	0	-5.46523	0	0.795	0
RNF213-AS1	0	-2.19612	0	0.514	0
FSBP	0	-2.33502	0	0.463	0
PLA2G4C-AS1	0	-1.59101	0	0.382	0
FMC1-LUC7L2	0	-1.44534	0	0.395	0
TSNAX-DISC1	0	-4.97312	0.001	0.773	0
HCG17	0	-1.57503	0	0.33	0
RPS10-NUDT3	0	-4.13027	0	0.418	0
LINC02343	0	-6.24007	0	0.398	0
DOC2B	0	-1.63102	0.001	0.359	0
SAP30-DT	0	-1.32919	0	0.386	0
NPHP3-ACAD11	0	-0.853693	0	0.306	0
PRH1-PRR4	0	-5.2537	0	0.771	0
NR2E3	0	-7.73612	0	0.813	0
BIRC6-AS2	0	-1.03106	0	0.288	0
MIR325HG	0	-3.45179	0	0.297	0
MATR31	0	-0.976256	0	0.294	0
PRH11	0	-3.13262	0	0.58	0
MT-CO1	0	Inf	0.971	0	0
MT-CO2	0	Inf	0.975	0	0
MT-ATP6	0	701.786	0.976	0	0
MT-CO3	0	900.881	0.976	0	0
IGFL4	6.04439e-308	-0.892361	0	0.263	2.18674e-303
FBXO30-DT	6.15144e-308	-0.956331	0	0.263	2.22547e-303
LOC101928008	6.18385e-308	-1.13672	0	0.263	2.23719e-303
ZCCHC7	1.21539e-306	-3.86938	0.077	0.616	4.39703e-302
LMTK3	1.37214e-306	-1.29704	0.002	0.277	4.96414e-302
MLLT10	4.23697e-306	-2.39851	0.055	0.551	1.53285e-301
ARPIN-AP3S2	8.71334e-306	-1.05023	0	0.261	3.15231e-301
CDKAL1	1.41928e-305	1.55843	0.042	0.503	5.13466e-301
SUPT3H	7.11967e-305	-5.55018	0.061	0.566	2.57576e-300
RPLP1	1.05716e-304	897.707	0.967	0.085	3.8246e-300
NCOA2	5.05645e-304	-4.10791	0.065	0.58	1.82932e-299
HS2ST1	8.17587e-304	-2.10133	0.03	0.452	2.95787e-299
LOC101930112	1.19706e-303	-1.08032	0	0.259	4.33071e-299
HIF1A-AS3	1.204e-303	-1.22601	0	0.259	4.35582e-299
RPL13	1.38292e-303	647.561	0.978	0.24	5.00312e-299
COL4A3	2.37072e-303	-4.08717	0	0.261	8.57681e-299
PCNX2	1.56986e-302	-1.11978	0.001	0.268	5.67944e-298
CAMK2G	1.6564e-302	-1.7057	0.031	0.456	5.99252e-298
ADK	3.22884e-302	-3.57911	0.062	0.568	1.16813e-297
SYDE2	3.30448e-302	-0.894024	0.003	0.286	1.1955e-297
AGO4	6.18687e-302	-1.72046	0.02	0.404	2.23828e-297
SEPTIN7	1.66862e-301	-1.20694	0	0.258	6.03675e-297
LOC101926943	1.67082e-301	-0.862036	0	0.258	6.04469e-297
SUGT1P3	1.67731e-301	-0.880394	0	0.258	6.06817e-297
ACSM6	1.69722e-301	-1.10767	0	0.258	6.1402e-297
RPL12	2.10077e-301	844.534	0.957	0.032	7.60016e-297
ZNF654	3.15507e-301	-1.33001	0.014	0.364	1.14144e-296
STRBP	9.67101e-301	-2.58624	0.027	0.436	3.49878e-296
B2M	2.20639e-300	338.142	0.956	0.034	7.98228e-296
PLEKHB1	2.87839e-300	-1.40288	0.027	0.436	1.04134e-295
C11orf65	3.36889e-300	-1.09317	0.003	0.285	1.2188e-295
TNRC6A	5.18412e-300	-2.16215	0.056	0.551	1.87551e-295
ALMS1	1.45517e-299	-1.27361	0.013	0.357	5.26451e-295
CCDC7	2.0887e-299	-1.42002	0.011	0.344	7.55649e-295
KHDC4	2.31485e-299	-0.754772	0	0.256	8.37466e-295
TASOR2	2.34189e-299	-0.91957	0	0.256	8.47249e-295
STRN3	3.44108e-299	-1.59861	0.023	0.416	1.24491e-294
SSX2IP	3.89773e-299	-2.12192	0.009	0.33	1.41012e-294
TVP23C-CDRT4	4.65997e-299	-1.08185	0	0.258	1.68588e-294
ANKHD1	1.76352e-298	-2.03294	0.032	0.454	6.38007e-294
RPS12	2.36574e-298	Inf	0.959	0.086	8.55876e-294
HECTD4	2.81437e-298	-1.66669	0.029	0.44	1.01818e-293
PHC3	2.89749e-298	-3.00513	0.087	0.638	1.04825e-293
PLEKHM3	3.06257e-298	-1.20461	0.007	0.319	1.10798e-293
ILRUN	3.28579e-297	-0.85261	0	0.254	1.18873e-292
LHFPL4	6.50447e-297	-1.27532	0	0.256	2.35319e-292
LARP1B	3.54351e-296	-1.59564	0.015	0.368	1.28197e-291
ACTB	4.55638e-296	612.628	0.952	0.059	1.64841e-291
SHROOM2	1.20564e-295	-0.83206	0.002	0.27	4.36176e-291
STAG3L5P-PVRIG2P-PILRB	4.44259e-295	-0.752275	0	0.252	1.60724e-290
RPL18A	6.65633e-295	652.712	0.943	0.009	2.40813e-290
PRKD3	1.2621e-294	-2.16273	0.037	0.474	4.56604e-290
IFT172	1.7429e-294	-1.06224	0.008	0.324	6.30545e-290
RPS4X	2.56377e-294	545.697	0.955	0.099	9.27521e-290
RPL7A	3.04128e-294	579.117	0.943	0.016	1.10027e-289
TBL1X	3.41929e-294	-2.36351	0.025	0.418	1.23703e-289
SPATA6	1.41063e-293	-1.20665	0.006	0.306	5.10339e-289
SLC25A13	2.34096e-293	-1.97721	0.035	0.467	8.46911e-289
RPS3A	2.35874e-293	701.695	0.945	0.038	8.53344e-289
RPS8	4.40391e-293	994.497	0.948	0.061	1.59325e-288
CELF2-AS2	6.35047e-293	-0.796587	0	0.25	2.29747e-288
LOC102724050	6.35047e-293	-0.796587	0	0.25	2.29747e-288
MRTFB	6.37348e-293	-0.883875	0	0.25	2.3058e-288
KIAA1841	1.22165e-292	-1.01565	0.006	0.303	4.41967e-288
AUH	2.71559e-292	-3.1516	0.046	0.506	9.82447e-288
LINC00486	8.6999e-291	-0.789729	0	0.249	3.14745e-286
CROCCP3	8.71557e-291	-0.724305	0	0.249	3.15312e-286
ABCA11P	8.73222e-291	-0.751375	0	0.249	3.15914e-286
RIMBP2	8.82818e-291	-1.04555	0	0.249	3.19386e-286
RPL19	9.29134e-291	345.191	0.947	0.09	3.36142e-286
PTH2R	1.7621e-290	-1.15672	0	0.25	6.37494e-286
SYNE2	3.68148e-290	-7.76539	0.311	0.914	1.33189e-285
NEO1	3.89021e-290	-1.4879	0.012	0.344	1.4074e-285
RPL3	1.49711e-289	644.047	0.935	0.013	5.41625e-285
MT-CYB	2.0978e-289	592.141	0.934	0	7.58944e-285
MICU2	3.15547e-289	-3.29982	0.094	0.645	1.14159e-284
SPAG16	1.28075e-288	-4.0093	0.035	0.458	4.63349e-284
RPS18	1.28167e-288	Inf	0.939	0.041	4.63681e-284
HLA-A	2.88467e-288	338.17	0.936	0.023	1.04362e-283
TECPR2	3.3041e-288	-2.39622	0.019	0.386	1.19536e-283
MT-ND1	3.49515e-288	512.793	0.93	0	1.26448e-283
SPECC1	1.53665e-287	-1.08787	0.006	0.303	5.5593e-283
PKN2	1.55135e-287	-2.58885	0.078	0.607	5.61246e-283
KIAA1549	3.24974e-287	-0.978082	0.001	0.259	1.17569e-282
RPS23	1.10778e-286	581.968	0.933	0.031	4.00771e-282
SCARNA17	1.65841e-286	-0.741974	0	0.245	5.99981e-282
EIF1B-AS1	1.72698e-286	-1.15213	0	0.245	6.24788e-282
TJP1	3.04462e-286	-1.16803	0.009	0.323	1.10148e-281
PACSIN1	3.1831e-286	-1.19012	0.009	0.323	1.15158e-281
CERKL	3.37465e-286	-1.09657	0	0.247	1.22088e-281
RPL9	9.02333e-286	286.429	0.929	0.018	3.26446e-281
NAA25	1.4268e-285	-1.74412	0.034	0.454	5.16187e-281
EFCAB6	1.64526e-285	-1.20648	0.001	0.252	5.95221e-281
HLA-B	4.82348e-285	284.803	0.93	0.018	1.74504e-280
TLE4	6.92664e-285	-2.61503	0.035	0.458	2.50592e-280
RBM6	1.51408e-284	-2.86786	0.097	0.649	5.47762e-280
MACROH2A1	2.30578e-284	-0.741349	0	0.243	8.34186e-280
LOC100129917	2.34547e-284	-1.02885	0	0.243	8.48545e-280
MIR181A2HG	2.05554e-283	-1.11197	0.003	0.274	7.43652e-279
FRYL	5.21533e-283	-3.29042	0.126	0.706	1.8868e-278
MIPOL1	8.67325e-283	-1.76948	0.005	0.285	3.13781e-278
BRAF	1.16555e-282	-2.24104	0.044	0.486	4.21674e-278
C11orf80	2.07839e-282	-1.27943	0.008	0.308	7.5192e-278
CLSTN1	2.94644e-282	-2.39157	0.067	0.569	1.06596e-277
RPL32P3	3.15805e-282	-0.743547	0	0.241	1.14252e-277
GUCY2F	3.22422e-282	-0.976136	0	0.241	1.16646e-277
KPNA3	4.70126e-282	-3.74578	0.066	0.559	1.70082e-277
TMSB4X	4.77105e-282	576.245	0.924	0.011	1.72607e-277
MICU3	9.80682e-282	-1.05317	0.007	0.306	3.54791e-277
ZNF559-ZNF177	2.08421e-281	-0.950098	0.001	0.247	7.54025e-277
IQCH	4.69332e-281	-1.59641	0.001	0.25	1.69795e-276
RPS3	8.5618e-281	611.934	0.937	0.141	3.09749e-276
RPS7	2.1251e-280	359.716	0.928	0.056	7.6882e-276
PPFIA2-AS1	4.44114e-280	-0.812087	0	0.24	1.60671e-275
RPL15	9.0757e-280	289.045	0.926	0.043	3.28341e-275
RPL30	1.08698e-279	431.546	0.943	0.159	3.93247e-275
RPL28	5.44383e-279	505.119	0.945	0.155	1.96947e-274
NEK10	1.65526e-278	-1.05443	0.002	0.254	5.98839e-274
CTBP2	2.41483e-278	-1.63915	0.018	0.371	8.73636e-274
STX19	6.0974e-278	-0.802596	0	0.238	2.20592e-273
FGF14	6.30735e-278	-8.29252	0	0.238	2.28187e-273
RPS27	6.69541e-278	518.471	0.921	0.029	2.42227e-273
RPL8	7.9668e-278	611.949	0.935	0.124	2.88223e-273
RPS19	8.22232e-278	647.931	0.944	0.169	2.97467e-273
FAM155A	1.16529e-277	-13.0951	0	0.24	4.2158e-273
CDKL5	2.48823e-277	-1.07089	0.004	0.272	9.00192e-273
MPP5	2.94879e-277	-1.33618	0.012	0.33	1.06681e-272
KIAA1671	4.08002e-277	-1.55227	0.03	0.427	1.47607e-272
PTMA	4.44875e-277	141.865	0.924	0.061	1.60947e-272
VPS13B	3.2355e-276	-2.36631	0.05	0.506	1.17054e-271
PTGR21	8.18729e-276	-0.665377	0	0.236	2.962e-271
SMURF2	1.03738e-275	-1.51025	0.025	0.402	3.75305e-271
CCDC66	1.36795e-275	-1.59324	0.048	0.497	4.94897e-271
APBB2	2.17556e-275	-1.18472	0.011	0.324	7.87073e-271
RPL11	1.27983e-274	321.842	0.941	0.187	4.63015e-270
NCOA6	1.79263e-274	-1.39971	0.019	0.373	6.48538e-270
LRRC23	2.36938e-274	-2.04959	0.029	0.418	8.57193e-270
TEX9	3.35985e-274	-0.740383	0.003	0.261	1.21553e-269
AFDN	3.93308e-274	-1.36087	0.002	0.254	1.42291e-269
P3R3URF-PIK3R3	1.15201e-273	-1.1443	0	0.234	4.16775e-269
CAMTA1	3.75861e-273	-3.58685	0.131	0.701	1.35979e-268
RAB3GAP1	1.25547e-272	-2.42369	0.039	0.459	4.54205e-268
LRRC49	1.73953e-272	-0.856592	0.001	0.243	6.29328e-268
TFCP2	3.52524e-272	-1.61178	0.027	0.409	1.27536e-267
CACNA2D1	3.63696e-272	-5.48408	0.002	0.25	1.31578e-267
WHRN	5.33668e-272	-0.831508	0.002	0.25	1.9307e-267
VPS37C	8.59768e-272	-1.28065	0.014	0.341	3.11047e-267
MMD2	1.56729e-271	-0.962626	0	0.232	5.67014e-267
ADD3-AS1	1.59254e-271	-1.15182	0	0.232	5.76151e-267
ATP1A3	1.9566e-271	-1.31879	0.013	0.333	7.07859e-267
RPL6	3.02898e-271	254.474	0.907	0.022	1.09583e-266
RPS24	3.42424e-271	365.334	0.927	0.112	1.23882e-266
RPS6	4.71139e-271	728.883	0.922	0.114	1.70449e-266
CABP4	3.40878e-270	-0.948926	0.001	0.243	1.23323e-265
NRCAM	3.7623e-270	-2.4941	0.001	0.243	1.36113e-265
LIFR	4.34753e-270	-0.807202	0.001	0.245	1.57285e-265
HLA-C	4.77068e-270	195.225	0.912	0.065	1.72594e-265
ZNF571-AS1	5.81978e-270	-0.852568	0.002	0.25	2.10548e-265
MARCHF7	2.12403e-269	-0.85772	0	0.231	7.68432e-265
LOC101928844	2.14251e-269	-0.84321	0	0.231	7.75118e-265
VPS35L	2.15112e-269	-0.8814	0	0.231	7.78232e-265
ITPR2	2.68389e-269	-4.26168	0.065	0.544	9.70976e-265
ANKRD28	8.22343e-269	-1.73387	0.042	0.47	2.97507e-264
LINC01143	8.23382e-269	-0.773069	0	0.234	2.97883e-264
SHTN1	3.32424e-268	-1.20482	0.009	0.303	1.20264e-263
RPL32	4.62828e-268	626.629	0.909	0.058	1.67442e-263
RPS14	5.62067e-268	448.758	0.929	0.157	2.03345e-263
JAG1	6.23168e-268	-0.831326	0.005	0.277	2.2545e-263
PHC2	1.09626e-267	-1.16917	0.014	0.337	3.96605e-263
TNKS	1.70278e-267	-2.28845	0.049	0.492	6.16033e-263
SPECC1L-ADORA2A	2.87712e-267	-0.697527	0	0.229	1.04088e-262
SEPTIN2	2.87722e-267	-0.717736	0	0.229	1.04092e-262
INVS	5.40368e-267	-2.05369	0.019	0.362	1.95494e-262
CNNM4	7.08796e-267	-1.01321	0.007	0.292	2.56428e-262
PFN1	7.17327e-267	167.942	0.899	0.018	2.59514e-262
RPL41	8.23146e-267	465.148	0.897	0.014	2.97798e-262
H3F3B	1.83233e-266	72.7706	0.893	0	6.62902e-262
RPLP0	2.23393e-266	746.415	0.901	0.034	8.08191e-262
TMEM161B-AS1	6.9123e-266	-1.42195	0.017	0.351	2.50073e-261
LOC388282	3.91054e-265	-0.761517	0	0.227	1.41475e-260
CADM2-AS2	3.93555e-265	-0.696882	0	0.227	1.4238e-260
KRBA2	4.64106e-265	-0.83068	0.006	0.277	1.67904e-260
ELSPBP1	1.4434e-264	-1.51962	0	0.231	5.22192e-260
DRC3	2.6965e-264	-0.728721	0.001	0.232	9.75541e-260
PACRG	3.8395e-264	-1.36411	0.001	0.234	1.38905e-259
NUBPL	8.29754e-264	-1.58212	0.021	0.373	3.00188e-259
FTH1	1.61385e-263	280.985	0.955	0.324	5.8386e-259
GLMN	1.78877e-263	-2.99208	0.061	0.523	6.47142e-259
MT-ND4	2.65041e-263	449.314	0.887	0	9.58867e-259
LOC105377623	5.38112e-263	-0.982129	0	0.225	1.94678e-258
CCDC60	5.47686e-263	-1.52799	0	0.225	1.98142e-258
ADD3	8.72268e-263	-2.11564	0.091	0.616	3.15569e-258
STX16-NPEPL1	1.10036e-262	-0.880809	0	0.227	3.98087e-258
UNC13A	3.50571e-262	-0.759448	0.001	0.231	1.26829e-257
UGGT2	7.29785e-262	-1.00246	0.009	0.297	2.64022e-257
AAK1	8.94859e-262	-3.86998	0.143	0.723	3.23742e-257
RPS9	1.41907e-261	348.113	0.902	0.063	5.13392e-257
STX18-AS1	2.68051e-261	-1.34564	0.004	0.265	9.69754e-257
GPATCH8	6.63115e-261	-2.80632	0.123	0.681	2.39902e-256
RMC1	7.1497e-261	-0.622052	0	0.223	2.58662e-256
ZNF462	1.95148e-260	-1.18076	0.012	0.315	7.06007e-256
BTBD8	3.31574e-260	-1.06406	0.004	0.258	1.19957e-255
ENOSF1	4.33897e-260	-2.62999	0.08	0.578	1.56975e-255
ARSG	8.33016e-260	-1.65321	0.024	0.382	3.01368e-255
ZNF780B	1.7676e-259	-1.1651	0.014	0.328	6.39482e-255
PITPNC1	2.11308e-259	-3.6973	0.067	0.539	7.64469e-255
RPL21	2.92713e-258	283.305	0.89	0.041	1.05898e-253
ADAM19	4.45354e-258	-2.33568	0.033	0.422	1.6112e-253
RSU1	1.77188e-257	-10.834	0.098	0.607	6.41031e-253
RIC3	2.41803e-257	-1.57335	0.044	0.463	8.74793e-253
SNHG22	3.28989e-257	-0.735808	0.002	0.245	1.19022e-252
PHF21A	3.50574e-257	-3.69324	0.052	0.49	1.26831e-252
FTL	5.11866e-257	431.607	0.909	0.144	1.85183e-252
ATP5F1A	1.3267e-256	-0.657476	0	0.22	4.79972e-252
MEF2C-AS2	1.33438e-256	-0.819403	0	0.22	4.82752e-252
RPS15A	1.38343e-256	316.272	0.906	0.117	5.00497e-252
ARHGEF12	1.40944e-256	-1.75742	0.043	0.459	5.09908e-252
RPL29	1.66561e-256	505.379	0.895	0.072	6.02585e-252
LINC01184	2.81109e-256	-1.69366	0.034	0.422	1.017e-251
RPL13A	4.25714e-256	590.706	0.882	0.027	1.54015e-251
STPG2	5.07937e-256	-1.56444	0	0.223	1.83761e-251
RPS15	7.07623e-256	408.875	0.879	0.018	2.56004e-251
SLC17A5	8.94088e-256	-1.67568	0.025	0.384	3.23463e-251
MAP3K1	4.10281e-255	-1.8218	0.031	0.409	1.48431e-250
KCNJ14	4.10931e-255	-0.820748	0.002	0.241	1.48667e-250
GBF1	5.37809e-255	-3.4201	0.06	0.514	1.94569e-250
SRPK2	1.44112e-254	-9.19787	0.127	0.679	5.21368e-250
TRIM59-IFT80	1.7884e-254	-0.68846	0	0.218	6.47007e-250
MARCHF8	1.80286e-254	-0.712975	0	0.218	6.52239e-250
DGKE	4.2992e-254	-2.21802	0.026	0.389	1.55536e-249
FSTL4	1.83121e-253	-2.87316	0.001	0.225	6.62495e-249
PIBF1	2.13427e-253	-1.75038	0.042	0.45	7.72135e-249
ANKRD26	2.89826e-253	-2.32978	0.03	0.405	1.04853e-248
HTRA1	2.97633e-253	-0.982897	0.009	0.29	1.07678e-248
GPM6B	3.31036e-253	15.7958	0.121	0.674	1.19762e-248
ZFR2	5.8536e-253	-0.728756	0.002	0.232	2.11771e-248
MARCHF9	2.3993e-252	-0.662861	0	0.216	8.68019e-248
PINX11	2.40302e-252	-0.798159	0	0.216	8.69364e-248
FUT3	2.44917e-252	-0.855494	0	0.216	8.8606e-248
VPS54	2.8557e-252	-2.35178	0.015	0.33	1.03314e-247
NT5C2	3.03529e-252	-2.04197	0.053	0.488	1.09811e-247
PFKFB2	3.85715e-252	-1.15664	0.022	0.369	1.39544e-247
MSH5-SAPCD1	5.03154e-252	-0.544282	0	0.218	1.82031e-247
RPL18	1.52828e-251	398.287	0.912	0.173	5.52901e-247
GRK4	1.58576e-251	-1.33617	0.008	0.286	5.73697e-247
ZFYVE9	1.78458e-251	-1.02005	0.003	0.249	6.45625e-247
SUGCT	7.18878e-251	-1.55215	0.002	0.231	2.60076e-246
RPL10A	2.04228e-250	287.667	0.87	0.027	7.38855e-246
RPL13P5	3.25945e-250	-0.712845	0	0.214	1.1792e-245
RPS25	2.17893e-249	218.409	0.871	0.031	7.88292e-245
PLS1	3.12652e-249	-1.14228	0.001	0.222	1.13111e-244
TMSB10	5.33275e-249	180.935	0.867	0.014	1.92928e-244
RPL23A	1.22406e-248	300.666	0.867	0.02	4.42839e-244
COL5A3	1.34916e-248	-1.18159	0.002	0.231	4.88101e-244
RETREG3	4.34214e-248	-0.685554	0	0.213	1.5709e-243
PHOSPHO2-KLHL23	4.36589e-248	-0.695197	0	0.213	1.57949e-243
LOC101930071	4.43012e-248	-0.959316	0	0.213	1.60273e-243
THSD4	4.53519e-248	-13.5445	0	0.213	1.64074e-243
BRWD1	1.1379e-247	-2.70784	0.106	0.623	4.1167e-243
RPSA	1.82228e-247	286.241	0.863	0.02	6.59265e-243
RPL14	1.00352e-246	329.323	0.882	0.076	3.63052e-242
HSPA1A	1.39203e-246	44.3768	0.215	0.942	5.03608e-242
HLA-E	1.77718e-246	64.0966	0.858	0.007	6.4295e-242
ACSL6	2.35549e-246	-1.02289	0.01	0.29	8.52169e-242
RNF216P1	5.83737e-246	-0.635453	0	0.211	2.11184e-241
CFAP47	5.92081e-246	-0.841308	0	0.211	2.14203e-241
GOLM2	5.92296e-246	-1.21651	0	0.211	2.14281e-241
OSBPL1A	8.90079e-246	-3.99801	0.033	0.413	3.22013e-241
ME2	1.22229e-245	-2.16252	0.05	0.474	4.42201e-241
TRPC3	1.22354e-245	-0.710439	0	0.213	4.42652e-241
ACAP3	1.54251e-245	-0.944319	0.015	0.323	5.5805e-241
CDKL3	1.10618e-244	-0.721721	0.003	0.238	4.00194e-240
ANKH	1.37983e-244	-2.1775	0.021	0.353	4.99194e-240
KIAA1614	2.99231e-244	-0.714893	0.002	0.232	1.08256e-239
UBE4B	4.29686e-244	-1.75443	0.048	0.463	1.55452e-239
RELCH	7.79238e-244	-0.674174	0	0.209	2.81913e-239
GRK1	7.86158e-244	-0.691788	0	0.209	2.84416e-239
PBX1	9.27308e-244	-1.18986	0.009	0.283	3.35482e-239
AMN1	9.30295e-244	-1.29727	0.021	0.353	3.36562e-239
BTBD9	1.41881e-243	-5.49479	0.022	0.357	5.13299e-239
TMEM220-AS1	7.96402e-243	-1.01761	0.001	0.216	2.88122e-238
MIGA1	1.32691e-242	-0.681834	0.001	0.218	4.80048e-238
RPL5	1.44926e-242	375.493	0.879	0.097	5.24312e-238
PITPNM2	2.05565e-242	-1.58483	0.016	0.328	7.43693e-238
WDR31	2.58277e-242	-0.838346	0.002	0.227	9.34393e-238
ZNF565	8.25831e-242	-1.45351	0.009	0.279	2.98769e-237
SNHG6	1.03071e-241	-0.534674	0	0.207	3.7289e-237
SLC38A3	4.17825e-241	-0.626665	0	0.211	1.51161e-236
ARL15	5.45724e-241	-3.1741	0.021	0.346	1.97432e-236
MTUS1	1.75888e-240	-1.68142	0.015	0.317	6.36329e-236
ZNF280D	2.02395e-240	-2.57772	0.04	0.429	7.32223e-236
CACNA1D	3.54571e-240	-1.10829	0.004	0.247	1.28277e-235
SLC7A2	3.54588e-240	-1.02941	0.002	0.229	1.28283e-235
RPS13	3.74746e-240	446.059	0.879	0.099	1.35576e-235
KIAA0895L	9.13758e-240	-0.711684	0.004	0.245	3.30579e-235
CLMN	1.13204e-239	-1.36405	0.004	0.243	4.09548e-235
BMERB1	1.39308e-239	-0.953512	0	0.205	5.03989e-235
SUGT1P4-STRA6LP-CCDC180	1.39789e-239	-0.691657	0	0.205	5.05729e-235
LOC105371348	1.39797e-239	-0.711948	0	0.205	5.05756e-235
LINC02275	1.40433e-239	-1.0078	0	0.205	5.08057e-235
ADGRL2	1.4275e-239	-16.0763	0	0.205	5.1644e-235
LCA5L	5.5191e-239	-0.883156	0	0.209	1.9967e-234
GNB2L1	7.15837e-239	401.705	0.84	0	2.58976e-234
PXN	1.71816e-238	-1.53871	0.04	0.429	6.21594e-234
CHURC1-FNTB	2.17679e-238	-0.908171	0.001	0.214	7.87518e-234
SRGAP3	3.13854e-238	-2.03637	0.01	0.283	1.13546e-233
POLA1	5.3102e-238	-1.08506	0.016	0.321	1.92112e-233
LCOR	5.50431e-238	-2.26518	0.056	0.485	1.99135e-233
NEK7	5.53975e-238	-1.67505	0.053	0.472	2.00417e-233
ENTPD1-AS1	2.71233e-237	-1.25335	0.013	0.305	9.81266e-233
SVOP	4.77139e-237	-0.680223	0	0.205	1.72619e-232
RBP3	9.49755e-237	-0.648869	0	0.207	3.43602e-232
EPN2	1.24278e-236	-1.17452	0.018	0.33	4.49614e-232
ABHD14A-ACY1	1.29609e-236	-0.665482	0.001	0.209	4.689e-232
FBXO11	1.61329e-236	-1.90346	0.041	0.431	5.83656e-232
RAB28	3.04184e-236	-6.64579	0.062	0.497	1.10048e-231
BBS7	5.39086e-236	-1.49474	0.042	0.434	1.95031e-231
RPL34	7.86057e-236	283.161	0.862	0.059	2.8438e-231
LAPTM4B	9.93201e-236	5.50648	0.084	0.571	3.5932e-231
MFSD11	1.0973e-235	-2.67665	0.067	0.514	3.96982e-231
HSPA12A	1.4062e-235	-1.05348	0.008	0.27	5.08734e-231
EIF1	1.69107e-235	141.129	0.915	0.288	6.11797e-231
WDR5B-DT	2.45356e-235	-0.61085	0	0.202	8.87647e-231
AFG3L1P	2.45368e-235	-0.709376	0	0.202	8.87691e-231
VIRMA	2.46595e-235	-0.752912	0	0.202	8.92132e-231
PPIP5K1	3.11253e-235	-0.870142	0.011	0.29	1.12605e-230
MT-ND5	4.69088e-235	155.004	0.834	0	1.69707e-230
SRGN	7.16032e-235	44.0234	0.84	0.016	2.59046e-230
ACTG1	1.54429e-234	178.78	0.892	0.168	5.58695e-230
KDM4B	1.39204e-233	-1.62481	0.05	0.459	5.03613e-229
TNIK	1.8983e-233	-2.04222	0.05	0.459	6.86766e-229
CLEC16A	2.35635e-233	-1.49575	0.033	0.396	8.52482e-229
CELF2	2.56617e-233	-6.06369	0.279	0.849	9.2839e-229
SEPTIN10	3.26114e-233	-0.637244	0	0.2	1.17982e-228
CFAP221	3.31082e-233	-0.935029	0	0.2	1.19779e-228
DIS3L2	6.56007e-233	-1.27828	0.039	0.42	2.3733e-228
ZEB1	9.2804e-233	-2.63856	0.1	0.598	3.35746e-228
TLN2	9.29365e-233	-0.785209	0.004	0.234	3.36226e-228
ZNF385D	1.25529e-232	-2.17459	0	0.204	4.54139e-228
CFL1	2.72922e-232	83.834	0.845	0.045	9.87379e-228
LGR4	3.22631e-232	-0.99321	0.003	0.227	1.16722e-227
RASA1	4.11187e-232	-2.58284	0.064	0.503	1.48759e-227
GAPDH	6.02079e-232	512.238	0.886	0.191	2.1782e-227
ASPH	8.47299e-232	-1.82264	0.057	0.481	3.06536e-227
LUC7L3	1.5499e-231	-3.33103	0.181	0.75	5.60725e-227
PPP3CC	3.33413e-231	-3.46903	0.155	0.697	1.20622e-226
CASK	3.82401e-231	-1.79371	0.015	0.31	1.38345e-226
BHLHE41	4.21078e-231	-13.8987	0.012	0.294	1.52338e-226
CENATAC	4.30464e-231	-0.566823	0	0.198	1.55733e-226
RBM271	4.33194e-231	-0.649928	0	0.198	1.56721e-226
NRXN3	4.42672e-231	-40.2441	0	0.198	1.6015e-226
R3HDM1	6.15248e-231	-2.04007	0.057	0.479	2.22584e-226
DANT2	8.97571e-231	-1.63227	0	0.2	3.24723e-226
MATR3	1.07305e-230	-0.861556	0.012	0.288	3.88208e-226
FAM193A	1.76457e-230	-1.67477	0.031	0.384	6.38385e-226
RPS2	1.78175e-230	610.852	0.832	0.018	6.44601e-226
HOOK1	2.31092e-230	-2.11124	0.003	0.229	8.36045e-226
RNF130	2.73614e-230	-2.11181	0.053	0.47	9.8988e-226
CCDC91	4.68414e-230	-2.75881	0.106	0.602	1.69463e-225
UBE2Q2	5.82365e-230	-1.40683	0.039	0.418	2.10688e-225
KMT2C	7.16784e-230	-2.58372	0.103	0.602	2.59318e-225
DICER1-AS1	1.3552e-229	-0.732873	0.004	0.238	4.90284e-225
LINC00871	5.87553e-229	-1.96274	0	0.196	2.12565e-224
FBXL20	6.87259e-229	-2.00587	0.038	0.409	2.48637e-224
RPS28	8.44564e-229	342.439	0.84	0.049	3.05546e-224
NELL2	1.35442e-228	-3.32689	0.076	0.535	4.90002e-224
LENG9	1.67897e-228	-0.995645	0.008	0.261	6.07419e-224
LZTS3	2.35409e-228	-0.552432	0	0.2	8.51664e-224
HYDIN	4.07466e-228	-0.609424	0.001	0.202	1.47413e-223
PDIA5	4.81415e-228	-0.807254	0.003	0.225	1.74166e-223
FAM13A-AS1	1.91723e-227	-0.577585	0.002	0.216	6.93617e-223
PARD6B	3.99602e-227	-0.842233	0.005	0.243	1.44568e-222
DCBLD2	4.73216e-227	-0.668927	0.004	0.234	1.712e-222
LRP2BP	5.39715e-227	-0.707917	0.004	0.232	1.95258e-222
MOSMO	7.65934e-227	-0.741837	0	0.195	2.771e-222
B3GALT5	7.67583e-227	-1.24726	0	0.195	2.77696e-222
MT-ND2	1.46941e-226	439.241	0.816	0	5.31602e-222
NACA	7.86804e-226	174.97	0.849	0.092	2.8465e-221
TOM1L1	1.18821e-225	-0.846758	0.008	0.261	4.29871e-221
PHYHD1	1.3187e-225	-0.839646	0.007	0.25	4.77079e-221
HEG1	1.58252e-225	-1.51749	0.02	0.33	5.72523e-221
CROT	1.60625e-225	-1.19468	0.018	0.319	5.8111e-221
BACE1	4.28715e-225	-0.765165	0.005	0.241	1.55101e-220
SOGA31	9.99902e-225	-0.656848	0	0.193	3.61745e-220
EEA1	1.30427e-224	-1.56456	0.036	0.398	4.71859e-220
GACAT2	2.07361e-224	-1.42212	0	0.195	7.5019e-220
LPGAT1	3.56137e-224	-1.63446	0.031	0.378	1.28843e-219
ZXDC	5.20439e-224	-0.856102	0.01	0.274	1.88284e-219
PDE4D	5.47984e-224	-5.52628	0.126	0.634	1.9825e-219
SEC22A	7.42878e-224	-1.61156	0.009	0.267	2.68758e-219
CYP46A1	1.13696e-223	-0.553811	0.001	0.2	4.11331e-219
DGKD	1.32832e-223	-2.24684	0.018	0.317	4.8056e-219
DOCK7	2.53225e-223	-1.24126	0.015	0.301	9.16117e-219
VOPP1	2.78644e-223	-3.96964	0.18	0.726	1.00808e-218
KLHL23	2.82963e-223	-0.689978	0.002	0.213	1.0237e-218
SELENOW	1.31602e-222	-0.654012	0	0.191	4.76111e-218
PRORP1	1.31613e-222	-0.695362	0	0.191	4.76149e-218
HDGFL3	1.32342e-222	-0.719761	0	0.191	4.78787e-218
NF1	1.78861e-222	-3.50744	0.074	0.517	6.47083e-218
ASTN2	3.90432e-222	-2.21924	0.014	0.294	1.41251e-217
JAZF1	4.10462e-222	-1.82253	0.035	0.391	1.48497e-217
FAM172A	7.66087e-222	-2.8444	0.067	0.495	2.77155e-217
SIPA1L2	9.06901e-222	-0.641082	0.003	0.222	3.28099e-217
AMMECR1	9.33902e-222	-1.30582	0.025	0.35	3.37867e-217
PHYHIPL	2.04493e-221	-1.09921	0.003	0.216	7.39813e-217
PIWIL1	2.13054e-221	-0.599814	0.001	0.2	7.70788e-217
STX2	2.17329e-221	-0.861524	0.011	0.274	7.86252e-217
ATE1	2.6059e-221	-1.45419	0.049	0.441	9.42763e-217
SHPK	3.07989e-221	-0.573551	0.001	0.202	1.11424e-216
WDR20	6.22599e-221	-1.78008	0.058	0.468	2.25244e-216
TLCD3B	1.71394e-220	-0.775227	0	0.189	6.2007e-216
LARS1	1.71401e-220	-0.652367	0	0.189	6.20093e-216
MESD	1.71597e-220	-0.551667	0	0.189	6.20805e-216
GET1	1.71607e-220	-0.674996	0	0.189	6.2084e-216
PARL1	1.72562e-220	-0.614223	0	0.189	6.24295e-216
LRRTM4	1.76635e-220	-63.0184	0	0.189	6.3903e-216
CCDC181	1.93017e-219	-0.65844	0.001	0.196	6.98295e-215
CDK8	2.41322e-219	-1.26696	0.023	0.339	8.73054e-215
CCDC88A	4.8205e-219	-12.4463	0.019	0.317	1.74396e-214
RPL7	1.02996e-218	274.717	0.805	0.013	3.7262e-214
LCORL	1.45831e-218	-1.38345	0.025	0.348	5.27589e-214
RPL39	2.78275e-218	411.791	0.803	0.005	1.00674e-213
SCN8A	9.21202e-218	-0.767935	0	0.191	3.33273e-213
BMPR2	1.02584e-217	-1.67237	0.028	0.357	3.71128e-213
EEF1D	2.03074e-217	138.979	0.823	0.061	7.34682e-213
EXTL3	2.46172e-217	-1.18729	0.015	0.295	8.90602e-213
TXNDC16	2.76839e-217	-0.879145	0.01	0.267	1.00155e-212
PRELID2	3.12537e-217	-1.31025	0.015	0.295	1.1307e-212
SSBP3	4.84179e-217	-1.19797	0.028	0.359	1.75166e-212
PPIA	9.93878e-217	101.572	0.804	0.022	3.59565e-212
ECHDC2	1.92637e-216	-2.11203	0.096	0.568	6.96921e-212
MARK1	2.35855e-216	-1.33395	0.005	0.232	8.53275e-212
SPART	2.94899e-216	-0.648488	0	0.186	1.06689e-211
LOC101927055	2.98897e-216	-0.797049	0	0.186	1.08135e-211
IDE	3.56714e-216	-1.26786	0.029	0.36	1.29052e-211
RPL24	1.01425e-215	141.871	0.815	0.047	3.66937e-211
RTBDN	1.21081e-215	-0.583475	0	0.189	4.38046e-211
RFX7	2.26261e-215	-1.22691	0.021	0.324	8.18566e-211
MBTD1	5.37685e-215	-0.953278	0.012	0.274	1.94524e-210
ZNF736	1.05524e-214	-1.06413	0.015	0.295	3.81765e-210
SYNJ2BP	2.06622e-214	-1.16978	0.02	0.317	7.47517e-210
ASXL1	3.52414e-214	-1.57414	0.053	0.45	1.27496e-209
SELENOO	3.82345e-214	-0.48293	0	0.184	1.38325e-209
FAM3D-AS1	3.87225e-214	-0.575461	0	0.184	1.4009e-209
SEPTIN11	3.87275e-214	-0.717074	0	0.184	1.40109e-209
MON2	6.03757e-214	-4.02037	0.081	0.526	2.18427e-209
ZCCHC14	6.40363e-214	-0.880975	0.007	0.247	2.31671e-209
RPS5	1.51497e-213	323.348	0.854	0.141	5.48087e-209
CCL5	1.7954e-213	127.603	0.795	0	6.49541e-209
RPS16	1.90484e-213	255.57	0.851	0.15	6.89134e-209
C2CD5	1.90705e-213	-1.22779	0.032	0.373	6.89933e-209
ASB3	3.66205e-213	-0.949093	0.013	0.281	1.32486e-208
SH3BGRL3	3.8649e-213	69.863	0.793	0.009	1.39824e-208
ZNF385A	4.0288e-213	-0.654588	0.003	0.211	1.45754e-208
CD74	6.88752e-213	413.247	0.791	0	2.49177e-208
MT-ND3	1.93068e-212	524.404	0.789	0	6.9848e-208
SELENOF	5.06427e-212	-0.610479	0	0.182	1.83215e-207
LOC100130691	5.08195e-212	-0.66294	0	0.182	1.83855e-207
FBXO36	5.14329e-212	-0.835535	0.004	0.216	1.86074e-207
HNRNPA1	5.16204e-212	48.2076	0.796	0.022	1.86752e-207
MBTPS1	7.02882e-212	-1.79401	0.08	0.519	2.54289e-207
MKLN1	1.73763e-211	-2.41496	0.078	0.517	6.28639e-207
KIAA1109	1.82183e-211	-2.08185	0.077	0.514	6.591e-207
ARHGAP5	2.86776e-211	-1.41798	0.048	0.429	1.0375e-206
FAU	5.41523e-211	207.701	0.858	0.171	1.95912e-206
SETD5	2.70146e-210	-3.53566	0.1	0.568	9.77334e-206
NBAS	3.73347e-210	-1.68493	0.05	0.432	1.35069e-205
PAQR9-AS1	6.53886e-210	-0.487666	0	0.18	2.36563e-205
SHLD2	6.56761e-210	-0.626463	0	0.18	2.37603e-205
LINC02177	6.5808e-210	-0.583444	0	0.18	2.3808e-205
NIPSNAP2	6.58656e-210	-0.54704	0	0.18	2.38289e-205
ZNF248	1.03245e-209	-1.26244	0.018	0.305	3.73519e-205
SEC24B	1.05038e-209	-1.87901	0.049	0.429	3.80007e-205
DKFZP434A062	1.41722e-209	-0.481706	0	0.182	5.12724e-205
ERI2	1.51281e-209	-0.868912	0.008	0.247	5.47306e-205
SPPL3	2.28369e-209	-1.57058	0.037	0.386	8.26194e-205
GGA2	2.45426e-209	-2.439	0.134	0.64	8.87902e-205
GRTP1	2.46805e-209	-0.732706	0.003	0.211	8.92893e-205
FARS2	2.55064e-209	-2.00721	0.038	0.391	9.22771e-205
GALNT7	3.52089e-209	-1.0182	0.018	0.305	1.27379e-204
SHPRH	4.76928e-209	-1.30465	0.046	0.42	1.72543e-204
ATRN	9.08187e-209	-1.45749	0.019	0.308	3.28564e-204
KIAA0586	1.03694e-208	-1.66811	0.029	0.351	3.75144e-204
ARID2	1.74928e-208	-2.02477	0.074	0.501	6.32855e-204
ATR	2.23945e-208	-1.58147	0.034	0.375	8.10187e-204
PPM1L	2.6235e-208	-1.46878	0.004	0.214	9.4913e-204
ATP2C1	2.70356e-208	-1.75014	0.043	0.405	9.78096e-204
ZC3H14	6.36758e-208	-1.43664	0.053	0.441	2.30366e-203
LOC100133091	8.54455e-208	-0.518778	0	0.178	3.09125e-203
CCBE1	8.66814e-208	-1.53536	0	0.178	3.13596e-203
IFT140	9.82256e-208	-0.637101	0.004	0.213	3.5536e-203
CCDC85C	1.32248e-207	-1.00914	0.016	0.292	4.78448e-203
FANCC	3.0137e-207	-1.39744	0.009	0.252	1.0903e-202
MTFR1	4.40744e-207	-1.17921	0.019	0.306	1.59452e-202
TSPAN5	4.68785e-207	-3.17095	0.069	0.486	1.69597e-202
CKMT2-AS1	6.73018e-207	-1.01485	0.011	0.265	2.43485e-202
HLCS	7.83696e-207	-1.61625	0.014	0.281	2.83526e-202
TRPV1	9.40935e-207	-0.635788	0.001	0.186	3.40412e-202
CEP70	9.72085e-207	-0.957856	0.016	0.292	3.51681e-202
RPL35A	1.29585e-206	311.982	0.824	0.108	4.68812e-202
NAALADL2	1.71029e-206	-2.28654	0.002	0.196	6.1875e-202
LNPK	2.88945e-206	-0.726287	0.002	0.195	1.04535e-201
YAF2	3.47796e-206	-1.79057	0.048	0.422	1.25826e-201
ZNF483	6.78553e-206	-0.739523	0.006	0.229	2.45487e-201
THADA	8.59347e-206	-1.36222	0.034	0.371	3.10894e-201
VPS13D	9.96138e-206	-1.29415	0.052	0.436	3.60383e-201
TPTEP2-CSNK1E	1.1065e-205	-0.489952	0	0.177	4.00309e-201
COMMD3-BMI1	1.1077e-205	-0.604785	0	0.177	4.00745e-201
RIPOR1	1.11105e-205	-0.591383	0	0.177	4.01954e-201
BIVM-ERCC5	1.11206e-205	-0.636372	0	0.177	4.02322e-201
CFAP94	1.11776e-205	-0.646717	0	0.177	4.04384e-201
CDC42BPB	1.62963e-205	-0.986242	0.01	0.256	5.89566e-201
RPL4	1.98609e-205	94.3457	0.784	0.027	7.18528e-201
RPLP2	1.67479e-204	355.184	0.823	0.11	6.05907e-200
UBR1	7.56997e-204	-1.59445	0.066	0.476	2.73866e-199
CST7	8.57848e-204	58.3436	0.774	0	3.10352e-199
VEZT	1.09058e-203	-2.04768	0.088	0.533	3.94551e-199
H2AZ2	1.43197e-203	-0.492978	0	0.175	5.18056e-199
OIP5-AS1	1.43197e-203	-0.492978	0	0.175	5.18056e-199
POLR2J4	1.43796e-203	-0.549804	0	0.175	5.20223e-199
COX10-AS1	1.45052e-203	-1.39158	0	0.175	5.24769e-199
JAKMIP2-AS1	1.45735e-203	-1.42708	0	0.175	5.27238e-199
LRMDA	1.46193e-203	-5.40734	0	0.175	5.28898e-199
RFX3-AS1	5.02854e-203	-0.879854	0.003	0.204	1.81922e-198
ENO4	7.17381e-203	-0.508038	0	0.178	2.59534e-198
MTMR3	9.67097e-203	-1.22413	0.034	0.369	3.49876e-198
CPEB1-AS1	1.06394e-202	-0.468817	0.001	0.18	3.84912e-198
HIPK2	1.78303e-202	-2.12061	0.065	0.474	6.45064e-198
GLS	4.89672e-202	-1.89244	0.078	0.506	1.77154e-197
SHROOM3	1.09774e-201	-0.902429	0.014	0.274	3.97141e-197
BCL2L2-PABPN1	1.8521e-201	-0.481129	0	0.173	6.70052e-197
LOC105378083	1.86682e-201	-0.630613	0	0.173	6.75378e-197
DIAPH2	1.87646e-201	-2.30201	0.02	0.306	6.78864e-197
LOC101928283	1.87847e-201	-0.656488	0	0.173	6.79594e-197
GABRR3	1.89912e-201	-2.54633	0	0.173	6.87064e-197
RAD21L1	4.02346e-201	-0.535006	0	0.175	1.45561e-196
CCDC40	1.74877e-200	-0.647742	0.003	0.2	6.32671e-196
BBS1	1.82831e-200	-0.616449	0.003	0.198	6.61445e-196
MYO9B	2.56373e-200	-1.95542	0.08	0.508	9.27507e-196
RUNDC3B	2.70282e-200	-0.711185	0.001	0.182	9.77827e-196
MT-ND4L	4.72583e-200	403.157	0.766	0	1.70971e-195
SNPH	5.29465e-200	-0.569737	0.002	0.189	1.9155e-195
LRP6	5.6631e-200	-0.720854	0.004	0.209	2.0488e-195
NPM1	6.71639e-200	100.104	0.775	0.032	2.42985e-195
CEP290	1.15599e-199	-1.71161	0.05	0.423	4.18213e-195
ABHD17C	1.23766e-199	-1.0018	0.008	0.238	4.47761e-195
DMXL2	1.61511e-199	-0.719847	0.007	0.229	5.84316e-195
NPHP1	1.82202e-199	-0.744377	0.004	0.205	6.5917e-195
ARIH1	1.87553e-199	-1.79885	0.064	0.463	6.7853e-195
MEAK7	2.39416e-199	-0.454031	0	0.171	8.6616e-195
IPO11-LRRC70	2.41674e-199	-0.584745	0	0.171	8.74329e-195
MFF-DT	2.42111e-199	-0.962258	0	0.171	8.75908e-195
POT1-AS1	5.15339e-199	-0.656013	0	0.173	1.86439e-194
URGCP-MRPS24	1.00309e-198	-0.534531	0	0.175	3.62896e-194
PPP6R3	1.46141e-198	-2.7388	0.103	0.562	5.28709e-194
FPGT-TNNI3K	1.69732e-198	-0.60025	0.001	0.177	6.14057e-194
MSH5	6.93817e-198	-0.472835	0.002	0.189	2.51009e-193
EPAS1	1.26436e-197	-1.46473	0.048	0.414	4.5742e-193
H2AZ1	3.08319e-197	-0.43289	0	0.169	1.11543e-192
ATP5F1C	3.08979e-197	-0.450767	0	0.169	1.11782e-192
MACO1	3.09304e-197	-0.506841	0	0.169	1.119e-192
ATF7-NPFF	3.11592e-197	-0.674641	0	0.169	1.12728e-192
KPNA1	4.27647e-197	-1.46961	0.054	0.431	1.54714e-192
TULP4	4.51754e-197	-1.79712	0.058	0.445	1.63435e-192
ABI2	1.22467e-196	-1.67528	0.047	0.407	4.4306e-192
YEATS2	2.23585e-196	-1.35987	0.029	0.342	8.08886e-192
KIAA1328	2.60039e-196	-1.48273	0.026	0.326	9.40768e-192
UBE3D	2.99025e-196	-1.17411	0.008	0.236	1.08181e-191
TTR	3.8099e-196	15.4416	0.005	0.216	1.37835e-191
ELF2	4.06995e-196	-2.21334	0.07	0.474	1.47243e-191
PIP5K1A	1.84228e-195	-1.38537	0.055	0.432	6.66498e-191
YTHDC2	2.72701e-195	-1.5869	0.069	0.472	9.86576e-191
LOC220729	3.98501e-195	-0.480227	0	0.168	1.4417e-190
TENT4B	4.03712e-195	-0.895205	0	0.168	1.46055e-190
MIA2	8.68532e-195	-0.635623	0	0.169	3.14217e-190
ROCK2	1.52915e-194	-1.05248	0.025	0.324	5.53215e-190
RABGAP1L	2.13659e-194	-4.59196	0.178	0.677	7.72975e-190
TBC1D12	2.60043e-194	-0.774822	0.004	0.207	9.40785e-190
ZSCAN5A	2.71643e-194	-0.887164	0.005	0.214	9.82751e-190
WDR11-AS1	2.81859e-194	-0.637379	0.001	0.173	1.01971e-189
UBA52	3.60386e-194	167.82	0.777	0.052	1.30381e-189
RPL37	4.69662e-194	291.836	0.792	0.088	1.69914e-189
IL32	6.94766e-194	130.474	0.751	0.002	2.51352e-189
VLDLR-AS1	9.48865e-194	-0.687367	0.002	0.186	3.4328e-189
CXCR4	1.47896e-193	39.4383	0.755	0.005	5.35059e-189
RPS6KC1	3.06782e-193	-1.46017	0.023	0.314	1.10988e-188
ELP1	5.11556e-193	-0.435265	0	0.166	1.85071e-188
PWWP3A	5.1156e-193	-0.459469	0	0.166	1.85072e-188
DPY19L2P2	5.12573e-193	-0.453112	0	0.166	1.85439e-188
B3GALT1-AS1	5.15351e-193	-0.573486	0	0.166	1.86444e-188
TASOR	5.15712e-193	-0.513896	0	0.166	1.86574e-188
IARS1	5.16107e-193	-0.522374	0	0.166	1.86717e-188
APBA1	5.1697e-193	-0.704621	0	0.166	1.87029e-188
INSR	6.82404e-193	-0.832259	0.005	0.209	2.4688e-188
CEMIP	2.13772e-192	-0.608426	0	0.169	7.73385e-188
SPATA17	2.15498e-192	-0.516801	0	0.169	7.7963e-188
RHOT1	2.16348e-192	-1.32517	0.051	0.418	7.82704e-188
BBS4	3.11162e-192	-1.10841	0.031	0.344	1.12572e-187
COG5	4.31507e-192	-1.24366	0.044	0.395	1.56111e-187
NAPB	6.58362e-192	-0.72016	0.009	0.24	2.38182e-187
DOCK9	9.68431e-192	-1.35571	0.016	0.277	3.50359e-187
RNPC3	1.1191e-191	-1.20999	0.054	0.429	4.04868e-187
RPS6KA2	1.2753e-191	-0.673603	0.004	0.202	4.61378e-187
PPM1B	2.10973e-191	-2.12395	0.094	0.53	7.63257e-187
GPSM1	4.24279e-191	-0.646472	0.004	0.198	1.53496e-186
EEF1AKMT2	6.58844e-191	-0.482525	0	0.164	2.38357e-186
BICRA	6.59441e-191	-0.553643	0	0.164	2.38572e-186
DARS1	6.59466e-191	-0.61957	0	0.164	2.38582e-186
ZNF37BP	6.60052e-191	-0.777257	0	0.164	2.38794e-186
LOC105369760	6.62245e-191	-0.622169	0	0.164	2.39587e-186
SLC3A1	7.00492e-191	-0.653972	0.003	0.196	2.53424e-186
ZNF638	7.6569e-191	-3.19095	0.118	0.582	2.77011e-186
WNK3	2.40517e-190	-1.10529	0.003	0.193	8.70141e-186
KLHL18	2.46646e-190	-1.04448	0.026	0.323	8.92317e-186
CCDC65	4.7443e-190	-0.90955	0.003	0.189	1.71639e-185
PCAT29	6.81583e-190	-1.83161	0.033	0.35	2.46583e-185
ZBTB46	1.03239e-189	-0.533879	0.002	0.186	3.73499e-185
MSRB3	1.2465e-189	-0.844964	0.001	0.175	4.50959e-185
RTN4RL1	1.44406e-189	-0.744781	0.001	0.177	5.22432e-185
CAPN7	1.67768e-189	-1.64793	0.066	0.458	6.06949e-185
F13A1	1.87281e-189	-1.44963	0.006	0.214	6.77546e-185
ARL4D	6.24496e-189	0.78033	0.03	0.337	2.2593e-184
DDB1	7.54047e-189	-2.60149	0.137	0.616	2.72799e-184
NRF1	1.27901e-188	-1.41408	0.03	0.335	4.6272e-184
GSTO2	1.74144e-188	-0.844157	0.007	0.222	6.30019e-184
VIM	3.84866e-188	814.136	0.765	0.054	1.39237e-183
ZFP36	2.28257e-187	38.6477	0.741	0.007	8.25788e-183
BTF3	2.70252e-187	108.752	0.748	0.031	9.77717e-183
MARK3	4.31735e-187	-2.19305	0.087	0.508	1.56193e-182
TAPT1	1.04346e-186	-0.817507	0.012	0.249	3.77504e-182
ATP6V1G2-DDX39B	1.08105e-186	-0.452193	0	0.16	3.91103e-182
OR5P3	1.08108e-186	-0.499651	0	0.16	3.91114e-182
AARS1	1.08628e-186	-0.550276	0	0.16	3.92993e-182
TTC28-AS1	1.08705e-186	-0.558544	0	0.16	3.93272e-182
RNF103-CHMP3	2.34975e-186	-0.538561	0	0.162	8.50092e-182
MAST1	2.57769e-186	-0.598575	0.003	0.191	9.32556e-182
NPTN	3.89472e-186	-1.87932	0.048	0.398	1.40903e-181
STXBP4	9.0371e-186	-0.939459	0.007	0.222	3.26944e-181
CCDC191	9.12948e-186	-0.704009	0.007	0.222	3.30286e-181
NSMCE2	1.06831e-185	-2.51546	0.07	0.463	3.86492e-181
PTPN21	2.53546e-185	-0.707228	0.002	0.177	9.17277e-181
DCAF1	2.7302e-185	-0.603233	0.002	0.18	9.87732e-181
PAXBP1	2.96029e-185	-0.904631	0.024	0.31	1.07097e-180
REPS1	3.058e-185	-1.1603	0.025	0.314	1.10632e-180
DNMT3A	3.34114e-185	-1.86401	0.054	0.416	1.20876e-180
USP54	4.22926e-185	-0.923355	0.007	0.214	1.53006e-180
WDR19	4.86539e-185	-0.694518	0.006	0.209	1.7602e-180
SMAD2	7.20134e-185	-1.81576	0.078	0.485	2.6053e-180
ZNF862	8.33799e-185	-0.750333	0.013	0.256	3.01652e-180
MAP2K4	1.18172e-184	-0.992129	0.024	0.306	4.27522e-180
CROCCP2	1.37376e-184	-0.485003	0	0.159	4.96998e-180
GRIK5	1.37897e-184	-0.431024	0	0.159	4.98885e-180
CHROMR	1.38021e-184	-0.464128	0	0.159	4.99333e-180
ZNF528-AS1	1.39149e-184	-0.580081	0	0.159	5.03415e-180
HFM1	2.99106e-184	-0.612417	0	0.16	1.08211e-179
RCBTB1	3.82293e-184	-0.758385	0.016	0.268	1.38306e-179
MREG	4.21033e-184	-1.18153	0.014	0.258	1.52321e-179
SCRN1	5.88655e-184	-0.715887	0.003	0.186	2.12964e-179
PPP1R13B	2.502e-183	-0.824321	0.007	0.218	9.05172e-179
TBCK	5.55611e-183	-1.12853	0.031	0.335	2.01009e-178
SEL1L3	1.00804e-182	-1.44427	0.044	0.382	3.64687e-178
POC5	1.42375e-182	-2.82436	0.029	0.328	5.15083e-178
NKG7	1.5208e-182	72.9635	0.727	0	5.50196e-178
DAGLB	1.52821e-182	-0.650773	0.011	0.241	5.52877e-178
JAKMIP2	1.6968e-182	-0.794616	0.008	0.22	6.13869e-178
TRAF3IP2-AS1	1.76015e-182	-1.09654	0.012	0.249	6.36789e-178
HNRNPD-DT	1.76226e-182	-0.445649	0	0.157	6.37549e-178
ODR4	1.76372e-182	-0.478422	0	0.157	6.38079e-178
CFAP91	1.76517e-182	-0.533451	0	0.157	6.38604e-178
SEM1	1.76903e-182	-0.512866	0	0.157	6.39999e-178
WFDC10B	1.76916e-182	-0.580639	0	0.157	6.40048e-178
LOC105371084	1.77458e-182	-0.532152	0	0.157	6.42007e-178
CARMIL1	1.79089e-182	-4.79504	0	0.157	6.47907e-178
ARHGAP21	2.04692e-182	-1.60577	0.016	0.27	7.40535e-178
FBXW7	3.33336e-182	-1.89586	0.044	0.382	1.20594e-177
ZNF536	3.79904e-182	-0.717569	0	0.159	1.37442e-177
GSTCD	7.81638e-182	-0.925933	0.008	0.222	2.82781e-177
PTPRU	7.89287e-182	-0.511332	0.003	0.186	2.85548e-177
TMEM237	1.26093e-181	-0.78784	0.019	0.283	4.56178e-177
MERTK	1.45954e-181	-0.839432	0.007	0.216	5.28033e-177
SESN1	2.44489e-181	-1.72474	0.035	0.35	8.84512e-177
TAPT1-AS1	2.56271e-181	-0.567545	0.001	0.166	9.27139e-177
TTC17	2.89396e-181	-2.53567	0.106	0.542	1.04698e-176
ZNF407	3.59679e-181	-1.36417	0.022	0.295	1.30125e-176
AFAP1L1	4.06255e-181	-0.577797	0.001	0.168	1.46975e-176
PABPC1	1.04581e-180	138.896	0.767	0.09	3.78355e-176
XPO1	1.83157e-180	-1.853	0.083	0.494	6.62625e-176
C2CD2	1.86477e-180	-0.785132	0.008	0.222	6.74636e-176
LOC102546229	2.23883e-180	-0.415307	0	0.155	8.09965e-176
CCZ1P	2.24632e-180	-0.498761	0	0.155	8.12675e-176
SELENOK	2.24806e-180	-1.07869	0	0.155	8.13302e-176
WWP1	4.02036e-180	-1.27461	0.055	0.414	1.45448e-175
H3F3A	4.44804e-180	46.8295	0.714	0	1.60921e-175
VCL	7.28989e-180	-1.33939	0.024	0.301	2.63734e-175
CFAP69	9.58076e-180	-0.430074	0	0.159	3.46613e-175
BMT2	1.52971e-179	-0.896075	0.001	0.16	5.53418e-175
EEF1B2	1.6609e-179	180.934	0.72	0.011	6.0088e-175
ITGAV	2.41599e-179	-1.6864	0.036	0.351	8.74057e-175
MAST2	2.42116e-179	-0.876843	0.01	0.231	8.75926e-175
PKIB	3.69527e-179	-0.740276	0.001	0.164	1.33687e-174
LRRC6	5.8372e-179	-0.677776	0.001	0.168	2.11178e-174
JUNB	6.22749e-179	79.9083	0.731	0.027	2.25298e-174
TMEM117	1.00773e-178	-1.51836	0.019	0.279	3.64577e-174
HDAC8	1.21079e-178	-2.10257	0.04	0.36	4.38041e-174
TENT4A	2.84704e-178	-0.52449	0	0.153	1.03e-173
VPS26C	2.84945e-178	-0.469527	0	0.153	1.03087e-173
DNAI4	2.87173e-178	-0.664635	0	0.153	1.03893e-173
PADI2	3.3555e-178	-0.508724	0.005	0.195	1.21395e-173
GUSBP1	6.25511e-178	-0.459651	0	0.155	2.26297e-173
ACACA	6.41672e-178	-2.32913	0.025	0.306	2.32144e-173
KDM6A	9.71342e-178	-1.28664	0.052	0.404	3.51412e-173
TDRP	1.05384e-177	-0.627194	0.003	0.18	3.81258e-173
TRIM9	1.77464e-177	-0.73929	0.005	0.198	6.42029e-173
RNGTT	2.72291e-177	-2.00986	0.053	0.404	9.85094e-173
ITFG1	3.17312e-177	-2.72365	0.105	0.533	1.14797e-172
XPO4	6.73759e-177	-1.56515	0.062	0.431	2.43753e-172
SORT1	1.9616e-176	3.78582	0.039	0.36	7.09666e-172
RYK	2.20844e-176	-0.798821	0.013	0.249	7.98968e-172
ATAD2B	5.35652e-176	-1.26011	0.044	0.375	1.93788e-171
RPGR	7.41895e-176	-0.878112	0.019	0.276	2.68403e-171
FAM135A	9.46758e-176	-0.782576	0.012	0.241	3.42518e-171
CNOT9	1.19887e-175	-0.55536	0.005	0.198	4.33727e-171
TEX2	1.8864e-175	-0.994486	0.021	0.288	6.82462e-171
FOXJ3	2.19228e-175	-1.54581	0.052	0.4	7.93123e-171
CD3E	3.27051e-175	17.0441	0.706	0	1.18321e-170
RPL22	3.35357e-175	66.9075	0.735	0.052	1.21326e-170
LRRC63	5.43574e-175	-0.522811	0.001	0.16	1.96654e-170
ORC3	6.85881e-175	-1.14745	0.04	0.36	2.48138e-170
CSNK1G1	7.86348e-175	-1.47971	0.03	0.321	2.84485e-170
RAD17	1.29353e-174	-1.04053	0.037	0.35	4.67973e-170
SOS2	2.95803e-174	-0.974544	0.023	0.294	1.07016e-169
SUGT1P4-STRA6LP	4.57761e-174	-0.396027	0	0.15	1.65609e-169
UBE2Q2P2	4.592e-174	-0.43247	0	0.15	1.66129e-169
MPV17L1	4.60197e-174	-0.648731	0	0.15	1.6649e-169
ABI3BP	4.61617e-174	-0.570947	0	0.15	1.67004e-169
SPATA5	4.93982e-174	-1.30453	0.029	0.315	1.78713e-169
RGS1	5.2506e-174	59.7818	0.707	0.002	1.89956e-169
RPS6KA6	1.00684e-173	-0.485737	0	0.151	3.64256e-169
ST20-MTHFS	3.20134e-173	-0.602298	0.001	0.155	1.15818e-168
NLGN4X	3.20204e-173	-0.932895	0.001	0.155	1.15844e-168
FANK1	5.07048e-173	-0.752004	0.002	0.173	1.8344e-168
SPEF2	6.15524e-173	-0.542882	0.005	0.193	2.22684e-168
RUFY2	7.9788e-173	-0.912318	0.021	0.281	2.88657e-168
CYTH1	8.20496e-173	-2.75934	0.158	0.629	2.96839e-168
LOC105372824	5.78812e-172	-0.408433	0	0.148	2.09402e-167
LZTS1-AS1	5.80198e-172	-0.411008	0	0.148	2.09904e-167
SPATA1	5.819e-172	-0.753609	0	0.148	2.1052e-167
LOC101928035	5.83017e-172	-0.661316	0	0.148	2.10924e-167
SNTG2	5.84073e-172	-0.68994	0	0.148	2.11306e-167
NRG1	5.89839e-172	-21.2142	0	0.148	2.13392e-167
CRIM1	6.02625e-172	-1.51855	0.055	0.405	2.18018e-167
PLCH2	1.11792e-171	-0.731577	0.017	0.263	4.04443e-167
CD3D	1.24266e-171	25.183	0.698	0	4.4957e-167
MMP24	1.26588e-171	-0.600547	0	0.15	4.5797e-167
IFT81	2.86489e-171	-0.904149	0.017	0.261	1.03646e-166
NME1-NME2	4.25157e-171	-0.444067	0.001	0.153	1.53813e-166
HK2	4.69106e-171	-0.787158	0.006	0.198	1.69713e-166
CFAP46	6.3739e-171	-0.49686	0.001	0.155	2.30595e-166
RPS6KL1	1.27174e-170	-0.466791	0.002	0.162	4.60089e-166
GKAP1	1.93921e-170	-0.910595	0.008	0.213	7.01567e-166
ZMYND8	2.26683e-170	-2.03045	0.057	0.407	8.20093e-166
KDM3B	2.96991e-170	-1.211	0.037	0.342	1.07446e-165
HECTD1	4.22331e-170	-1.28265	0.17	0.649	1.52791e-165
EEF2	6.72148e-170	166.356	0.736	0.072	2.4317e-165
SELENOI	7.33011e-170	-0.432313	0	0.146	2.65189e-165
RHOQ-AS1	7.33011e-170	-0.432313	0	0.146	2.65189e-165
GEMIN7-AS1	7.35059e-170	-0.467862	0	0.146	2.65929e-165
NBDY	7.36441e-170	-0.517207	0	0.146	2.6643e-165
C1QTNF7-AS1	7.37756e-170	-2.84323	0	0.146	2.66905e-165
PPP1R3E	9.35769e-170	-0.568392	0.01	0.225	3.38543e-165
LPCAT1	1.25317e-169	-1.17108	0.044	0.369	4.5337e-165
DNM1L	2.79356e-169	-2.22921	0.064	0.427	1.01065e-164
UBR5	3.02473e-169	-1.29375	0.085	0.485	1.09429e-164
ATP2A1	3.08297e-169	-0.514014	0	0.15	1.11536e-164
RPL17-C18orf32	3.08297e-169	-0.514014	0	0.15	1.11536e-164
BDNF-AS	5.50313e-169	-0.933081	0.002	0.168	1.99092e-164
INTS9	7.48422e-169	-1.05713	0.029	0.312	2.70764e-164
ERCC6L2	7.61744e-169	-0.583164	0.001	0.153	2.75584e-164
CHKA	1.64237e-168	-1.12098	0.016	0.256	5.94177e-164
DTNB	2.33825e-168	-1.10778	0.036	0.337	8.45932e-164
FERMT2	3.97698e-168	-0.736229	0.011	0.227	1.43879e-163
FAAH2	5.59719e-168	-1.69969	0.024	0.29	2.02495e-163
SETBP1	6.04805e-168	-1.21134	0.028	0.306	2.18806e-163
SLX4IP	6.66496e-168	-0.808627	0.01	0.222	2.41125e-163
ARHGDIB	8.19018e-168	43.9435	0.689	0.004	2.96304e-163
MRNIP	9.21721e-168	-0.367102	0	0.144	3.3346e-163
EPRS1	9.23889e-168	-0.444412	0	0.144	3.34245e-163
DIP2A-IT1	9.24563e-168	-0.428999	0	0.144	3.34488e-163
RPL34-DT	9.29275e-168	-0.52256	0	0.144	3.36193e-163
SLC49A4	9.30698e-168	-0.547696	0	0.144	3.36708e-163
GSTCD-AS1	9.30775e-168	-0.798029	0	0.144	3.36736e-163
ZCWPW21	9.31331e-168	-0.792268	0	0.144	3.36937e-163
SHOC1	9.32719e-168	-0.610421	0	0.144	3.37439e-163
SLC4A10	9.35616e-168	-4.48873	0	0.144	3.38487e-163
HSPA4L	1.03791e-167	-0.903454	0.005	0.191	3.75496e-163
UBC	1.10376e-167	65.9763	0.827	0.259	3.99317e-163
EFHC1	1.42796e-167	-0.802791	0.022	0.285	5.16607e-163
LRFN2	2.02438e-167	-0.673317	0	0.146	7.32379e-163
KCNH8	2.03889e-167	-0.505818	0	0.146	7.37629e-163
C3orf35	2.04552e-167	-0.40717	0	0.146	7.40027e-163
NME9	3.83031e-167	-0.575154	0	0.148	1.38573e-162
ABCA10	6.59416e-167	-0.481594	0.001	0.15	2.38563e-162
ARHGAP32	1.62086e-166	-0.912134	0.006	0.191	5.86396e-162
AMY2B	1.84613e-166	-0.451212	0.001	0.157	6.67893e-162
MATN2	2.85651e-166	-0.698502	0.006	0.191	1.03343e-161
SCAF8	5.13569e-166	-1.54498	0.061	0.414	1.85799e-161
NUDT3	5.90334e-166	-3.76036	0.068	0.438	2.13571e-161
LOC105374516	1.16081e-165	-0.363635	0	0.142	4.19957e-161
LOC100506682	1.16345e-165	-0.39167	0	0.142	4.20912e-161
LOC100130207	1.16668e-165	-0.684552	0	0.142	4.22082e-161
ATP5IF1	1.16876e-165	-0.502406	0	0.142	4.22833e-161
ZNF30	1.46312e-165	-0.569041	0.003	0.171	5.29329e-161
CPEB4	2.27741e-165	-2.37466	0.048	0.375	8.2392e-161
SDCCAG8	2.81674e-165	-1.39637	0.052	0.387	1.01904e-160
UGDH-AS1	9.22318e-165	-0.98968	0.004	0.177	3.33676e-160
FBXO22	1.03926e-164	-1.21657	0.035	0.33	3.75984e-160
CAMKMT	1.1223e-164	-2.53262	0.023	0.281	4.06025e-160
CASC2	1.15076e-164	-0.832537	0.001	0.15	4.16321e-160
FAM13A	1.60388e-164	-0.849913	0.018	0.259	5.80253e-160
ZNF532	3.74835e-164	-0.785893	0.006	0.193	1.35608e-159
ATP8A1	3.78523e-164	-1.96584	0.086	0.477	1.36942e-159
ZMYM6	4.36544e-164	-0.6928	0.009	0.213	1.57933e-159
MT-ATP8	8.4535e-164	306.487	0.681	0	3.05831e-159
STMP1	1.45955e-163	-0.360159	0	0.141	5.28036e-159
EIPR1	1.46066e-163	-0.394909	0	0.141	5.28439e-159
LOC100505715	1.46174e-163	-0.404113	0	0.141	5.28829e-159
FGF14-IT1	1.46759e-163	-0.567261	0	0.141	5.30945e-159
LINC01798	1.47163e-163	-0.569957	0	0.141	5.32407e-159
SLC16A1	1.85562e-163	-1.49253	0.053	0.391	6.71326e-159
ZNF814	1.99866e-163	-0.7072	0.012	0.229	7.23075e-159
CCDC24	2.41645e-163	-0.522847	0.004	0.178	8.74223e-159
CMSS1	3.08034e-163	-1.95726	0.023	0.281	1.11441e-158
TMEM233	3.21238e-163	-0.518972	0	0.142	1.16218e-158
MYT1	3.243e-163	-0.425202	0	0.142	1.17325e-158
TSPOAP1	3.2534e-163	-0.46434	0	0.142	1.17702e-158
WDR62	3.55011e-163	-0.494892	0.004	0.178	1.28436e-158
CRLF3	4.65682e-163	-1.77511	0.092	0.488	1.68474e-158
SLC44A5	5.91041e-163	-1.28892	0	0.144	2.13827e-158
ANKRD18A	6.31206e-163	-0.400736	0	0.144	2.28358e-158
CLCN4	1.07718e-162	-0.42835	0.001	0.146	3.89703e-158
MNS1	1.08306e-162	-0.591448	0.002	0.164	3.9183e-158
ZFHX3	1.11516e-162	-1.42759	0.008	0.202	4.03442e-158
AP3S2	1.11811e-162	-0.871323	0.014	0.236	4.0451e-158
RPL35	1.26058e-162	169.308	0.705	0.047	4.56054e-158
RPL36AL	1.48785e-162	38.1013	0.693	0.031	5.38276e-158
PPDPF	1.7404e-162	30.8205	0.705	0.049	6.29642e-158
ATP5G2	1.83999e-162	69.9123	0.669	0	6.65672e-158
NHS	2.45819e-162	-0.910945	0.002	0.157	8.89325e-158
PPIL6	2.83949e-162	-0.486344	0.002	0.155	1.02727e-157
IRAK1BP1	3.19382e-162	-0.536462	0.004	0.173	1.15546e-157
ADNP	3.26198e-162	-1.31488	0.052	0.382	1.18012e-157
UBN2	4.02919e-162	-0.663096	0.014	0.238	1.45768e-157
PSMA3-AS1	4.4338e-162	-1.88795	0.105	0.521	1.60406e-157
MPP7	5.00508e-162	-0.654786	0.007	0.2	1.81074e-157
LOC107986084	1.83618e-161	-0.434531	0	0.139	6.64294e-157
DMAC2L	1.83743e-161	-0.467555	0	0.139	6.64746e-157
SEPTIN7P2	1.83862e-161	-0.516508	0	0.139	6.65177e-157
LOC101927787	1.84084e-161	-0.421567	0	0.139	6.65979e-157
LOC101927533	1.85074e-161	-0.75458	0	0.139	6.6956e-157
NR2C1	2.864e-161	-0.996503	0.02	0.267	1.03614e-156
ARHGEF26	3.57779e-161	-0.73631	0.007	0.193	1.29437e-156
FRMD5	3.98599e-161	-1.04743	0	0.141	1.44205e-156
ASB14	4.08228e-161	-0.378479	0	0.141	1.47689e-156
PNPLA3	7.85395e-161	-0.399944	0	0.142	2.8414e-156
PTPRC	9.77973e-161	13.9882	0.677	0.007	3.53811e-156
BBOF1	1.90014e-160	-0.569048	0.005	0.18	6.87432e-156
ZNF292	2.55515e-160	-2.19244	0.137	0.577	9.24402e-156
TOMM70	2.62759e-160	-0.44979	0.002	0.157	9.50608e-156
OSBPL9	2.6836e-160	-1.80202	0.091	0.485	9.70874e-156
SPIN1	2.85419e-160	-1.09844	0.036	0.33	1.03259e-155
CD8A	3.06604e-160	42.4656	0.675	0.004	1.10923e-155
HSPA8	3.07688e-160	56.5521	0.72	0.074	1.11315e-155
KIF21A	4.94582e-160	5.42931	0.114	0.537	1.7893e-155
STAU2	7.52999e-160	-1.31736	0.036	0.328	2.7242e-155
ALDOC	7.78142e-160	-1.24487	0.032	0.314	2.81516e-155
REEP6	1.76597e-159	-0.674251	0.014	0.234	6.38892e-155
ETFRF1	2.29465e-159	-0.343646	0	0.137	8.30158e-155
ITPRID2	2.29635e-159	-0.378791	0	0.137	8.30774e-155
WARS1	2.29799e-159	-0.362656	0	0.137	8.31367e-155
GVQW3	2.29959e-159	-0.372068	0	0.137	8.31945e-155
ELOA-AS1	2.30266e-159	-0.415667	0	0.137	8.33055e-155
MKRN3	2.30413e-159	-0.44912	0	0.137	8.3359e-155
ALOX12P2	2.32306e-159	-0.830516	0	0.137	8.40438e-155
LOC101927560	2.32498e-159	-2.21658	0	0.137	8.41132e-155
LINC01725	2.32498e-159	-2.21658	0	0.137	8.41132e-155
FOXO1	3.44427e-159	-3.07344	0.04	0.341	1.24607e-154
ATP9B	7.75206e-159	-1.39954	0.046	0.36	2.80454e-154
BPTF	8.64494e-159	-3.0649	0.157	0.609	3.12757e-154
ARID3B	8.80007e-159	-0.898463	0.019	0.258	3.18369e-154
KYAT1	9.78169e-159	-0.439405	0	0.141	3.53882e-154
HSPE1-MOB4	1.07328e-158	-12.5256	0	0.141	3.88291e-154
MAB21L1	1.15539e-158	-0.309991	0	0.141	4.17998e-154
LCLAT1	1.25237e-158	-0.784088	0.017	0.249	4.53083e-154
NEK11	1.72394e-158	-0.726883	0.002	0.159	6.23688e-154
MEF2A	3.05503e-158	-1.21239	0.057	0.393	1.10525e-153
TLK2	4.32672e-158	-1.1225	0.024	0.279	1.56532e-153
USP3-AS1	1.50158e-157	-0.666946	0.003	0.166	5.43242e-153
RPAP2	1.82321e-157	-1.37917	0.053	0.38	6.59601e-153
ABHD17B	2.06743e-157	-1.71286	0.059	0.396	7.47955e-153
ZNF271P	2.87736e-157	-0.368613	0	0.135	1.04097e-152
WWC2-AS1	2.88105e-157	-0.387299	0	0.135	1.04231e-152
RBFADN	2.88614e-157	-0.414882	0	0.135	1.04415e-152
FBH1	2.88619e-157	-0.439428	0	0.135	1.04417e-152
LIPE-AS1	3.74834e-157	-0.931335	0.01	0.213	1.35607e-152
RC3H1	5.15376e-157	-1.55843	0.07	0.427	1.86453e-152
HERC1	7.02252e-157	-2.02154	0.097	0.49	2.54061e-152
PPP3CB	9.0821e-157	-1.18653	0.04	0.337	3.28572e-152
NIPBL	9.56361e-157	-3.17747	0.169	0.618	3.45992e-152
KLHDC10	1.01888e-156	-0.956031	0.021	0.267	3.68609e-152
ELOVL2	1.2196e-156	-0.44505	0	0.139	4.41228e-152
NRG4	1.95987e-156	-0.817281	0.001	0.141	7.09043e-152
RIC8B	2.34078e-156	-1.14557	0.024	0.276	8.46847e-152
ELMOD1	2.9944e-156	-0.554253	0.001	0.142	1.08331e-151
DHDDS	3.19322e-156	-1.07377	0.028	0.294	1.15524e-151
ELOVL7	3.91672e-156	-0.503181	0.001	0.144	1.41699e-151
PRKCE	1.0244e-155	-1.09656	0.025	0.281	3.70607e-151
SSH2	1.42732e-155	-2.03818	0.092	0.476	5.16375e-151
BTBD3	1.47551e-155	-0.574313	0.011	0.216	5.3381e-151
ZNF83	1.54975e-155	-1.35707	0.044	0.35	5.60667e-151
IFT122	1.96552e-155	-0.584911	0.008	0.2	7.11086e-151
PCBD2	2.32424e-155	-0.975979	0.019	0.256	8.40862e-151
PRANCR	3.58975e-155	-0.346172	0	0.133	1.2987e-150
LOC105375166	3.60335e-155	-0.522117	0	0.133	1.30362e-150
DNAH17	3.60733e-155	-0.8043	0	0.133	1.30506e-150
CASTOR3	3.61072e-155	-0.462804	0	0.133	1.30629e-150
SH3PXD2A	4.60126e-155	-0.620754	0.011	0.213	1.66465e-150
ARPC2	5.31057e-155	33.5374	0.725	0.103	1.92126e-150
WDR70	6.67085e-155	-1.25671	0.038	0.33	2.41338e-150
SIPA1L3	7.60469e-155	-1.5532	0.016	0.238	2.75122e-150
SLC25A12	7.67214e-155	-1.0115	0.036	0.323	2.77563e-150
OAZ1	7.86436e-155	18.7151	0.762	0.186	2.84517e-150
KCTD3	1.0782e-154	-0.533389	0.007	0.191	3.9007e-150
ARHGAP12	1.25392e-154	-0.724257	0.021	0.263	4.53642e-150
DTNBP1	1.54959e-154	-0.942123	0.034	0.314	5.60611e-150
KCTD7	1.90978e-154	-0.877309	0.02	0.259	6.90919e-150
UNC79	3.59621e-154	-0.508318	0.001	0.141	1.30104e-149
HEATR5B	4.14448e-154	-0.767761	0.027	0.29	1.49939e-149
PPP2R5E	4.85504e-154	-2.47472	0.122	0.539	1.75646e-149
RAPGEF4	5.08884e-154	-0.738264	0.005	0.178	1.84104e-149
GZMK	6.18704e-154	39.6631	0.657	0	2.23835e-149
CORO1A	6.19826e-154	58.3436	0.653	0	2.24241e-149
ZNF660	6.32387e-154	-0.446873	0.001	0.146	2.28785e-149
ZBED6	1.00226e-153	-0.551996	0.011	0.214	3.62599e-149
CEP126	1.20713e-153	-0.742856	0.007	0.191	4.36714e-149
SARM1	1.21232e-153	-0.799452	0.013	0.225	4.38594e-149
BDH1	1.23238e-153	-0.597284	0.014	0.231	4.45849e-149
CNNM2	1.74728e-153	-0.9318	0.014	0.229	6.32129e-149
RPL36	1.74966e-153	329.132	0.741	0.141	6.32992e-149
CHD6	2.84579e-153	-1.7059	0.075	0.436	1.02955e-148
TOP2B	3.87611e-153	-1.86525	0.076	0.436	1.4023e-148
COL28A1	4.49135e-153	-0.503964	0	0.132	1.62488e-148
ZNF433-AS1	4.49389e-153	-0.472188	0	0.132	1.6258e-148
FAM13C	4.49857e-153	-0.465888	0	0.132	1.62749e-148
RARS1	4.50079e-153	-0.474652	0	0.132	1.6283e-148
WDR35	4.57031e-153	-0.764384	0.012	0.22	1.65345e-148
MTRNR2L12	7.29769e-153	Inf	0.657	0.004	2.64016e-148
FOCAD	8.94714e-153	-0.90361	0.013	0.225	3.2369e-148
ROBO2	9.72247e-153	-57.2472	0	0.133	3.5174e-148
TMEM266	9.90002e-153	-0.593149	0	0.133	3.58163e-148
SERF2	1.1017e-152	77.793	0.718	0.105	3.98574e-148
TRAPPC8	1.12849e-152	-1.04351	0.04	0.333	4.08266e-148
DZANK1	1.26958e-152	-0.670884	0.005	0.173	4.59309e-148
MTOR	2.48266e-152	-1.25196	0.044	0.348	8.98176e-148
LINC00894	3.09025e-152	-0.508643	0.001	0.137	1.11799e-147
CLHC1	3.38539e-152	-0.414072	0.002	0.153	1.22477e-147
EHBP1	5.86415e-152	-1.10437	0.023	0.268	2.12153e-147
KDM2A	6.82117e-152	-1.82507	0.135	0.56	2.46776e-147
ST6GALNAC2	7.27372e-152	-0.815066	0.04	0.337	2.63149e-147
CLIC1	7.45265e-152	32.5539	0.646	0.002	2.69622e-147
LAPTM5	8.61466e-152	16.0118	0.646	0	3.11661e-147
DERA	1.28152e-151	-1.19516	0.047	0.355	4.63628e-147
GZMA	1.76949e-151	120.379	0.649	0	6.40166e-147
CECR3	5.57943e-151	-0.374381	0	0.13	2.01853e-146
ATP5PF	5.5829e-151	-0.408794	0	0.13	2.01978e-146
ATP5F1B	5.58942e-151	-0.40221	0	0.13	2.02214e-146
DCST1	5.5984e-151	-0.429513	0	0.13	2.02539e-146
NUP50-DT	5.59849e-151	-0.453813	0	0.13	2.02542e-146
NKAPP1	5.60382e-151	-0.511767	0	0.13	2.02735e-146
PCDHA6	5.61144e-151	-0.520659	0	0.13	2.03011e-146
PCDHA5	5.61369e-151	-0.529098	0	0.13	2.03092e-146
PCDHA4	5.61369e-151	-0.529098	0	0.13	2.03092e-146
PCDHA2	5.61369e-151	-0.529098	0	0.13	2.03092e-146
PCDHA1	5.61369e-151	-0.529098	0	0.13	2.03092e-146
PCDHA3	5.61369e-151	-0.529098	0	0.13	2.03092e-146
MAP3K13	1.05384e-150	-1.35861	0.041	0.337	3.81259e-146
C4orf19	1.21421e-150	-1.34989	0	0.132	4.39278e-146
ELOVL6	1.37916e-150	-0.659888	0.014	0.225	4.98954e-146
MSH2	2.38282e-150	-0.960913	0.034	0.31	8.62056e-146
ATP5E	4.4586e-150	56.9022	0.643	0	1.61303e-145
ANKRD53	4.83896e-150	-0.442627	0.002	0.15	1.75064e-145
AMBRA1	7.35543e-150	-0.919579	0.032	0.305	2.66105e-145
JDP2	8.71739e-150	-0.462302	0.002	0.146	3.15378e-145
KIZ-AS1	9.01425e-150	-0.709826	0.001	0.142	3.26117e-145
POLE2	1.30406e-149	-0.625452	0.004	0.168	4.71781e-145
BTG1	2.68975e-149	83.4667	0.749	0.182	9.73098e-145
PCM1	3.11412e-149	-2.24816	0.169	0.609	1.12663e-144
FYCO1	3.15573e-149	-1.13438	0.045	0.346	1.14168e-144
PAQR4	3.62064e-149	-0.513699	0.007	0.182	1.30988e-144
ANTXR2	3.65582e-149	-2.43053	0.022	0.261	1.3226e-144
SYNJ1	4.33235e-149	-0.838683	0.025	0.276	1.56736e-144
POU6F1	5.64809e-149	-0.40067	0.003	0.157	2.04336e-144
CTIF	6.15783e-149	-0.523029	0.005	0.171	2.22778e-144
WSB1	6.31086e-149	14.5497	0.295	0.78	2.28314e-144
PSME3IP1	6.94888e-149	-0.373574	0	0.128	2.51396e-144
DYNLT2B	6.94888e-149	-0.373574	0	0.128	2.51396e-144
ARHGEF26-AS1	6.97825e-149	-0.548739	0	0.128	2.52459e-144
UPP2	6.98136e-149	-0.734848	0	0.128	2.52571e-144
ABL1	8.00179e-149	-1.14249	0.02	0.25	2.89489e-144
OSBPL6	1.52764e-148	-1.42589	0	0.13	5.52668e-144
LRGUK	1.53581e-148	-0.446956	0	0.13	5.55624e-144
PTGR1	2.03462e-148	-0.632163	0.016	0.234	7.36085e-144
LRBA	2.55218e-148	-2.69485	0.175	0.622	9.23327e-144
ATP7B	2.96715e-148	-0.4203	0	0.132	1.07346e-143
UBE2F-SCLY	2.97585e-148	-0.386187	0	0.132	1.0766e-143
ARFIP1	4.61646e-148	-1.29644	0.043	0.339	1.67014e-143
DUSP4	5.05864e-148	23.9655	0.644	0.005	1.83011e-143
FAR1	5.58073e-148	-1.24753	0.04	0.33	2.019e-143
NFAT5	6.21258e-148	-1.94099	0.128	0.542	2.24759e-143
CFAP70	9.47409e-148	-0.428848	0.001	0.137	3.42754e-143
RPL37A	1.17046e-147	352.206	0.74	0.164	4.2345e-143
PREPL	1.2414e-147	-0.956088	0.026	0.277	4.49114e-143
OTUD7B	4.84135e-147	-1.12595	0.026	0.277	1.7515e-142
STAG3L5P	8.61597e-147	-0.376854	0	0.126	3.11708e-142
LOC101927179	8.63871e-147	-0.55719	0	0.126	3.12531e-142
RPL31P46	8.64235e-147	-0.431893	0	0.126	3.12663e-142
WAKMAR2	8.65349e-147	-0.482462	0	0.126	3.13066e-142
OLFM3	8.66704e-147	-1.8173	0	0.126	3.13556e-142
ANKAR	1.41349e-146	-0.838678	0.015	0.229	5.11371e-142
ANXA4	1.47506e-146	-1.39266	0.079	0.438	5.33647e-142
AGO3	1.80668e-146	-1.21975	0.055	0.371	6.53622e-142
PCDHA7	1.89929e-146	-0.517067	0	0.128	6.87124e-142
FRS2	2.07468e-146	-1.06455	0.024	0.268	7.50577e-142
UBTD1	4.51243e-146	-0.77124	0.01	0.2	1.63251e-141
PICALM	5.0302e-146	-1.47894	0.058	0.378	1.81982e-141
RPL27A	5.10695e-146	214.024	0.668	0.05	1.84759e-141
RPS11	5.82668e-146	114.393	0.694	0.094	2.10797e-141
GSN	5.83605e-146	-3.38724	0.052	0.366	2.11137e-141
THAP12	7.45422e-146	-0.482589	0.002	0.146	2.69679e-141
RAD52	1.18662e-145	-0.74595	0.003	0.157	4.29296e-141
ANKIB1	3.76694e-145	-1.1958	0.042	0.332	1.3628e-140
EYA3	4.57445e-145	-0.92388	0.03	0.288	1.65495e-140
PPFIA1	7.70007e-145	-1.02925	0.05	0.357	2.78573e-140
RPS26	8.01954e-145	329.502	0.65	0.029	2.90131e-140
INTS11	1.06391e-144	-0.316049	0	0.124	3.849e-140
ATP5MPL	1.06721e-144	-0.364007	0	0.124	3.86095e-140
LOC100506282	1.06839e-144	-0.407846	0	0.124	3.86523e-140
SOGA3	1.06893e-144	-0.366662	0	0.124	3.86719e-140
TARS3	1.07047e-144	-0.394639	0	0.124	3.87275e-140
GUSBP11	1.07099e-144	-0.452894	0	0.124	3.87462e-140
DNAH9	1.07103e-144	-0.606417	0	0.124	3.87478e-140
ACTN1	1.18132e-144	-0.633943	0.032	0.299	4.27378e-140
CTNNA2	2.31306e-144	-4.4357	0	0.126	8.36819e-140
MADD	2.86701e-144	-1.09513	0.053	0.366	1.03723e-139
TSGA10	3.13957e-144	-0.611444	0.008	0.189	1.13583e-139
PPARGC1B	3.26912e-144	-0.640185	0.009	0.193	1.1827e-139
RBAK-RBAKDN	4.17322e-144	-0.679418	0.014	0.222	1.50979e-139
PROS1	4.73236e-144	-1.17619	0.017	0.236	1.71207e-139
RASSF8	4.76938e-144	-0.70969	0.002	0.146	1.72547e-139
CEP95	4.88007e-144	-0.874667	0.043	0.333	1.76551e-139
KTN1	5.40335e-144	-2.00776	0.185	0.641	1.95483e-139
RPL27	7.299e-144	143.275	0.672	0.061	2.64063e-139
PFKP	1.71123e-143	-1.48011	0.083	0.441	6.1909e-139
NCKAP1	1.82319e-143	-0.943602	0.027	0.277	6.59592e-139
RALGAPA1	2.34823e-143	-1.95893	0.151	0.577	8.49541e-139
REEP3	2.48325e-143	-1.20817	0.041	0.326	8.98391e-139
SH3TC2	1.06163e-142	-0.484568	0.003	0.15	3.84078e-138
RBFOX1	1.31983e-142	-0.613137	0	0.123	4.77487e-138
TLCD5	1.32056e-142	-0.334595	0	0.123	4.77753e-138
SNHG29	1.32057e-142	-0.428769	0	0.123	4.77755e-138
ZNRD1ASP	1.32057e-142	-0.386012	0	0.123	4.77756e-138
CTC-338M12.4	1.32128e-142	-0.344191	0	0.123	4.78011e-138
SCAT1	1.32328e-142	-0.397872	0	0.123	4.78738e-138
PCDHGA4	1.32999e-142	-2.18135	0	0.123	4.81164e-138
CFAP299	1.33049e-142	-0.928872	0	0.123	4.81345e-138
PCDHGA3	1.33064e-142	-2.19393	0	0.123	4.81398e-138
RREB1	1.45706e-142	-0.838374	0.021	0.25	5.27136e-138
SPATA7	1.51497e-142	-0.559622	0.007	0.178	5.48087e-138
CEP192	1.98653e-142	-0.923894	0.03	0.288	7.18688e-138
CNTNAP2	2.92653e-142	-19.7372	0	0.124	1.05876e-137
PIAS1	2.97228e-142	-2.20418	0.166	0.589	1.07531e-137
SPOPL	3.25654e-142	-0.651186	0.015	0.222	1.17815e-137
TBC1D19	3.6785e-142	-0.787112	0.019	0.241	1.33081e-137
LITAF	3.81672e-142	13.1747	0.631	0.013	1.38081e-137
PSMB9	5.00886e-142	15.04	0.623	0.004	1.8121e-137
ZNF350-AS1	5.64515e-142	-0.350261	0	0.126	2.0423e-137
MAPRE3	5.71181e-142	-0.435209	0.005	0.162	2.06642e-137
RPS21	6.38551e-142	134.617	0.671	0.068	2.31015e-137
NEBL	1.25499e-141	-1.40837	0.001	0.13	4.54032e-137
GIGYF2	1.39454e-141	-1.36869	0.082	0.436	5.04518e-137
FAM78B	1.87987e-141	-0.552304	0.001	0.133	6.80098e-137
TAF1	2.11048e-141	-1.50371	0.048	0.344	7.63529e-137
TRIM37	3.01752e-141	-0.987267	0.037	0.31	1.09168e-136
FAM228B	6.8581e-141	-0.672476	0.015	0.223	2.48112e-136
MORN1	7.04067e-141	-0.422348	0.003	0.15	2.54717e-136
RBIS	1.62874e-140	-0.301798	0	0.121	5.89245e-136
ANTKMT	1.62874e-140	-0.354376	0	0.121	5.89246e-136
ABCG4	1.63149e-140	-0.331048	0	0.121	5.9024e-136
SLC66A2	1.63234e-140	-0.340668	0	0.121	5.90549e-136
SARS1	1.63317e-140	-0.350224	0	0.121	5.90847e-136
CFAP100	1.63476e-140	-0.41937	0	0.121	5.91422e-136
LOC100996709	1.6369e-140	-0.470373	0	0.121	5.92198e-136
ARL17A1	1.6369e-140	-0.470373	0	0.121	5.92198e-136
PHKB	2.57962e-140	-1.1147	0.057	0.371	9.33254e-136
PCDHGA1	3.54705e-140	-2.20329	0	0.123	1.28325e-135
PCDHGA2	3.55253e-140	-2.19345	0	0.123	1.28523e-135
PITPNM3	3.66341e-140	-0.314733	0	0.123	1.32535e-135
MPP6	5.82216e-140	-0.895206	0.01	0.193	2.10634e-135
DNAJC1	6.18191e-140	-2.52465	0.165	0.587	2.23649e-135
COL4A4	6.83852e-140	-0.451943	0	0.124	2.47404e-135
FAM227B	7.88101e-140	-0.717024	0.01	0.193	2.85119e-135
ASH1L	1.17294e-139	-2.36541	0.157	0.578	4.24347e-135
EFCAB13	1.36079e-139	-0.47402	0.002	0.139	4.92306e-135
FAM184A	1.41969e-139	-0.639324	0.005	0.164	5.13614e-135
SUSD6	1.51152e-139	-1.5891	0.053	0.357	5.46838e-135
VAX2	2.34542e-139	-0.442274	0.002	0.137	8.48527e-135
SUMO2	2.60767e-139	32.1835	0.662	0.063	9.43403e-135
C4orf47	2.94687e-139	-0.352805	0.002	0.135	1.06612e-134
MICU1	3.3268e-139	-1.4126	0.037	0.306	1.20357e-134
SMG6	4.04215e-139	-1.1444	0.047	0.337	1.46237e-134
PTBP2	6.2479e-139	-0.788429	0.024	0.259	2.26036e-134
KSR1	8.44461e-139	-0.711057	0.015	0.22	3.05509e-134
TANGO6	8.638e-139	-0.946762	0.017	0.231	3.12505e-134
PI4KA	1.43617e-138	-1.17934	0.04	0.317	5.19577e-134
PLEKHH1	1.56665e-138	-0.753748	0.014	0.216	5.66781e-134
LOC101929452	2.01245e-138	-0.327493	0	0.119	7.28065e-134
PRORP	2.01967e-138	-0.475902	0	0.119	7.30676e-134
MNAT1	3.04354e-138	-1.37488	0.048	0.341	1.10109e-133
CD2	3.06182e-138	19.4236	0.612	0	1.10771e-133
B3GNT5	3.3474e-138	-0.433964	0.005	0.16	1.21102e-133
NPHP4	3.81856e-138	-0.537172	0.005	0.164	1.38148e-133
PCDHGA6	4.40282e-138	-1.27186	0	0.121	1.59285e-133
FBXO42	5.7158e-138	-1.00618	0.033	0.292	2.06786e-133
PCDHGB1	8.07711e-138	-2.18575	0	0.123	2.92214e-133
MYL12A	8.85572e-138	35.1975	0.633	0.031	3.20382e-133
CLUAP1	9.12544e-138	-0.661353	0.014	0.213	3.3014e-133
PAIP2B	1.15581e-137	-0.551102	0.006	0.168	4.18149e-133
TIA1	1.32618e-137	-1.24758	0.08	0.425	4.79784e-133
PHIP	1.59691e-137	-1.93813	0.188	0.629	5.77729e-133
C20orf194	1.73884e-137	-0.906314	0.017	0.227	6.29076e-133
SNX25	2.0955e-137	-0.557724	0.015	0.22	7.5811e-133
URI1	2.88241e-137	-1.03106	0.057	0.366	1.0428e-132
PFDN5	6.47812e-137	111.306	0.711	0.148	2.34365e-132
ZNF841	7.54658e-137	-0.634228	0.011	0.195	2.7302e-132
FAM89A	1.23523e-136	-0.383196	0.006	0.169	4.46881e-132
NRIP1	2.25275e-136	-1.00405	0.022	0.25	8.15e-132
EIF4E1B	2.47593e-136	-0.33088	0	0.117	8.95741e-132
MEIS1-AS2	2.47723e-136	-0.314197	0	0.117	8.96211e-132
KCNIP4-IT1	2.48088e-136	-0.368984	0	0.117	8.97533e-132
AFG1L	2.48613e-136	-0.463911	0	0.117	8.99434e-132
PCDHA9	2.48952e-136	-0.498699	0	0.117	9.0066e-132
PCDHA8	2.48952e-136	-0.498699	0	0.117	9.0066e-132
PCDHGA9	2.49178e-136	-1.12078	0	0.117	9.01476e-132
MFAP3L	3.88743e-136	-0.379424	0.004	0.151	1.40639e-131
CALM1	4.1235e-136	28.8639	0.716	0.144	1.4918e-131
PDS5A	4.44546e-136	-1.39495	0.074	0.411	1.60828e-131
SLC26A5	5.52606e-136	-0.487913	0	0.119	1.99922e-131
PCDHGB3	1.00276e-135	-1.27138	0	0.121	3.6278e-131
LINC00271	1.01585e-135	-0.604092	0	0.121	3.67513e-131
SLC25A16	3.11882e-135	-0.785129	0.027	0.268	1.12833e-130
ZNRF3	3.27961e-135	-0.480362	0.001	0.128	1.1865e-130
P3H3	3.45184e-135	-0.38967	0.001	0.13	1.24881e-130
NRSN2-AS1	3.59895e-135	-0.672758	0.004	0.153	1.30203e-130
SARAF	4.14163e-135	22.0627	0.721	0.171	1.49836e-130
TVP23C	1.28002e-134	-0.398645	0.004	0.151	4.63085e-130
ZNF789	2.01626e-134	-0.596101	0.01	0.191	7.29443e-130
KLHL8	2.97738e-134	-0.846385	0.02	0.238	1.07716e-129
CFAP65	3.04135e-134	-0.280928	0	0.115	1.1003e-129
PDXDC2P-NPIPB14P	3.04135e-134	-0.280928	0	0.115	1.1003e-129
MIDEAS	3.04617e-134	-0.3106	0	0.115	1.10204e-129
MARS1	3.04767e-134	-0.346549	0	0.115	1.10259e-129
SEC16B1	3.05429e-134	-0.368174	0	0.115	1.10498e-129
C2CD6	3.06071e-134	-0.495534	0	0.115	1.10731e-129
IL18	3.12637e-134	-0.490188	0.003	0.141	1.13106e-129
COPG2	3.75469e-134	-0.955436	0.028	0.268	1.35837e-129
CLOCK	5.59524e-134	-1.39801	0.03	0.276	2.02425e-129
ERCC8	6.80545e-134	-0.37788	0	0.117	2.46208e-129
PRTFDC1	1.20537e-133	-0.617144	0.004	0.153	4.36079e-129
PCDHGB5	1.24269e-133	-1.17716	0	0.119	4.49582e-129
CFAP43	1.27468e-133	-0.498081	0	0.119	4.61153e-129
SUFU	1.5077e-133	-0.652004	0.019	0.232	5.45454e-129
FAM171B	1.65723e-133	-0.816143	0.003	0.146	5.99553e-129
PCDHGA5	1.94416e-133	-2.12411	0.001	0.121	7.03358e-129
PCDHGA7	1.95386e-133	-1.27091	0.001	0.121	7.06867e-129
PCDHGA8	1.95386e-133	-1.27091	0.001	0.121	7.06867e-129
TRPM3	2.09112e-133	-1.01267	0.001	0.121	7.56526e-129
LEKR1	2.59181e-133	-0.730357	0.002	0.132	9.37664e-129
MTCP1	2.88406e-133	-0.447727	0.001	0.123	1.0434e-128
MED13	4.04598e-133	-1.14481	0.064	0.378	1.46375e-128
FAXC	4.10373e-133	-0.463974	0.001	0.124	1.48465e-128
KBTBD11	4.23562e-133	-0.358189	0.001	0.128	1.53236e-128
FNDC3B	4.35161e-133	-1.69358	0.035	0.295	1.57432e-128
PTPRA	4.74621e-133	-1.43599	0.078	0.414	1.71708e-128
SUB1	5.09086e-133	15.1234	0.674	0.101	1.84177e-128
DNHD1	9.532e-133	-0.384084	0.003	0.142	3.44849e-128
RNFT2	1.81612e-132	-0.520959	0.003	0.141	6.57035e-128
SPECC1L	2.06497e-132	-0.644512	0.018	0.227	7.47065e-128
EHMT1	2.21437e-132	-1.1495	0.08	0.42	8.01115e-128
CAMSAP2	2.60113e-132	-0.77831	0.011	0.191	9.41036e-128
DIAPH1-AS1	3.73422e-132	-0.304226	0	0.114	1.35097e-127
CLEC20A	3.7381e-132	-0.297146	0	0.114	1.35237e-127
NOXRED1	3.74172e-132	-0.343032	0	0.114	1.35368e-127
EDDM13	3.74341e-132	-0.32649	0	0.114	1.35429e-127
UBOX5-AS1	3.74661e-132	-0.345726	0	0.114	1.35545e-127
SYT9	3.7496e-132	-0.390116	0	0.114	1.35653e-127
SHLD1	3.75236e-132	-0.49814	0	0.114	1.35753e-127
TNFAIP3	3.7939e-132	26.5578	0.633	0.049	1.37256e-127
ZNF544	4.46041e-132	-1.96883	0.037	0.297	1.61369e-127
SRP14	4.67026e-132	27.8812	0.676	0.105	1.68961e-127
TP53BP1	5.54387e-132	-1.25986	0.062	0.371	2.00566e-127
KLHDC1	7.36167e-132	-0.5804	0.006	0.162	2.6633e-127
USP49	1.04863e-131	-1.29149	0.004	0.151	3.79372e-127
USP37	2.43786e-131	-1.30945	0.031	0.277	8.81971e-127
DLEU1	3.21652e-131	-1.58968	0.032	0.279	1.16367e-126
PCDHGB2	3.25692e-131	-2.12364	0.001	0.121	1.17829e-126
PCDHGB4	3.27851e-131	-1.27043	0.001	0.121	1.1861e-126
EFCAB11	4.1248e-131	-0.991128	0.008	0.177	1.49227e-126
ZSCAN18	9.54546e-131	-1.04872	0.028	0.265	3.45336e-126
ZMYM2	1.21168e-130	-2.16467	0.155	0.56	4.38362e-126
MMS19	2.15383e-130	-1.68292	0.044	0.321	7.79214e-126
RBM26	3.0816e-130	-1.17023	0.062	0.369	1.11486e-125
FBXW11	4.38838e-130	-1.11773	0.055	0.351	1.58763e-125
PAXX	4.58239e-130	-0.293506	0	0.112	1.65782e-125
SEPTIN9	4.58666e-130	-0.313184	0	0.112	1.65936e-125
SMBD1P	4.58666e-130	-0.313184	0	0.112	1.65936e-125
EIF3J-DT	4.59245e-130	-0.342207	0	0.112	1.66146e-125
LOC105378663	4.5925e-130	-0.36801	0	0.112	1.66147e-125
PRDX6-AS1	4.59422e-130	-0.351753	0	0.112	1.6621e-125
PCDHA10	4.60353e-130	-0.480508	0	0.112	1.66547e-125
MXI1	6.10001e-130	-0.999525	0.03	0.272	2.20686e-125
SETD3	6.49735e-130	-2.60701	0.056	0.351	2.35061e-125
DCST2	1.03136e-129	-0.296671	0	0.114	3.73125e-125
TMEM67	1.55402e-129	-0.702213	0.018	0.223	5.62215e-125
TMEM168	2.6975e-129	-0.862221	0.027	0.261	9.75903e-125
MTRNR2L8	3.07359e-129	Inf	0.591	0	1.11196e-124
ACVR2A	3.74466e-129	-0.57024	0.004	0.148	1.35474e-124
FOXP1	4.596e-129	-1.96815	0.089	0.432	1.66274e-124
SH2D4A	4.88948e-129	-0.405201	0.003	0.141	1.76892e-124
RNF165	4.95378e-129	-0.350368	0.001	0.119	1.79218e-124
ZFYVE28	5.05572e-129	-0.967259	0.035	0.288	1.82906e-124
LMBRD1	5.62502e-129	-1.47539	0.103	0.465	2.03502e-124
PINX1	5.76736e-129	-0.566176	0.012	0.193	2.08652e-124
ITCH	6.16989e-129	-1.63192	0.066	0.378	2.23214e-124
VPS53	1.17886e-128	-1.24635	0.058	0.357	4.26486e-124
RNF169	1.52248e-128	-0.722716	0.014	0.204	5.50802e-124
CHCHD2	2.39472e-128	44.948	0.685	0.13	8.66361e-124
VIPR2	2.61338e-128	-0.479477	0.007	0.168	9.45468e-124
LY6E	2.61771e-128	133.355	0.584	0.004	9.47035e-124
RFFL	3.12523e-128	-1.12611	0.049	0.332	1.13064e-123
VPS36	3.80124e-128	-1.45024	0.112	0.481	1.37521e-123
SECISBP2	4.34927e-128	-1.48958	0.111	0.479	1.57348e-123
LOC100128398	5.606e-128	-0.279892	0	0.11	2.02814e-123
PHC2-AS1	5.60868e-128	-0.316605	0	0.11	2.02911e-123
PLA2G5	5.61371e-128	-0.309585	0	0.11	2.03093e-123
CCDC32	5.61371e-128	-0.309585	0	0.11	2.03093e-123
MICOS10	5.61371e-128	-0.309585	0	0.11	2.03093e-123
NEGR1-IT1	5.61836e-128	-0.329046	0	0.11	2.03261e-123
HEXD	5.62054e-128	-0.338679	0	0.11	2.0334e-123
RPL26	5.71076e-128	180.699	0.657	0.097	2.06604e-123
ATM	7.51941e-128	-3.87121	0.143	0.537	2.72037e-123
MAML3	8.25158e-128	-2.61254	0.015	0.205	2.98526e-123
PLAG1	9.56066e-128	-0.51787	0.007	0.166	3.45886e-123
FRAS1	1.20578e-127	-1.89934	0	0.112	4.36229e-123
DDX17	1.44207e-127	-1.76773	0.302	0.751	5.21713e-123
USP6NL	1.87495e-127	-0.597847	0.003	0.141	6.7832e-123
NCEH1	1.89339e-127	-0.585241	0.009	0.177	6.84989e-123
TTLL11	1.89471e-127	-0.532268	0.002	0.13	6.85469e-123
RPL31	2.00666e-127	270.281	0.624	0.054	7.2597e-123
TMEM145	2.36917e-127	-0.32554	0	0.114	8.57118e-123
AK8	3.72427e-127	-0.497864	0.001	0.115	1.34737e-122
RDH5	4.80843e-127	-0.363202	0.002	0.126	1.73959e-122
STARD4-AS1	5.31889e-127	-0.383149	0.001	0.117	1.92427e-122
ZMYM4-AS1	5.4894e-127	-0.282699	0.001	0.117	1.98595e-122
RIMKLA	6.2983e-127	-0.511343	0.001	0.119	2.2786e-122
B4GALT1	6.31881e-127	-2.57198	0.152	0.542	2.28602e-122
USP9Y	7.17722e-127	-0.979327	0.016	0.213	2.59658e-122
NDRG3	8.60917e-127	-1.7172	0.057	0.351	3.11462e-122
ALDH2	1.09626e-126	-0.493547	0.007	0.166	3.96605e-122
CCDC57	2.34887e-126	-1.41154	0.067	0.377	8.49775e-122
CFAP44	2.50391e-126	-0.444699	0.003	0.135	9.05866e-122
UBB	3.66218e-126	31.4627	0.696	0.13	1.3249e-121
DZIP1L	5.91978e-126	-0.319017	0.003	0.133	2.14166e-121
FABP12	6.8444e-126	-0.283391	0	0.108	2.47617e-121
SLC26A3	6.85419e-126	-0.286199	0	0.108	2.47971e-121
TDH	6.85722e-126	-0.296122	0	0.108	2.4808e-121
CFAP92	6.86296e-126	-0.411136	0	0.108	2.48288e-121
CRYZL2P	6.86296e-126	-0.34204	0	0.108	2.48288e-121
GIHCG	6.87748e-126	-0.423222	0	0.108	2.48814e-121
PCDHA11	6.87962e-126	-0.456503	0	0.108	2.48891e-121
RPS20	7.28187e-126	182.255	0.629	0.068	2.63444e-121
[truncated: 3,587 more rows]

## Sheet: cluster1-metastaticVSprimary
gene	p_val	avg_log2FC	pct.1	pct.2	p_val_adj
FUCA2	0	-2.51507	0.065	0.179	0
LAP3	0	-62.0073	0.105	0.202	0
ABCB5	0	-7.61225	0.444	0.283	0
RHBDD2	0	-1.6732	0.092	0.191	0
GGCT	0	-8.45673	0.122	0.245	0
PSMB1	0	-49.2485	0.252	0.394	0
MGST1	0	-9.22756	0.02	0.158	0
ST3GAL1	0	-20.8876	0.124	0.272	0
RPS20	0	-391.056	0.697	0.763	0
HHATL	0	-54.2805	0.053	0.185	0
TYROBP	0	0.962641	0.113	0.016	0
SLC25A39	0	-3.98583	0.145	0.249	0
HEBP1	0	-6.39896	0.156	0.287	0
MDH1	0	-15.6318	0.211	0.372	0
SLC38A5	0	-27.7726	0.015	0.118	0
PHLDB1	0	-2.84418	0.022	0.109	0
CD74	0	-421.276	0.399	0.174	0
SERPINB1	0	-23.7705	0.155	0.258	0
TYMP	0	-11.2874	0.06	0.162	0
SEC63	0	-5.39816	0.067	0.2	0
RNASET2	0	-1.35974	0.044	0.129	0
TMSB10	0	-132.766	0.866	0.704	0
TIMP2	0	-20.3927	0.311	0.427	0
CDH1	0	-19.8303	0.019	0.177	0
RAI14	0	-0.415097	0.037	0.112	0
GPM6B	0	-41.9162	0.258	0.458	0
TPR	0	-6.97218	0.096	0.204	0
ARID1B	0	-0.742327	0.065	0.168	0
FNIP2	0	-4.20821	0.086	0.216	0
USE1	0	-0.919316	0.09	0.187	0
GDI2	0	-10.4082	0.282	0.432	0
YBX3	0	-12.3079	0.172	0.3	0
MPC1	0	-14.519	0.105	0.249	0
CS	0	-0.857018	0.087	0.199	0
EIF4B	0	-41.4723	0.434	0.582	0
ISOC2	0	-3.23434	0.102	0.219	0
ROPN1	0	0.813409	0.181	0.021	0
MYLK	0	-4.15181	0.211	0.049	0
PFKP	0	-1.15547	0.021	0.101	0
PABPC1	0	-304.659	0.772	0.796	0
RPL31	0	-445.82	0.669	0.808	0
WDR1	0	-42.0822	0.252	0.365	0
LMCD1	0	0.854883	0.103	0.03	0
ATP6AP1	0	-4.17624	0.157	0.274	0
TRIB2	0	-13.7091	0.297	0.146	0
PDCD2	0	-8.15728	0.057	0.179	0
ACADVL	0	-10.8885	0.105	0.219	0
SCARB1	0	-19.2489	0.08	0.213	0
SDHA	0	-13.8784	0.144	0.259	0
MRPS34	0	-6.33466	0.223	0.322	0
LMAN1	0	-3.175	0.096	0.241	0
ENO1	0	-103.916	0.33	0.435	0
ACAT1	0	-1.16518	0.043	0.2	0
ACTB	0	-243.844	0.908	0.77	0
REXO2	0	-1.83032	0.136	0.238	0
PAG1	0	-11.3776	0.263	0.144	0
MCAM	0	-12.6317	0.011	0.109	0
XRCC5	0	-16.0499	0.26	0.366	0
TNS1	0	-1.47499	0.055	0.145	0
STRADB	0	-11.2307	0.133	0.248	0
TDRD3	0	-10.0398	0.029	0.179	0
NOA1	0	-0.696168	0.059	0.15	0
GSTP1	0	-378.011	0.701	0.53	0
APLP2	0	-21.6413	0.181	0.379	0
EIF3I	0	-4.94071	0.196	0.326	0
HADHA	0	-5.628	0.162	0.305	0
MGST2	0	-42.7533	0.117	0.255	0
PPP1R15A	0	-33.2103	0.498	0.373	0
TRIP6	0	-3.48161	0.14	0.293	0
BAX	0	-16.3767	0.167	0.275	0
GNAS	0	-42.183	0.41	0.587	0
PEBP1	0	-50.9003	0.61	0.665	0
ERP29	0	-10.171	0.307	0.406	0
IGBP1	0	-8.59225	0.225	0.35	0
GANAB	0	-0.726726	0.059	0.165	0
MRPS33	0	-5.42092	0.184	0.296	0
MAEA	0	-0.582845	0.051	0.141	0
SPAG7	0	-1.81982	0.134	0.236	0
CD200	0	0.312979	0.119	0.044	0
SLC7A8	0	-16.1251	0.199	0.375	0
HECTD1	0	-20.8581	0.169	0.312	0
COL9A3	0	-26.8635	0.026	0.1	0
COMT	0	-30.1464	0.311	0.401	0
ARCN1	0	-0.93337	0.056	0.157	0
BAMBI	0	-75.2986	0.363	0.221	0
DSP	0	2.2901	0.213	0.037	0
CIRBP	0	-96.7195	0.612	0.685	0
TIMM13	0	-16.4066	0.236	0.373	0
POLR2E	0	-6.49325	0.216	0.325	0
EIF3L	0	-38.7926	0.43	0.525	0
TPTEP1	0	-0.598166	0.007	0.108	0
RPL3	0	-641.812	0.889	0.936	0
SAMM50	0	-8.14318	0.137	0.252	0
TXN2	0	-3.90822	0.184	0.335	0
EIF3D	0	-14.4298	0.256	0.398	0
ACO2	0	-1.5679	0.097	0.203	0
TIMM9	0	-2.03101	0.126	0.236	0
GSTZ1	0	-0.589617	0.045	0.13	0
SNW1	0	-4.72969	0.107	0.204	0
PSMB5	0	-10.267	0.281	0.4	0
APEX1	0	-7.91695	0.185	0.327	0
NFKBIA	0	-4.35622	0.403	0.206	0
PLTP	0	-18.1764	0.061	0.203	0
ZMYND8	0	-0.511392	0.035	0.125	0
HM13	0	-26.3653	0.184	0.311	0
AHCY	0	-20.0031	0.239	0.396	0
PLP2	0	-5.3891	0.046	0.137	0
PGK1	0	-82.1208	0.305	0.439	0
SMS	0	-33.3015	0.239	0.349	0
CDK16	0	-1.13804	0.071	0.178	0
RBM3	0	-47.5577	0.408	0.609	0
DNAJC3	0	-6.81968	0.066	0.183	0
INTS6	0	10.8224	0.247	0.112	0
LONP2	0	-21.7094	0.248	0.382	0
NME4	0	-16.7105	0.228	0.343	0
HAGHL	0	-2.56451	0.028	0.182	0
QPRT	0	-0.810558	0.02	0.115	0
MAZ	0	-1.91701	0.112	0.213	0
CDIPT	0	-1.67856	0.13	0.241	0
CTSH	0	-0.910812	0.056	0.144	0
DECR1	0	-7.07069	0.132	0.28	0
LAPTM4B	0	-44.9387	0.214	0.385	0
EIF3E	0	-72.0287	0.575	0.651	0
EEF1D	0	-183.298	0.721	0.764	0
ECH1	0	-1.9285	0.05	0.138	0
TUBB4A	0	12.5397	0.36	0.23	0
GPI	0	-59.1563	0.166	0.337	0
ETFB	0	-5.93914	0.098	0.229	0
TFPT	0	-0.699454	0.068	0.155	0
ISYNA1	0	-12.437	0.111	0.243	0
TMEM147	0	-21.1611	0.362	0.443	0
PMPCB	0	-1.51329	0.114	0.233	0
SSBP1	0	-6.57983	0.245	0.351	0
CPVL	0	-3.01736	0.035	0.148	0
PDAP1	0	-5.32363	0.146	0.271	0
EIF3B	0	-0.749773	0.076	0.177	0
SNX8	0	-5.46197	0.125	0.24	0
RARRES2	0	-137.985	0.04	0.259	0
EIF4H	0	-4.93232	0.233	0.357	0
TYRP1	0	-513.176	0.631	0.495	0
PDLIM1	0	-5.15269	0.043	0.15	0
RASD1	0	4.14807	0.255	0.093	0
C1QBP	0	-19.0414	0.21	0.372	0
RAB5C	0	-0.868469	0.074	0.167	0
PMP22	0	-2.8611	0.349	0.178	0
OCIAD1	0	-19.6502	0.266	0.404	0
FRG1	0	-0.499306	0.06	0.152	0
SOD3	0	-54.8509	0.084	0.252	0
CRYAB	0	-308.765	0.418	0.52	0
CTSC	0	-27.8959	0.106	0.205	0
ZPR1	0	-0.544597	0.056	0.141	0
MTCH2	0	-3.07536	0.156	0.267	0
HSPA8	0	-37.612	0.524	0.64	0
DCPS	0	-0.71061	0.043	0.146	0
ST3GAL4	0	-57.4506	0.271	0.433	0
CCND1	0	-99.4791	0.19	0.346	0
CD81	0	-9.41365	0.172	0.313	0
HPS5	0	-1.2681	0.373	0.196	0
LTBR	0	-3.83966	0.116	0.212	0
GAPDH	0	#NAME?	0.821	0.826	0
CHD4	0	-0.990001	0.111	0.218	0
COPS7A	0	-1.39154	0.11	0.223	0
CHPT1	0	-2.25312	0.109	0.209	0
NT5DC3	0	-2.56495	0.041	0.129	0
LDHB	0	-139.715	0.526	0.605	0
RWDD1	0	-12.7772	0.168	0.325	0
GCNT2	0	0.854379	0.17	0.053	0
NEDD9	0	6.51388	0.152	0.067	0
HDDC2	0	-6.71226	0.113	0.234	0
CD83	0	-19.0614	0.137	0.04	0
DNPH1	0	-24.5604	0.226	0.352	0
DAP	0	-4.04724	0.063	0.177	0
MRPS27	0	-0.70333	0.075	0.179	0
SPARC	0	-108.23	0.178	0.327	0
CCNG1	0	-15.5108	0.209	0.373	0
ROPN1B	0	0.583881	0.185	0.065	0
EEF1B2	0	-163.053	0.663	0.737	0
DGUOK	0	-3.92412	0.187	0.292	0
SPTBN1	0	-38.9883	0.079	0.325	0
CCT4	0	-10.1252	0.305	0.404	0
CHMP3	0	-1.55699	0.095	0.248	0
FHL2	0	-17.8317	0.253	0.112	0
STK16	0	-0.578813	0.061	0.152	0
HDLBP	0	-30.3075	0.242	0.357	0
STK25	0	-0.776802	0.086	0.184	0
GBP1	0	-21.4788	0.12	0.032	0
APH1A	0	-4.41886	0.228	0.336	0
PRDX1	0	-113.931	0.726	0.556	0
STMN1	0	-75.0448	0.528	0.349	0
CTSD	0	-37.9949	0.482	0.557	0
KMT2A	0	-0.828433	0.057	0.142	0
RPS25	0	-285.017	0.75	0.844	0
TNFAIP3	0	36.0204	0.106	0.04	0
RAB32	0	-21.0585	0.128	0.237	0
RPN2	0	-17.74	0.198	0.302	0
CCNI	0	-81.5048	0.583	0.648	0
RHOQ	0	-19.4988	0.121	0.223	0
MXI1	0	1.12871	0.339	0.2	0
PCMT1	0	-8.46932	0.129	0.244	0
TCP1	0	-5.0703	0.139	0.293	0
FABP3	0	-21.1872	0.101	0.211	0
RPL21	0	-442.725	0.801	0.836	0
ANXA11	0	-17.5165	0.235	0.338	0
FAM126A	0	1.77404	0.279	0.099	0
SRGN	0	25.9651	0.292	0.087	0
CISD1	0	-0.798152	0.072	0.17	0
SLC25A16	0	0.405038	0.16	0.075	0
DDX54	0	-0.585233	0.063	0.151	0
SSPN	0	-3.95927	0.037	0.12	0
PKN1	0	-0.310513	0.026	0.101	0
ZC3H13	0	-34.9177	0.128	0.24	0
RAB38	0	-53.4214	0.399	0.494	0
CHPF	0	-17.3688	0.116	0.215	0
FAM210B	0	-24.8393	0.352	0.491	0
PIGT	0	-3.88608	0.116	0.224	0
BCAS4	0	1.34146	0.279	0.083	0
RPS10	0	-186.1	0.229	0.513	0
NRN1	0	-76.0445	0.215	0.077	0
RPL23	0	-271.385	0.562	0.681	0
FOSB	0	18.604	0.506	0.345	0
DTD1	0	-0.760332	0.057	0.161	0
MKKS	0	-23.7804	0.134	0.246	0
CITED1	0	-274.14	0.426	0.572	0
EIF2S2	0	-7.93942	0.192	0.295	0
ERGIC3	0	-9.72879	0.293	0.402	0
UBA2	0	-17.4777	0.243	0.369	0
TRAP1	0	-2.64888	0.076	0.205	0
KTN1	0	-6.87554	0.204	0.317	0
MAP2K2	0	-1.42036	0.052	0.179	0
ARMCX1	0	-1.00019	0.082	0.182	0
SMARCA4	0	-1.12317	0.071	0.165	0
ZFP36	0	139.886	0.593	0.387	0
SRD5A3	0	-21.0405	0.095	0.207	0
PAICS	0	-4.06926	0.12	0.239	0
CDC42EP1	0	-2.34148	0.053	0.147	0
BAIAP2L2	0	-6.64115	0.036	0.134	0
CHAC1	0	-54.2368	0.021	0.1	0
PSMA1	0	-1.55782	0.07	0.172	0
SUMF2	0	-12.3897	0.153	0.263	0
DCTD	0	-1.54937	0.13	0.251	0
MTUS1	0	0.393354	0.144	0.048	0
EGLN3	0	-18.8239	0.205	0.101	0
ITFG1	0	-2.63404	0.068	0.181	0
RPS4Y1	0	-42.3508	0.005	0.215	0
GAMT	0	-0.986496	0.066	0.157	0
SAT1	0	-75.0485	0.759	0.48	0
THEM6	0	-1.29829	0.024	0.132	0
APOE	0	-463.133	0.635	0.502	0
BST2	0	-23.1032	0.327	0.171	0
SLC27A1	0	-0.483392	0.058	0.15	0
PGLS	0	-13.6605	0.228	0.355	0
NDUFA10	0	-6.93037	0.196	0.336	0
SSBP4	0	-1.07806	0.072	0.168	0
GDF15	0	-178.677	0.075	0.196	0
LSM4	0	-14.0015	0.24	0.338	0
OLFM1	0	-15.4555	0.034	0.111	0
ATXN10	0	-2.30939	0.118	0.263	0
LAMA5	0	-0.437307	0.017	0.107	0
CLIP1	0	-2.11269	0.093	0.186	0
AKAP12	0	-251.057	0.114	0.214	0
ATP6V1E1	0	-4.54286	0.177	0.309	0
ZNF428	0	-5.4748	0.204	0.327	0
SH3BGRL	0	-18.6425	0.3	0.414	0
RPL27	0	-247.615	0.682	0.761	0
NINJ1	0	-17.6297	0.257	0.357	0
PDHA1	0	-1.1639	0.104	0.204	0
DNAJB1	0	116.76	0.496	0.335	0
ENOSF1	0	-1.00688	0.065	0.159	0
IMMT	0	-0.745839	0.08	0.173	0
TMEM128	0	-2.15107	0.082	0.174	0
GRSF1	0	-2.10055	0.157	0.263	0
TPT1	0	-396.839	0.911	0.925	0
MACROD1	0	-3.95683	0.105	0.208	0
BTG1	0	-13.0127	0.522	0.346	0
TRPM1	0	-7.32871	0.475	0.291	0
SPIRE1	0	-0.673274	0.05	0.153	0
FKBP11	0	-17.3382	0.096	0.201	0
EMP1	0	-24.6241	0.432	0.245	0
SLC43A3	0	-0.506714	0.019	0.101	0
STT3A	0	-1.11093	0.07	0.165	0
TAOK3	0	-3.05974	0.135	0.282	0
CCT7	0	-4.69701	0.185	0.336	0
GNS	0	-19.5847	0.098	0.228	0
HTR2B	0	-38.2903	0.051	0.131	0
ITM2C	0	-18.6329	0.215	0.356	0
ARMC9	0	-4.05611	0.062	0.169	0
TBC1D4	0	-5.45333	0.025	0.109	0
EDNRB	0	7.11105	0.557	0.238	0
GPNMB	0	-27.4444	0.418	0.511	0
TTYH3	0	-2.07273	0.019	0.117	0
BIN1	0	-1.052	0.035	0.127	0
GYPC	0	-47.4746	0.348	0.48	0
TFAP2A	0	-25.9846	0.557	0.427	0
MTCH1	0	-8.89084	0.274	0.391	0
NUMA1	0	-5.54082	0.101	0.2	0
MRPL15	0	-15.1786	0.15	0.298	0
RDX	0	-1.64042	0.045	0.181	0
FDX1	0	-0.952356	0.06	0.155	0
HADHB	0	-3.2842	0.171	0.283	0
RAB1A	0	-3.41449	0.202	0.319	0
ENTPD1	0	0.266538	0.113	0.032	0
ATIC	0	-2.72153	0.131	0.245	0
OLA1	0	-4.27115	0.136	0.259	0
PPA2	0	-1.65327	0.097	0.227	0
HADH	0	-2.16174	0.084	0.186	0
KIF21A	0	-34.2108	0.08	0.198	0
PHLDA1	0	-11.6483	0.426	0.201	0
LPAR6	0	7.14768	0.39	0.051	0
UQCRC2	0	-4.21382	0.185	0.34	0
TCF25	0	-9.70499	0.248	0.355	0
NOB1	0	-1.35632	0.096	0.205	0
ABCA8	0	-10.8711	0.024	0.121	0
CLTC	0	-3.82945	0.165	0.278	0
TMC6	0	-0.545344	0.024	0.102	0
NARF	0	-9.88616	0.192	0.319	0
FKBP10	0	-11.3577	0.018	0.169	0
TXNL4A	0	-8.34063	0.136	0.248	0
NFIC	0	-6.99392	0.14	0.256	0
PLPP2	0	-1.51911	0.074	0.18	0
RPS11	0	-201.225	0.661	0.735	0
RPL13A	0	#NAME?	0.804	0.87	0
PGD	0	-0.589051	0.034	0.129	0
EVA1B	0	-0.655085	0.031	0.112	0
SLC44A3	0	0.462511	0.157	0.055	0
MGST3	0	-59.2824	0.425	0.52	0
UFC1	0	-18.346	0.3	0.409	0
SDHC	0	-9.29308	0.257	0.357	0
ABL2	0	-17.1323	0.074	0.161	0
CTSK	0	-109.355	0.119	0.328	0
HAX1	0	-5.88703	0.194	0.298	0
AFF3	0	0.38915	0.13	0.029	0
HSPD1	0	-45.1945	0.384	0.506	0
NBEAL1	0	-96.4299	0.349	0.503	0
HES6	0	-8.93964	0.03	0.179	0
CTDSPL	0	-0.507739	0.021	0.118	0
OCIAD2	0	-5.59887	0.017	0.102	0
BTF3	0	-152.411	0.71	0.763	0
TBC1D7	0	-36.6191	0.16	0.333	0
RPL7L1	0	-7.99172	0.151	0.283	0
AIG1	0	-1.0115	0.05	0.141	0
MDH2	0	-15.1324	0.343	0.444	0
CCT6A	0	-9.49016	0.234	0.363	0
NONO	0	-5.54159	0.224	0.347	0
RPL7	0	-398.211	0.825	0.884	0
EIF3H	0	-56.8598	0.539	0.609	0
AK3	0	-0.849182	0.078	0.176	0
ZNF462	0	-0.362441	0.037	0.113	0
STOM	0	-29.5707	0.157	0.269	0
RPL7A	0	-644.913	0.853	0.912	0
GSTO1	0	-30.2895	0.319	0.417	0
HSD17B12	0	-9.61345	0.095	0.234	0
EIF3M	0	-12.5007	0.28	0.379	0
SERPING1	0	-6.27555	0.399	0.238	0
SSRP1	0	-1.91377	0.111	0.216	0
ATM	0	-0.700441	0.059	0.152	0
EI24	0	-5.16961	0.173	0.347	0
FERMT3	0	-1.29074	0.017	0.107	0
VPS51	0	-2.82032	0.128	0.241	0
PDCD4	0	10.2902	0.577	0.336	0
PRSS23	0	-2.91458	0.136	0.03	0
TIMM8B	0	-4.99537	0.103	0.244	0
PIP4K2A	0	-12.3792	0.115	0.242	0
THYN1	0	-0.403716	0.048	0.136	0
QDPR	0	-90.1257	0.114	0.266	0
ACSL1	0	-0.660549	0.025	0.119	0
SLC25A4	0	-38.0976	0.168	0.308	0
MGAT5	0	-1.10033	0.045	0.137	0
HSPB8	0	-24.055	0.049	0.146	0
PFKM	0	-0.622036	0.063	0.161	0
RASGRP3	0	-22.8098	0.106	0.3	0
CAST	0	-7.88199	0.188	0.314	0
RBMS1	0	-1.10335	0.05	0.135	0
ASAP1	0	-19.9789	0.104	0.226	0
PRKCA	0	-9.76203	0.022	0.113	0
SORBS2	0	-0.667734	0.335	0.066	0
KLF10	0	-85.8872	0.322	0.193	0
GTF3C6	0	-4.28077	0.135	0.278	0
RHOC	0	-6.88212	0.07	0.161	0
OXA1L	0	-10.5527	0.157	0.326	0
LARP1	0	-2.04292	0.08	0.201	0
TMBIM4	0	-2.33198	0.052	0.157	0
UQCRB	0	-90.8733	0.728	0.764	0
HK1	0	-11.0824	0.054	0.151	0
KIT	0	-6.49001	0.035	0.143	0
MRPL17	0	-3.99924	0.116	0.216	0
AHCYL2	0	0.47322	0.209	0.104	0
NDUFS2	0	-3.41494	0.147	0.261	0
FBXW5	0	-5.94203	0.126	0.266	0
MRPL10	0	-0.638413	0.071	0.16	0
C1QC	0	-9.32917	0.114	0.016	0
RCAN1	0	-149.896	0.045	0.14	0
SPON2	0	-107.183	0.093	0.301	0
RGS12	0	-4.85387	0.048	0.218	0
ABR	0	-5.36304	0.114	0.218	0
ABCG1	0	-24.2513	0.046	0.139	0
FAM207A	0	-21.5307	0.133	0.236	0
S100B	0	-215.381	0.365	0.087	0
SHC1	0	-2.81114	0.079	0.18	0
CYGB	0	-8.59323	0.026	0.194	0
NCSTN	0	-2.38719	0.072	0.161	0
ATF3	0	-44.7243	0.422	0.282	0
S100A11	0	-93.7565	0.669	0.501	0
PMVK	0	-1.8522	0.092	0.214	0
FSTL1	0	-1.23543	0.147	0.059	0
CCT3	0	-22.3011	0.302	0.492	0
IFI16	0	-23.1609	0.044	0.169	0
SYNPR	0	3.34133	0.446	0.037	0
PPM1K	0	-6.07205	0.045	0.166	0
CCNL1	0	-8.97472	0.401	0.27	0
RPL9	0	-494.86	0.836	0.915	0
SNRK	0	0.322156	0.123	0.051	0
SLC45A2	0	-4.53364	0.036	0.15	0
NDUFS4	0	-2.67313	0.178	0.314	0
CAMLG	0	-5.60533	0.217	0.332	0
FABP5	0	-41.6028	0.087	0.254	0
PGAM2	0	-14.1758	0.014	0.111	0
CTHRC1	0	-52.8186	0.06	0.152	0
DYNLT3	0	-1.37821	0.026	0.115	0
KLHDC2	0	-1.49068	0.119	0.22	0
HPRT1	0	-0.571094	0.042	0.13	0
IFI27	0	-82.2876	0.652	0.187	0
NDUFB8	0	-6.75888	0.019	0.104	0
CKB	0	-20.9857	0.09	0.2	0
CCT2	0	-6.33396	0.226	0.338	0
RPL27A	0	-367.2	0.653	0.78	0
TMED3	0	-3.4899	0.08	0.264	0
SEC11C	0	-28.0616	0.306	0.387	0
B2M	0	-214.993	0.96	0.75	0
YWHAB	0	-21.0192	0.402	0.485	0
TBC1D16	0	-17.134	0.069	0.351	0
EEF2	0	-222.203	0.682	0.771	0
UBXN6	0	-0.593914	0.06	0.157	0
C19orf48	0	-8.2219	0.057	0.191	0
CD320	0	-8.69384	0.13	0.227	0
NDUFV1	0	-7.856	0.251	0.358	0
PRDX2	0	-8.82221	0.249	0.349	0
MLST8	0	-0.850003	0.086	0.181	0
PAFAH1B2	0	-0.372044	0.039	0.118	0
RAB4A	0	-1.48532	0.098	0.194	0
RBPJ	0	-1.93833	0.108	0.235	0
AHCYL1	0	-1.5899	0.104	0.218	0
MFF	0	-7.90268	0.231	0.351	0
UBE2V2	0	-8.65198	0.149	0.273	0
PRELID1	0	-22.411	0.315	0.403	0
NFU1	0	-1.95876	0.091	0.215	0
FASN	0	-1.53598	0.028	0.109	0
RAC3	0	-0.566372	0.034	0.116	0
SF3B5	0	-7.29445	0.206	0.321	0
CRTAP	0	-52.5357	0.412	0.519	0
SERPINB9	0	-2.40582	0.16	0.039	0
GPR37	0	-2.78762	0.035	0.114	0
MTSS1	0	-56.6362	0.2	0.299	0
PGAM1	0	-22.4674	0.274	0.367	0
CHD7	0	-9.94831	0.056	0.15	0
ZNF581	0	-6.29386	0.082	0.192	0
BCL2L1	0	-2.98269	0.083	0.192	0
SLC25A33	0	-2.78121	0.268	0.136	0
BPTF	0	-2.06473	0.147	0.254	0
PTEN	0	0.833921	0.291	0.157	0
FIBP	0	-2.17775	0.114	0.24	0
PDE3A	0	0.383265	0.167	0.061	0
EGFL7	0	-5.33788	0.048	0.141	0
C1QB	0	-9.12063	0.144	0.027	0
C1QA	0	-4.34657	0.124	0.018	0
NAA20	0	-3.89275	0.163	0.266	0
PPP1R14B	0	-14.0112	0.034	0.116	0
VEGFB	0	-0.411476	0.046	0.127	0
NABP1	0	0.335127	0.128	0.051	0
GSTA3	0	-2.89485	0.345	0.018	0
RPL4	0	-144.925	0.704	0.797	0
C12orf76	0	-1.6972	0.26	0.155	0
MRPL11	0	-2.22363	0.136	0.242	0
SRP72	0	-1.84407	0.139	0.254	0
YIF1A	0	-10.7475	0.156	0.256	0
MARCKSL1	0	-21.7808	0.491	0.329	0
CCDC85B	0	-24.741	0.196	0.362	0
SHMT1	0	-11.0195	0.063	0.181	0
LRRN4CL	0	-10.8719	0.139	0.239	0
IMP3	0	-2.63225	0.17	0.288	0
IMPDH2	0	-22.6648	0.315	0.429	0
MLF1	0	-1.15531	0.225	0.1	0
PDE4DIP	0	-12.7916	0.356	0.207	0
HYI	0	-1.18075	0.068	0.182	0
TUFM	0	-11.4415	0.27	0.405	0
MRFAP1	0	-15.9159	0.259	0.413	0
RRS1	0	-0.748547	0.056	0.154	0
CYC1	0	-43.4431	0.326	0.439	0
MAGED1	0	-29.7052	0.086	0.189	0
LDLRAD3	0	-5.63271	0.057	0.153	0
EXOC3	0	-73.1531	0.095	0.343	0
PPA1	0	-10.9269	0.225	0.36	0
TCEAL8	0	-4.51384	0.179	0.312	0
NQO1	0	-44.2345	0.052	0.138	0
METTL23	0	-0.815945	0.091	0.189	0
COA4	0	-2.73134	0.157	0.261	0
SHMT2	0	-28.2628	0.092	0.226	0
MXRA7	0	-10.6996	0.071	0.172	0
TSPAN10	0	-20.6299	0.076	0.211	0
TTC3	0	-31.9004	0.28	0.392	0
RPS17	0	-406.655	0.585	0.744	0
SRPRA	0	-0.869741	0.073	0.178	0
CBX6	0	-0.570612	0.038	0.121	0
NUDT14	0	-4.93167	0.17	0.273	0
PTP4A3	0	-121.792	0.143	0.261	0
PROS1	0	-29.9499	0.013	0.12	0
PTRHD1	0	-5.17751	0.175	0.291	0
IFITM2	0	-36.6102	0.254	0.416	0
SOCS1	0	14.8441	0.129	0.044	0
AHNAK2	0	-32.7895	0.025	0.139	0
SHC4	0	0.461865	0.118	0.022	0
ATP6V0C	0	-31.201	0.574	0.349	0
IFITM1	0	-230.86	0.472	0.158	0
NDUFA13	0	-8.8804	0.105	0.211	0
NAP1L1	0	-31.1454	0.293	0.455	0
CHP1	0	-7.13534	0.106	0.308	0
PTMA	0	-205.875	0.858	0.803	0
PARVB	0	-2.9932	0.137	0.275	0
FHIT	0	-8.21212	0.052	0.142	0
HLA-DRB1	0	-63.5004	0.168	0.048	0
MYL6B	0	-2.55535	0.068	0.261	0
NCOR2	0	-3.87264	0.085	0.227	0
NACA	0	-193.385	0.787	0.827	0
TRAPPC4	0	-0.67076	0.054	0.171	0
ARHGEF12	0	-0.335335	0.031	0.112	0
FLNA	0	-7.30908	0.11	0.215	0
CASP4	0	-0.469497	0.044	0.135	0
AP2A1	0	-1.00604	0.068	0.163	0
METTL9	0	-89.1071	0.5	0.603	0
SERTAD1	0	-1.85818	0.432	0.293	0
SND1	0	-15.1067	0.131	0.251	0
KANK2	0	-0.883857	0.019	0.141	0
MRPL21	0	-2.39159	0.149	0.251	0
RPS26	0	-480.884	0.682	0.78	0
S100A10	0	-105.345	0.504	0.304	0
RPL37A	0	-480.888	0.837	0.908	0
MBP	0	-12.538	0.201	0.347	0
PIM3	0	-27.2872	0.124	0.229	0
YTHDF2	0	-1.62089	0.141	0.244	0
HLA-DRB5	0	-29.8151	0.1	0.022	0
ARC	0	-235.944	0.035	0.126	0
RPL10A	0	-406.372	0.783	0.876	0
COL11A2	0	-30.3247	0.404	0.067	0
HLA-DRA	0	-39.0194	0.21	0.058	0
SDHD	0	-0.592894	0.052	0.149	0
CSNK2B	0	-6.02757	0.048	0.133	0
NFKBIL1	0	-2.44782	0.12	0.247	0
HLA-C	0	103.846	0.774	0.556	0
PPP1R10	0	-10.3136	0.35	0.228	0
HLA-E	0	-98.1304	0.581	0.444	0
RACK1	0	-24.2124	0	0.121	0
HLA-F	0	-0.758054	0.299	0.119	0
ADGRG1	0	-9.42192	0.033	0.257	0
TMSB4X	0	-235.258	0.469	0.212	0
HACD2	0	0.525359	0.166	0.055	0
ANKRD28	0	-8.12837	0.358	0.156	0
IGKC	0	369.118	0.389	0.003	0
SUPT4H1	0	-7.16001	0.213	0.331	0
HEXA	0	-1.08814	0.076	0.175	0
NDUFS3	0	-4.80265	0.207	0.32	0
RPS29	0	-298.662	0.547	0.71	0
CSNK1E	0	-8.12092	0.086	0.226	0
TAX1BP3	0	-5.3746	0.048	0.13	0
FIS1	0	-20.0893	0.398	0.463	0
PHB2	0	-43.3281	0.361	0.473	0
MYL5	0	-0.497264	0.033	0.108	0
ELFN1	0	-21.2521	0.028	0.116	0
XIST	0	-14.9914	0.262	0.033	0
HLA-DPA1	0	-66.5336	0.153	0.048	0
HLA-B	0	259.474	0.82	0.548	0
ADSL	0	-1.81656	0.131	0.24	0
PSMB9	0	-19.553	0.303	0.145	0
MRPS6	0	-84.6541	0.216	0.331	0
ETV5	0	-12.8278	0.138	0.245	0
NEAT1	0	-235.187	0.675	0.437	0
CRNDE	0	0.607179	0.349	0.127	0
FMN1	0	-6.21023	0.05	0.191	0
PDCD6	0	-51.2185	0.358	0.477	0
SMIM20	0	-3.23193	0.118	0.248	0
CHCHD10	0	-87.3889	0.296	0.459	0
SNHG18	0	-2.1295	0.014	0.114	0
C8orf88	0	0.614275	0.246	0.111	0
PRKDC	0	-36.7109	0.147	0.287	0
EEF1G	0	-3.39547	0.033	0.18	0
EID1	0	-21.7066	0.32	0.475	0
LINC00681	0	-0.556968	0.303	0.063	0
CTSO	0	-0.596383	0.027	0.107	0
HMBS	0	-0.343801	0.024	0.1	0
CNPY2	0	-2.96176	0.05	0.155	0
GTF2I	0	-1.94071	0.121	0.262	0
TBX2-AS1	0	0.279001	0.123	0.051	0
SNHG8	0	-64.7233	0.498	0.591	0
BANCR	0	-30.7655	0.378	0.107	0
IGLC2	0	30.7394	0.174	0.002	0
IGLC3	0	122.601	0.127	0.002	0
IGHG4	0	570.963	0.222	0	0
IGHG1	0	262.542	0.342	0.001	0
CYR61	0	-143.305	0.097	0.231	0
ATP5F1	0	-0.263663	0.279	0.4	0
EPRS	0	-2.67634	0.072	0.19	0
SEPT2	0	-3.46812	0.191	0.314	0
QARS	0	-2.21924	0.088	0.183	0
ATP5I	0	-52.706	0.335	0.433	0
SEPT11	0	-0.858168	0.058	0.143	0
TARS	0	-0.502634	0.042	0.124	0
EPB41L4A-AS1	0	-29.9257	0.307	0.442	0
TMEM173	0	-3.98287	0.048	0.171	0
CTC-340A15.2	0	8.13666	0.414	0.024	0
LINC00518	0	-60.6206	0.31	0.154	0
MIR222HG	0	1.94073	0.179	0.035	0
RP11-11N9.4	0	-1.11393	0.008	0.122	0
MSC	0	0.580235	0.207	0.023	0
KIAA0196	0	-1.7881	0.042	0.164	0
IARS	0	-0.607168	0.058	0.146	0
PLA2G16	0	-3.40567	0.108	0.232	0
CMB9-22P13.1	0	-22.6939	0.023	0.102	0
AP000769.1	0	-73.4046	0.206	0.102	0
ATP5L	0	-59.5384	0.45	0.604	0
ATP5C1	0	-13.7158	0.363	0.448	0
ATP5B	0	-2.93536	0.445	0.563	0
ADSSL1	0	-21.2842	0.026	0.1	0
FAM195A	0	-3.15938	0.051	0.17	0
KARS	0	-0.7218	0.07	0.196	0
C17orf89	0	-16.0789	0.205	0.314	0
ATP5A1	0	-23.0698	0.343	0.507	0
AES	0	-1.96232	0.116	0.225	0
GLTSCR2	0	-85.084	0.403	0.493	0
ATP5O	0	-9.15079	0.046	0.207	0
MT-ND2	0	-607.403	0.968	0.761	0
MT-CO1	0	#NAME?	0.993	0.898	0
MT-CO2	0	#NAME?	0.997	0.915	0
MT-ATP8	0	-573.23	0.961	0.665	0
MT-ATP6	0	#NAME?	0.994	0.887	0
MT-CO3	0	#NAME?	0.995	0.915	0
MT-ND3	0	#NAME?	0.992	0.825	0
MT-ND4L	0	-726.558	0.982	0.675	0
MT-ND4	0	-501.84	0.981	0.811	0
MT-ND5	0	-369.342	0.94	0.702	0
MT-ND6	0	-88.0291	0.657	0.381	0
MT-CYB	0	#NAME?	0.989	0.847	0
ERVK-28	0	0.89772	0.134	0.007	0
IGLV3-1	0	Inf	0.283	0.002	0
IGKV3-20	0	Inf	0.321	0.002	0
IGLV6-57	0	563.752	0.136	0	0
IGLV1-44	0	Inf	0.144	0	0
IGLV2-14	0	Inf	0.223	0	0
C6ORF48	0	-9.3669	0	0.118	0
WSB1	7.99272e-308	-60.8948	0.507	0.4	2.89161e-303
SPATA20	3.80442e-307	-1.84376	0.097	0.19	1.37636e-302
COL18A1	6.3588e-307	-20.3666	0.039	0.114	2.30049e-302
PSMC5	1.98923e-306	-5.23803	0.192	0.292	7.19664e-302
ACTN1	6.49818e-306	-32.4039	0.098	0.193	2.35091e-301
SQLE	7.71321e-306	-66.8913	0.05	0.13	2.79049e-301
FDPS	1.00528e-305	-22.5454	0.074	0.162	3.6369e-301
CBR1	3.52368e-305	-11.4468	0.173	0.273	1.2748e-300
MAD2L1BP	7.40036e-305	-1.17534	0.044	0.122	2.6773e-300
TM7SF3	1.43835e-304	-3.07346	0.152	0.253	5.20365e-300
NT5DC1	1.53891e-304	-0.51282	0.042	0.119	5.56748e-300
TMEM129	6.2537e-304	-0.378353	0.033	0.106	2.26246e-299
GUSB	1.19494e-302	-2.75084	0.071	0.158	4.32304e-298
C11orf1	2.16636e-302	-1.08367	0.107	0.202	7.83745e-298
KDELR3	3.4639e-302	-1.93151	0.081	0.169	1.25317e-297
MMAB	9.86429e-302	-0.569361	0.069	0.156	3.5687e-297
C6orf48	1.08495e-301	-85.6313	0.377	0.446	3.92513e-297
EAPP	2.25677e-301	-0.938854	0.113	0.21	8.16455e-297
STAT6	9.52011e-301	-0.743232	0.063	0.147	3.44419e-296
ABRACL	1.2203e-300	-3.52611	0.056	0.137	4.41482e-296
DYNC1I2	1.05498e-299	-0.643676	0.067	0.152	3.81671e-295
CHD1L	2.05538e-299	-17.165	0.033	0.105	7.43594e-295
NSA2	1.35328e-298	-11.3193	0.353	0.441	4.89591e-294
PNKP	1.02769e-297	-0.346298	0.035	0.108	3.71797e-293
LETMD1	1.12052e-297	-7.69949	0.18	0.279	4.05383e-293
GPR143	1.24159e-297	-38.1857	0.304	0.398	4.49183e-293
GTF2F1	5.6045e-297	-2.22941	0.113	0.207	2.0276e-292
P4HB	1.48354e-296	-142.743	0.306	0.387	5.36715e-292
MRPS12	1.54242e-296	-4.21147	0.138	0.235	5.58017e-292
ERGIC1	2.18011e-296	-0.397651	0.045	0.123	7.88721e-292
ITM2B	4.88237e-296	-42.9519	0.59	0.438	1.76634e-291
TMEM9	4.97181e-296	-5.21585	0.11	0.204	1.7987e-291
TOLLIP	1.05808e-295	-0.827324	0.105	0.2	3.82793e-291
CLPP	2.21136e-295	-1.36012	0.13	0.226	8.00027e-291
BEX2	8.40715e-295	-4.64886	0.072	0.156	3.04154e-290
CFAP97	1.57013e-294	-2.01971	0.142	0.24	5.68043e-290
PSMB4	3.3141e-293	-6.53514	0.227	0.325	1.19898e-288
CERS2	3.68904e-293	-1.4078	0.095	0.186	1.33462e-288
MRPS2	1.34424e-291	-0.718926	0.082	0.169	4.86321e-287
STK17A	1.8846e-291	0.279369	0.119	0.053	6.81812e-287
NARS	3.14631e-291	-1.7106	0.144	0.244	1.13827e-286
NPM1	5.87156e-291	-197.354	0.722	0.786	2.12421e-286
FADS1	1.03277e-290	-8.25951	0.051	0.129	3.73635e-286
ARF3	2.96994e-290	-0.522154	0.069	0.153	1.07446e-285
ADAMTS1	4.45486e-290	-46.1636	0.101	0.041	1.61168e-285
MDK	6.37403e-290	-91.7424	0.176	0.27	2.306e-285
POP7	1.0378e-289	-0.848043	0.084	0.172	3.75455e-285
RYBP	1.15671e-289	0.343772	0.128	0.06	4.18473e-285
TFAP2C	1.15994e-289	-0.724605	0.037	0.109	4.19643e-285
KHSRP	2.28122e-289	-0.682491	0.085	0.174	8.25301e-285
TIMP3	1.74857e-288	-40.4238	0.177	0.095	6.32597e-284
SREBF1	1.89275e-288	-0.979932	0.052	0.131	6.84758e-284
IER5	2.00318e-288	-1.96041	0.117	0.052	7.24711e-284
CUL5	1.16496e-286	-0.592	0.064	0.147	4.21458e-282
AMZ2	1.36243e-286	-1.35951	0.155	0.254	4.92901e-282
NME1	2.15948e-286	-19.9254	0.044	0.118	7.81258e-282
BOP1	3.57484e-286	-1.89837	0.05	0.127	1.2933e-281
PSMB7	5.36054e-286	-7.58347	0.268	0.366	1.93934e-281
PMEL	7.13247e-286	-402.094	0.664	0.609	2.58038e-281
ACSL3	2.06353e-285	-5.86	0.14	0.236	7.46542e-281
MPST	2.25198e-285	-3.87703	0.124	0.215	8.14721e-281
NUCB2	2.41053e-285	-12.6787	0.058	0.138	8.72081e-281
TUSC3	2.64571e-285	-1.7207	0.065	0.146	9.57164e-281
ADIPOR1	6.3441e-285	-7.22997	0.222	0.317	2.29517e-280
ZNF704	7.42822e-285	-7.31552	0.114	0.206	2.68738e-280
CAPZA1	8.07179e-285	-14.5259	0.239	0.337	2.92021e-280
ABHD5	9.83437e-285	0.282803	0.106	0.045	3.55788e-280
EIF3F	1.15221e-284	-35.8351	0.388	0.447	4.16846e-280
LYPLA1	1.97929e-284	-11.0383	0.209	0.302	7.16066e-280
CCT8	3.42095e-284	-1.82145	0.247	0.342	1.23763e-279
ARL6IP4	3.62639e-284	-21.0089	0.372	0.435	1.31196e-279
CHCHD3	6.38769e-284	-2.37562	0.169	0.267	2.31094e-279
TMEM33	6.43041e-284	-7.63995	0.116	0.208	2.3264e-279
RPS27A	7.76583e-284	-561.236	0.911	0.941	2.80952e-279
ELP2	8.46654e-283	-0.728378	0.084	0.17	3.06303e-278
GBAS	9.93089e-283	-0.741558	0.104	0.195	3.5928e-278
DHPS	2.39565e-282	-0.992231	0.119	0.213	8.66698e-278
MAF1	3.00701e-282	-9.58114	0.247	0.342	1.08788e-277
ILKAP	5.47645e-282	-0.83208	0.081	0.166	1.98127e-277
PA2G4	1.47447e-281	-7.58697	0.251	0.349	5.33435e-277
PKM	2.75676e-281	-72.1631	0.319	0.405	9.9734e-277
PPM1B	4.03248e-281	0.509649	0.188	0.105	1.45887e-276
STIP1	6.48309e-281	-2.13984	0.131	0.225	2.34545e-276
YIPF3	8.51332e-281	-18.9008	0.235	0.327	3.07995e-276
RPF2	2.37674e-280	-1.08219	0.069	0.151	8.59856e-276
PTS	3.08426e-280	-1.32581	0.125	0.218	1.11582e-275
RAB13	3.70534e-280	-12.3366	0.216	0.311	1.34052e-275
SARS	4.06597e-280	-5.03128	0.141	0.235	1.47099e-275
PTGES2	8.23999e-280	-0.902507	0.083	0.168	2.98106e-275
PSMC1	8.87377e-280	-1.26518	0.135	0.23	3.21035e-275
GRHPR	2.3464e-279	-3.22636	0.162	0.256	8.4888e-275
RPL34	8.42445e-279	-369.357	0.863	0.896	3.0478e-274
COA5	1.20631e-278	-0.829146	0.096	0.184	4.36418e-274
DCTN2	1.48541e-278	-3.15331	0.169	0.265	5.3739e-274
MFSD12	4.12851e-278	-18.4971	0.234	0.142	1.49361e-273
DNAJC4	1.13159e-277	-4.23124	0.178	0.27	4.09386e-273
HSPA4	1.28523e-277	-9.49388	0.135	0.228	4.64972e-273
MRPS7	3.22354e-277	-2.20665	0.172	0.268	1.16621e-272
FBXO9	4.44025e-277	-0.600713	0.07	0.152	1.60639e-272
RBFOX2	6.10415e-277	-3.99549	0.057	0.135	2.20836e-272
PSMG2	6.97242e-277	-6.29686	0.224	0.322	2.52248e-272
TOP1MT	9.6707e-277	-0.506261	0.07	0.152	3.49866e-272
ACOT2	1.12838e-276	-0.603648	0.063	0.142	4.08224e-272
BCAM	4.79296e-276	-1.48592	0.049	0.124	1.734e-271
MRPL14	3.09273e-275	-19.1667	0.189	0.281	1.11889e-270
DEXI	4.14254e-275	-0.375409	0.039	0.11	1.49869e-270
VDAC1	4.2965e-275	-24.6276	0.372	0.443	1.55439e-270
PRPF6	8.13439e-275	-1.95356	0.122	0.214	2.94286e-270
KXD1	1.24004e-274	-1.10086	0.122	0.213	4.48622e-270
MAP4K5	1.14911e-273	0.451428	0.174	0.095	4.15723e-269
SNX3	1.44987e-273	-26.2731	0.328	0.413	5.24535e-269
RENBP	2.21454e-273	-6.05673	0.151	0.242	8.01177e-269
PIGP	1.49261e-272	-3.74282	0.191	0.287	5.39998e-268
PPP2R1A	1.52432e-272	-5.94154	0.275	0.371	5.51468e-268
PFKFB3	2.74562e-272	-13.5934	0.067	0.148	9.93309e-268
SIRT1	1.17482e-271	0.363098	0.132	0.064	4.25025e-267
SYF2	3.84851e-271	-4.00199	0.182	0.279	1.39232e-266
CTBP1	4.37435e-271	-0.501887	0.057	0.134	1.58255e-266
TSTA3	4.88676e-271	-6.68627	0.126	0.216	1.76793e-266
FAM134A	1.66901e-270	-0.693025	0.095	0.182	6.03814e-266
DBP	3.31666e-270	-0.386515	0.035	0.103	1.1999e-265
NDUFV2	9.09166e-270	-39.9116	0.328	0.402	3.28918e-265
HTATIP2	1.42496e-269	-0.810308	0.033	0.1	5.15521e-265
LRP1	1.67042e-269	-0.455749	0.034	0.102	6.04323e-265
SNAPIN	3.31129e-269	-1.1702	0.086	0.171	1.19796e-264
ZNF524	3.46952e-269	-0.513112	0.049	0.122	1.2552e-264
POLD2	3.51633e-269	-3.64354	0.155	0.247	1.27214e-264
PLEKHB2	5.84589e-269	-13.6711	0.138	0.23	2.11493e-264
MYO1E	8.89688e-269	0.576128	0.162	0.087	3.21872e-264
SEPT9	1.11504e-268	-6.33788	0.197	0.293	4.034e-264
SOX10	1.58863e-268	-4.74968	0.224	0.322	5.74736e-264
TSC22D4	2.85058e-268	-3.94149	0.102	0.19	1.03128e-263
NPM3	6.7527e-268	-1.43313	0.061	0.138	2.44299e-263
ENDOD1	1.25134e-267	-22.5309	0.08	0.161	4.52711e-263
PRADC1	1.50296e-267	-0.451368	0.037	0.105	5.43742e-263
G6PC3	2.38453e-267	-15.137	0.122	0.209	8.62674e-263
KLHDC3	2.86474e-267	-5.38186	0.155	0.248	1.03641e-262
PTPN11	3.52331e-267	-0.699543	0.076	0.157	1.27466e-262
ELOVL5	5.28742e-267	-9.5196	0.114	0.203	1.91288e-262
TMEM55A	9.55943e-267	-15.6962	0.207	0.293	3.45841e-262
FAM120A	3.53869e-266	-0.824387	0.106	0.195	1.28023e-261
VKORC1	4.9708e-266	-3.14182	0.036	0.103	1.79834e-261
MMS19	8.29454e-266	-0.3268	0.044	0.116	3.0008e-261
PPDPF	1.20334e-265	-58.1939	0.732	0.567	4.35343e-261
RPS18	1.29082e-265	#NAME?	0.922	0.958	4.66993e-261
SLC22A18	1.63853e-265	-2.02578	0.058	0.134	5.92787e-261
C1orf21	1.76325e-265	-12.6896	0.101	0.187	6.37909e-261
C12orf10	2.14014e-265	-1.29532	0.122	0.211	7.74259e-261
COQ4	2.54547e-265	-0.960493	0.102	0.189	9.20899e-261
EBPL	3.60791e-265	-1.72678	0.095	0.179	1.30527e-260
RCN1	4.30607e-265	-11.0016	0.152	0.243	1.55785e-260
TMX2	1.63962e-264	-1.0366	0.096	0.182	5.93183e-260
BAG3	2.6063e-264	8.1358	0.231	0.143	9.42906e-260
MIDN	1.77831e-263	-2.58553	0.123	0.215	6.43356e-259
HNRNPF	3.0003e-263	-11.6689	0.347	0.43	1.08545e-258
DUSP14	1.20311e-262	-15.1563	0.062	0.138	4.35261e-258
CD59	1.74919e-262	-73.6759	0.54	0.577	6.3282e-258
MRFAP1L1	2.994e-262	-3.19209	0.116	0.204	1.08317e-257
TRAF7	3.03501e-262	-0.746647	0.073	0.153	1.098e-257
LRP10	7.73665e-262	-7.96528	0.111	0.199	2.79897e-257
TMEM101	8.0275e-261	-9.30176	0.111	0.199	2.90419e-256
GNG7	2.7109e-260	-6.28186	0.141	0.23	9.80751e-256
HSPB1	3.16123e-260	-134.199	0.704	0.609	1.14367e-255
CC2D2A	4.59225e-260	-0.454189	0.037	0.104	1.66138e-255
DDX3X	4.98269e-260	-1.89812	0.348	0.243	1.80264e-255
NAPA	9.21209e-260	-2.76618	0.177	0.268	3.33275e-255
MRPS18A	1.64477e-259	-0.959332	0.097	0.182	5.95046e-255
ARID5A	2.2934e-259	-25.4596	0.063	0.139	8.29705e-255
PPM1G	3.33444e-259	-3.7478	0.151	0.242	1.20633e-254
NDUFS8	1.59789e-258	-12.0738	0.274	0.35	5.78084e-254
AKT1	1.77813e-258	-0.310238	0.038	0.106	6.4329e-254
DDX42	2.2509e-258	-0.358972	0.065	0.142	8.1433e-254
PHB	4.22239e-258	-15.2411	0.314	0.395	1.52758e-253
SPIDR	5.27072e-257	-1.90001	0.04	0.108	1.90684e-252
CECR5	1.10511e-256	-0.351796	0.04	0.108	3.99805e-252
TIMP1	1.15865e-256	-88.0327	0.251	0.336	4.19177e-252
DNAJC1	1.84468e-256	-0.993065	0.094	0.178	6.67368e-252
RPL36AL	2.14805e-256	-69.9464	0.576	0.629	7.77121e-252
SLC2A3	3.06968e-256	2.0091	0.046	0.117	1.11055e-251
ATP2A2	4.64781e-256	-1.96251	0.091	0.174	1.68148e-251
WLS	4.67332e-256	-0.696746	0.074	0.153	1.69071e-251
KDELR1	4.8073e-256	-18.0874	0.36	0.425	1.73919e-251
PQBP1	4.92354e-256	-6.5984	0.196	0.284	1.78124e-251
FAM114A1	5.59728e-256	-5.02258	0.069	0.146	2.02499e-251
ARL6IP5	6.84131e-256	-3.30507	0.168	0.257	2.47505e-251
CALM3	1.09925e-255	-48.3683	0.289	0.381	3.97686e-251
SNHG12	1.35032e-255	-97.889	0.253	0.161	4.88519e-251
GNG11	3.12617e-255	-86.8312	0.164	0.248	1.13099e-250
CBX5	6.73362e-255	-0.626569	0.093	0.177	2.43609e-250
MALSU1	1.4568e-254	-24.403	0.137	0.225	5.2704e-250
ANKRD17	2.34448e-254	-2.16972	0.088	0.17	8.48184e-250
CAPN1	7.99196e-254	-0.418878	0.058	0.132	2.89133e-249
IARS2	9.02278e-254	-1.82191	0.074	0.153	3.26426e-249
CMBL	1.23488e-253	-0.439726	0.037	0.103	4.46756e-249
SLC39A4	2.04909e-253	-15.1728	0.165	0.254	7.41321e-249
INPP4B	2.23714e-253	-38.0857	0.141	0.225	8.09353e-249
SNX5	2.60754e-253	-2.02766	0.169	0.262	9.43355e-249
LAMTOR2	3.84865e-253	-7.67854	0.207	0.296	1.39236e-248
TIMM10	8.2515e-253	-3.47372	0.169	0.258	2.98523e-248
RNF145	8.58057e-252	-13.4646	0.182	0.273	3.10428e-247
SOCS6	1.06762e-251	-26.4751	0.155	0.246	3.86245e-247
NDUFC2	1.34132e-251	-13.9108	0.075	0.152	4.85263e-247
ASF1A	4.93492e-251	-0.391991	0.035	0.1	1.78536e-246
MVB12A	1.21093e-250	-1.41364	0.121	0.208	4.3809e-246
DDX6	2.54449e-250	-1.02911	0.108	0.194	9.20544e-246
UQCRFS1	2.80643e-250	-29.8483	0.299	0.366	1.01531e-245
AP1S1	3.23522e-250	-2.18202	0.138	0.226	1.17044e-245
CORO1B	1.72142e-249	-2.03227	0.152	0.241	6.22774e-245
FOS	2.04042e-249	113.935	0.729	0.569	7.38185e-245
EMC10	2.84008e-249	-2.3447	0.16	0.251	1.02748e-244
OSBPL1A	3.93696e-249	-2.17081	0.159	0.249	1.42431e-244
PERP	6.06749e-249	-9.67028	0.04	0.106	2.1951e-244
ALKBH5	7.50318e-249	-0.316634	0.037	0.103	2.7145e-244
ZDHHC4	8.1803e-249	-0.854111	0.119	0.205	2.95947e-244
NDRG1	9.05539e-249	-44.9347	0.111	0.194	3.27606e-244
PRPF8	1.86597e-248	-1.40346	0.084	0.164	6.75071e-244
DKC1	1.88577e-248	-1.54078	0.077	0.157	6.82235e-244
ADAM15	1.50351e-247	-0.640894	0.042	0.109	5.43941e-243
GPAA1	1.84101e-247	-18.3878	0.227	0.307	6.66041e-243
PLXNC1	2.10928e-247	-12.4387	0.206	0.294	7.63094e-243
TRIM2	3.23788e-247	-0.927645	0.134	0.068	1.1714e-242
MRPL13	5.64385e-247	-7.43145	0.153	0.239	2.04183e-242
NSMCE2	9.96442e-247	-0.950176	0.127	0.215	3.60493e-242
DDX56	1.24767e-246	-0.404034	0.049	0.119	4.51381e-242
GARS	1.31852e-246	-8.25345	0.096	0.178	4.77013e-242
PNRC1	1.85797e-246	-10.503	0.457	0.364	6.72177e-242
URM1	2.7818e-246	-1.76363	0.151	0.239	1.0064e-241
RAD50	6.05519e-246	-0.865299	0.076	0.154	2.19064e-241
SYNGR2	9.35742e-246	-3.40845	0.107	0.189	3.38533e-241
DAP3	1.23137e-245	-1.58536	0.147	0.236	4.45486e-241
HSPA9	3.00395e-245	-23.5048	0.26	0.348	1.08677e-240
PRCP	7.93515e-245	-0.921846	0.097	0.179	2.87078e-240
SCYL1	1.09693e-244	-0.853909	0.087	0.167	3.96849e-240
FH	1.2111e-244	-0.562584	0.067	0.143	4.38153e-240
RNASEH2B	1.71914e-244	-0.449433	0.053	0.123	6.2195e-240
ZCRB1	2.44248e-244	-2.91253	0.166	0.258	8.83641e-240
ADD1	2.70091e-244	-1.56602	0.092	0.173	9.77134e-240
C4orf48	3.13093e-244	-73.8371	0.281	0.355	1.13271e-239
CNPPD1	3.50578e-244	-3.48145	0.174	0.264	1.26832e-239
NUDT22	4.01701e-244	-0.524362	0.07	0.146	1.45327e-239
MRPL34	4.31735e-244	-4.06518	0.184	0.272	1.56193e-239
NDUFB3	6.98442e-244	-4.30198	0.205	0.295	2.52682e-239
DPP7	1.36907e-243	-13.2283	0.284	0.358	4.95301e-239
IVNS1ABP	1.55864e-243	-0.43005	0.236	0.15	5.63885e-239
RTCB	9.01495e-243	-0.815928	0.132	0.22	3.26143e-238
MRPL44	1.54567e-242	-29.4189	0.212	0.305	5.59192e-238
H1F0	1.83634e-242	-25.0784	0.175	0.264	6.64352e-238
TMEM165	2.48904e-242	-4.28344	0.161	0.246	9.00485e-238
TMX4	2.73248e-242	-0.80158	0.048	0.116	9.88555e-238
APOBEC3C	2.79919e-242	-0.434328	0.056	0.128	1.01269e-237
PTDSS1	2.95579e-242	-6.55603	0.148	0.233	1.06935e-237
CTTN	4.33679e-242	-1.16982	0.1	0.183	1.56896e-237
NAPRT	4.41274e-242	-1.91962	0.079	0.156	1.59644e-237
MRPS35	5.55152e-242	-0.594121	0.094	0.175	2.00843e-237
DDIT3	8.57224e-242	-292.895	0.334	0.24	3.10126e-237
IDH2	1.33928e-241	-11.1383	0.044	0.11	4.84526e-237
PPP2R4	1.54937e-241	-25.4705	0.067	0.141	5.6053e-237
CPNE1	2.13812e-241	-0.411154	0.05	0.119	7.73529e-237
RNH1	2.41957e-241	-9.58088	0.261	0.347	8.75351e-237
STOML2	4.09155e-241	-5.84122	0.219	0.301	1.48024e-236
XRN2	6.97603e-241	-7.86347	0.174	0.263	2.52379e-236
PRKCSH	1.76484e-240	-2.81251	0.164	0.253	6.38484e-236
KPNB1	5.4204e-240	-7.88493	0.236	0.326	1.96099e-235
ATF5	8.17644e-240	-27.8483	0.073	0.149	2.95807e-235
AP2A2	8.90521e-240	-0.272336	0.038	0.102	3.22173e-235
CLNS1A	1.23763e-239	-1.98039	0.179	0.267	4.47749e-235
C19orf24	1.84212e-239	-6.44574	0.185	0.269	6.66441e-235
COL6A1	1.93416e-239	-69.8712	0.048	0.116	6.99741e-235
HNRNPUL1	2.09166e-239	-2.82231	0.162	0.25	7.5672e-235
TCEAL1	3.92287e-239	-0.339158	0.057	0.128	1.41922e-234
RNF115	7.44458e-239	-2.16258	0.094	0.175	2.6933e-234
DGCR6L	2.02354e-238	-5.15261	0.146	0.231	7.32076e-234
GSS	7.33544e-238	-0.534475	0.047	0.115	2.65381e-233
CABLES1	7.59775e-238	-1.41073	0.153	0.241	2.74871e-233
SLC35B2	1.33702e-237	-11.296	0.187	0.271	4.83706e-233
HNRNPH2	1.46506e-237	-0.401107	0.064	0.137	5.30028e-233
COMMD8	1.82935e-237	-0.593309	0.052	0.121	6.61823e-233
NEK6	6.6714e-237	-1.44566	0.083	0.16	2.41358e-232
DUSP3	1.16483e-236	-2.09352	0.136	0.223	4.21412e-232
MRPS30	1.71596e-236	-0.433486	0.073	0.149	6.20802e-232
NDUFAF6	2.18593e-236	-0.915534	0.075	0.15	7.90824e-232
HAUS4	4.31636e-236	-1.00396	0.088	0.166	1.56157e-231
CYHR1	5.54102e-236	-3.84653	0.151	0.235	2.00463e-231
BZW2	7.92968e-236	-0.883868	0.071	0.145	2.8688e-231
TRUB2	8.03457e-236	-0.412436	0.048	0.115	2.90675e-231
MRPL24	9.63922e-236	-4.74185	0.176	0.262	3.48728e-231
RPL5	1.5719e-235	-569.689	0.794	0.841	5.68683e-231
BCKDK	2.01706e-235	-0.727483	0.081	0.158	7.29732e-231
PITRM1	3.99481e-235	-0.50221	0.048	0.114	1.44524e-230
SIVA1	4.8087e-235	-12.0793	0.272	0.347	1.73969e-230
CLTB	5.23e-235	-7.775	0.209	0.296	1.89211e-230
POLR1E	2.29206e-234	-0.445384	0.051	0.119	8.2922e-230
CHID1	3.00377e-234	-2.60712	0.178	0.264	1.0867e-229
TBC1D14	4.65492e-234	-3.36129	0.07	0.143	1.68406e-229
AKR7A2	5.8916e-234	-9.35891	0.145	0.23	2.13146e-229
CAPRIN1	1.25977e-233	-5.67394	0.188	0.278	4.55761e-229
SMPD1	3.71389e-233	-0.271782	0.051	0.118	1.34361e-228
SERPINH1	3.73924e-233	12.9509	0.116	0.2	1.35278e-228
HIST1H4C	3.85811e-233	-90.915	0.138	0.224	1.39579e-228
DLD	5.04349e-233	-0.801597	0.084	0.162	1.82463e-228
MYLIP	5.88984e-233	0.662062	0.289	0.2	2.13083e-228
GLMP	1.62183e-232	-47.8665	0.342	0.416	5.86746e-228
IQGAP1	2.90716e-232	-2.52984	0.159	0.244	1.05175e-227
UXS1	3.89126e-232	-0.256556	0.038	0.102	1.40778e-227
TMTC1	5.68037e-232	0.323933	0.104	0.048	2.05505e-227
TMED1	6.76712e-232	-1.5864	0.095	0.172	2.44821e-227
KRCC1	1.92289e-231	-0.429226	0.055	0.125	6.95663e-227
UBE4A	2.80844e-231	-0.332971	0.042	0.107	1.01604e-226
ANXA4	2.82448e-231	-8.77718	0.172	0.259	1.02184e-226
ABCC5	4.53616e-231	0.262666	0.184	0.108	1.64109e-226
EIF2A	7.4975e-231	-5.22497	0.159	0.243	2.71244e-226
COX20	8.50334e-231	-5.62665	0.182	0.27	3.07634e-226
NECAB3	8.63895e-231	-0.47716	0.056	0.125	3.1254e-226
ITPK1	1.35354e-230	-0.352986	0.056	0.125	4.89684e-226
SLIRP	2.28994e-230	-13.8759	0.266	0.35	8.28453e-226
COX6A2	3.22518e-230	-3.32739	0.161	0.089	1.16681e-225
MAP4K4	3.2887e-230	-3.92676	0.079	0.154	1.18979e-225
BAG6	3.35262e-230	-2.15208	0.127	0.211	1.21291e-225
PIH1D1	4.08379e-230	-0.698242	0.098	0.178	1.47743e-225
PARP1	7.559e-230	-1.81252	0.11	0.192	2.7347e-225
SNAPC2	1.26098e-229	-0.345605	0.047	0.112	4.56197e-225
C16orf13	2.95948e-229	-3.69274	0.203	0.282	1.07068e-224
TPST2	3.79157e-229	-0.528202	0.053	0.121	1.37172e-224
SNX9	6.31707e-229	-1.11762	0.053	0.122	2.28539e-224
MDM2	7.45905e-229	-85.9683	0.081	0.156	2.69853e-224
RPL26L1	2.13068e-228	-1.38237	0.123	0.206	7.70836e-224
FAM229B	3.14737e-228	-0.534503	0.047	0.112	1.13866e-223
SCO2	4.72788e-228	-0.681456	0.057	0.125	1.71045e-223
DAAM1	7.41136e-228	-0.78461	0.05	0.117	2.68128e-223
TARBP2	2.05567e-227	-0.353644	0.045	0.109	7.43701e-223
AMD1	4.45092e-227	-31.3829	0.259	0.346	1.61025e-222
GPATCH4	5.87849e-227	-0.700033	0.084	0.16	2.12672e-222
CDK4	5.94806e-227	-6.14208	0.268	0.351	2.15189e-222
TRIM27	5.95746e-227	-0.784368	0.097	0.176	2.15529e-222
OTUD7B	8.59896e-227	1.60683	0.134	0.07	3.11093e-222
PARK7	1.4523e-226	-25.2396	0.427	0.479	5.25415e-222
NIFK	3.27698e-226	-3.05906	0.144	0.227	1.18555e-221
GAA	3.30851e-226	-0.793442	0.053	0.12	1.19695e-221
GPR137B	3.57023e-226	-19.9816	0.245	0.331	1.29164e-221
RAB5B	5.35069e-226	-1.00686	0.141	0.228	1.93577e-221
HDAC2	8.2782e-226	-1.6457	0.12	0.202	2.99489e-221
MIF	1.14484e-225	-122.693	0.771	0.586	4.14179e-221
COPS5	1.32716e-225	-12.1305	0.17	0.251	4.80138e-221
ALG5	1.39936e-225	-1.48911	0.121	0.202	5.0626e-221
NMT1	8.18621e-225	-0.268508	0.041	0.103	2.96161e-220
LAMTOR1	8.97574e-225	-9.5459	0.353	0.422	3.24724e-220
ISCU	1.31504e-224	-11.6398	0.347	0.415	4.75757e-220
KIAA1429	1.88172e-224	-0.518355	0.056	0.123	6.8077e-220
FOXN3	4.15258e-224	-0.475668	0.072	0.145	1.50232e-219
WDR13	2.68053e-223	-0.797566	0.112	0.192	9.69761e-219
ARMCX3	3.81691e-223	-1.91026	0.146	0.23	1.38088e-218
RPS3A	4.88072e-223	-719.933	0.896	0.909	1.76575e-218
EIF2D	5.54858e-223	-0.410576	0.068	0.139	2.00737e-218
EMC2	8.19906e-223	-4.82231	0.174	0.258	2.96626e-218
RSL1D1	1.26395e-222	-25.7315	0.368	0.419	4.5727e-218
U2AF2	1.86767e-222	-0.526347	0.084	0.16	6.75687e-218
IPO5	2.32885e-222	-0.655752	0.088	0.164	8.42532e-218
NR2F6	3.2555e-222	-0.360362	0.044	0.107	1.17777e-217
2021-03-07	6.91469e-222	-26.2877	0.095	0.171	2.5016e-217
NDUFB5	9.12539e-222	-10.8305	0.249	0.328	3.30138e-217
AIMP2	1.78953e-221	-0.581255	0.07	0.141	6.47417e-217
UBXN1	2.9129e-221	-18.7222	0.362	0.426	1.05383e-216
AC007246.3	9.78579e-221	-0.964414	0.057	0.124	3.5403e-216
GEMIN6	1.71318e-220	-0.293751	0.043	0.105	6.19793e-216
ATP6V1H	6.0556e-220	-4.14175	0.136	0.217	2.19079e-215
HDAC3	8.3556e-220	-0.310991	0.048	0.113	3.02289e-215
UBA1	1.18991e-219	-0.640246	0.071	0.142	4.30484e-215
ATP5G3	1.30749e-219	-57.247	0.483	0.516	4.73022e-215
SLC50A1	1.31075e-219	-0.470915	0.055	0.122	4.74203e-215
SYNE2	2.61804e-219	-23.9316	0.12	0.197	9.47155e-215
PTAR1	5.15421e-219	0.302436	0.151	0.084	1.86469e-214
LRRC39	9.78667e-219	-0.605755	0.056	0.123	3.54062e-214
NSMCE1	1.2442e-218	-2.18799	0.165	0.248	4.50128e-214
LARP7	2.01162e-218	-0.560194	0.106	0.185	7.27762e-214
AP1S2	2.37817e-218	-52.9526	0.68	0.61	8.60374e-214
FBXO25	2.48255e-218	-0.402986	0.065	0.134	8.98138e-214
SLC39A1	2.75803e-218	-7.04201	0.145	0.224	9.97799e-214
FSCN1	2.82854e-218	-13.3661	0.116	0.194	1.02331e-213
MRPL9	6.14461e-218	-0.619976	0.079	0.152	2.223e-213
KEAP1	7.41514e-218	-0.351919	0.052	0.118	2.68265e-213
TOMM22	1.28823e-217	-11.7718	0.275	0.344	4.66057e-213
GPX4	4.58087e-217	-38.7834	0.435	0.467	1.65727e-212
PDXDC1	2.63463e-216	-1.83003	0.124	0.204	9.53157e-212
GFER	5.17309e-216	-0.354576	0.049	0.113	1.87152e-211
C14orf119	1.10598e-215	-1.44819	0.115	0.193	4.0012e-211
TNFRSF1A	1.56816e-215	-1.61663	0.088	0.162	5.6733e-211
SFT2D1	1.78139e-215	-9.42073	0.161	0.242	6.44471e-211
RNF130	4.72936e-215	-2.70221	0.177	0.262	1.71099e-210
PVT1	6.6424e-215	-24.0603	0.053	0.118	2.40309e-210
COX5A	8.37524e-215	-19.6604	0.39	0.45	3.02999e-210
DDOST	9.89247e-215	-3.26828	0.189	0.272	3.5789e-210
RAB9A	1.29017e-214	-1.75532	0.1	0.177	4.66758e-210
LGALS3BP	1.37186e-214	-22.2744	0.345	0.412	4.96311e-210
CFL2	1.37314e-214	-0.987765	0.1	0.177	4.96773e-210
MRPS15	2.20771e-214	-3.79208	0.184	0.263	7.98707e-210
AHNAK	2.33088e-214	-33.9454	0.166	0.248	8.43265e-210
NAA10	2.61622e-214	-0.732881	0.04	0.101	9.46495e-210
STAT1	3.08418e-214	-14.7216	0.268	0.176	1.1158e-209
NCBP2-AS2	3.60263e-214	-0.837538	0.086	0.159	1.30336e-209
GPR107	4.86335e-214	-2.92317	0.042	0.103	1.75946e-209
PCGF2	6.20003e-214	-0.287082	0.04	0.1	2.24305e-209
CA14	7.25292e-214	-16.4635	0.121	0.198	2.62396e-209
TCEAL3	8.92158e-214	-1.40682	0.116	0.195	3.22765e-209
ADPRHL2	1.10683e-213	-0.328722	0.045	0.108	4.00428e-209
STARD7	1.22342e-213	-2.60996	0.212	0.296	4.4261e-209
TNIP2	1.28384e-213	-3.99017	0.056	0.122	4.64468e-209
MED28	1.77611e-213	-2.01123	0.125	0.204	6.42561e-209
TCEA3	2.55805e-213	-2.56937	0.108	0.184	9.25452e-209
PABPC4	2.68076e-213	-1.94387	0.199	0.285	9.69845e-209
SEC11A	3.11777e-213	-20.6526	0.383	0.45	1.12795e-208
ANP32B	6.87183e-213	-29.4744	0.338	0.413	2.48609e-208
NELFCD	8.25118e-213	-1.4942	0.128	0.208	2.98511e-208
RARS	8.42909e-213	-0.398495	0.084	0.158	3.04948e-208
RPL13	1.90545e-212	#NAME?	0.957	0.966	6.89355e-208
RPS19BP1	2.94696e-212	-5.92482	0.222	0.299	1.06615e-207
GLTP	5.9031e-212	-0.287446	0.041	0.101	2.13562e-207
DNAJA1	6.3327e-212	24.9917	0.445	0.346	2.29104e-207
NDUFB1	6.34123e-212	-9.88152	0.237	0.318	2.29413e-207
FAM162A	1.20093e-211	-16.2893	0.19	0.273	4.34474e-207
NDUFA8	2.18401e-211	-2.31055	0.206	0.289	7.90131e-207
MTX2	2.25333e-211	-1.11181	0.133	0.213	8.15209e-207
CIR1	5.97514e-211	-0.62922	0.083	0.155	2.16169e-206
MED15	1.18923e-210	-12.412	0.091	0.164	4.30238e-206
NHLRC3	1.77389e-210	-0.646246	0.06	0.126	6.41757e-206
CCT5	6.13847e-210	-5.65164	0.165	0.248	2.22077e-205
DUSP5	6.48678e-210	-1.04383	0.105	0.051	2.34679e-205
TGIF1	7.84987e-210	-8.26894	0.39	0.291	2.83992e-205
YIPF2	8.0544e-210	-0.477026	0.067	0.136	2.91392e-205
IFNGR2	1.26848e-209	-0.526068	0.066	0.134	4.58912e-205
RPUSD3	2.16893e-209	-7.582	0.188	0.115	7.84677e-205
TCEAL4	3.54283e-209	-7.50875	0.31	0.389	1.28173e-204
OPTN	4.72294e-209	-6.25749	0.199	0.28	1.70867e-204
MRPL35	6.38189e-209	-0.421787	0.071	0.14	2.30884e-204
COX7C	6.88912e-209	-59.432	0.656	0.679	2.49234e-204
PHLDA2	1.05372e-208	-49.0799	0.098	0.174	3.81213e-204
TRIM4	1.37151e-208	-0.381669	0.071	0.14	4.96183e-204
MOAP1	1.84485e-208	-0.349086	0.048	0.111	6.67429e-204
PPFIBP1	2.1814e-208	-25.5132	0.083	0.151	7.89187e-204
MYDGF	9.11203e-208	-8.44456	0.238	0.312	3.29655e-203
TMBIM1	9.52194e-208	-3.99506	0.172	0.255	3.44485e-203
PNISR	1.86786e-207	-4.56528	0.167	0.246	6.75755e-203
ALKBH3	2.43836e-207	-0.273722	0.045	0.106	8.82151e-203
GINM1	3.80118e-207	-0.528072	0.076	0.147	1.37519e-202
TBCA	5.98311e-207	-18.4239	0.46	0.514	2.16457e-202
AKIP1	1.45129e-206	-0.381696	0.059	0.125	5.25048e-202
EIF1B	2.11301e-206	-5.28563	0.405	0.303	7.64446e-202
CYB5D2	4.1821e-206	-0.396575	0.041	0.1	1.513e-201
HSP90AB1	4.54309e-206	-98.4807	0.74	0.758	1.6436e-201
PPP1R37	7.406e-206	-0.34158	0.064	0.131	2.67934e-201
MRPL3	1.00893e-205	-1.92634	0.13	0.209	3.65009e-201
ACTA2	1.23255e-205	-4.3564	0.05	0.112	4.45912e-201
SLC29A1	2.93869e-205	-5.8866	0.059	0.124	1.06316e-200
TMEM134	4.57419e-205	-1.32446	0.138	0.216	1.65485e-200
RPL38	4.62027e-205	-335.037	0.674	0.719	1.67152e-200
SLC35B1	7.91847e-205	-0.63396	0.098	0.172	2.86474e-200
RAB11FIP1	1.37146e-204	5.15213	0.148	0.084	4.96168e-200
EIF4G3	1.38486e-204	-0.689693	0.049	0.11	5.01014e-200
MRPL18	1.52965e-204	-1.1495	0.117	0.194	5.53396e-200
LYAR	1.65525e-204	-1.2003	0.085	0.157	5.98835e-200
RRM2B	3.17037e-204	-13.9147	0.07	0.137	1.14698e-199
IMPACT	4.74802e-204	-0.288317	0.052	0.115	1.71774e-199
NEU1	6.73023e-204	-9.65458	0.346	0.257	2.43486e-199
TSC22D2	7.30943e-204	0.715335	0.143	0.08	2.6444e-199
HDAC5	1.05727e-203	-2.85831	0.084	0.155	3.825e-199
BHLHE41	1.88041e-203	-1.48546	0.073	0.142	6.80296e-199
MAGEF1	2.13911e-203	-0.357688	0.06	0.125	7.73887e-199
KIAA0368	1.2445e-202	-0.390363	0.062	0.127	4.50235e-198
COMMD5	1.80954e-202	-4.01105	0.111	0.186	6.54654e-198
CD2BP2	2.04554e-202	-0.440825	0.074	0.143	7.40034e-198
SLC25A13	3.46919e-202	-0.479036	0.068	0.135	1.25508e-197
B4GALT7	3.63713e-202	-0.54295	0.062	0.126	1.31584e-197
RUVBL2	3.88944e-202	-10.8976	0.108	0.183	1.40712e-197
MMP14	5.00552e-202	-1.95612	0.137	0.217	1.8109e-197
NOL3	5.32636e-202	-4.20442	0.056	0.119	1.92697e-197
ACIN1	1.26565e-201	-0.660446	0.092	0.165	4.57888e-197
USP11	1.90375e-201	-4.10553	0.081	0.151	6.88738e-197
AP2S1	2.60298e-201	-22.6289	0.273	0.338	9.41707e-197
CTNNB1	2.70552e-201	-44.3306	0.474	0.38	9.78801e-197
GTF2H5	3.20646e-201	-2.97755	0.139	0.217	1.16003e-196
THAP4	4.41219e-201	-0.320684	0.058	0.122	1.59624e-196
TMEM141	5.59111e-201	-6.9548	0.175	0.254	2.02275e-196
HNRNPD	6.2494e-201	-2.12877	0.156	0.238	2.26091e-196
MINOS1	1.10414e-200	-11.4119	0.15	0.23	3.99456e-196
LRRC41	1.47543e-200	-0.453193	0.082	0.153	5.3378e-196
FAM173A	1.48171e-200	-1.17897	0.115	0.19	5.36054e-196
RTN4	2.43626e-200	-26.832	0.38	0.45	8.81389e-196
MRPL37	3.86177e-200	-1.53947	0.135	0.211	1.39711e-195
MRPL4	3.90533e-200	-2.26366	0.148	0.225	1.41287e-195
SSR2	6.00908e-200	-33.5567	0.364	0.415	2.17396e-195
BAD	6.09268e-200	-0.985948	0.131	0.208	2.20421e-195
DBNL	9.77554e-200	-0.647535	0.103	0.178	3.5366e-195
TERF1	1.11778e-199	-0.691991	0.099	0.172	4.04392e-195
FNBP1	1.15428e-199	-2.32234	0.127	0.205	4.17596e-195
RDH14	1.40788e-199	-0.414731	0.071	0.138	5.09343e-195
VTI1B	7.13405e-199	-2.25953	0.201	0.28	2.58096e-194
NDUFAF4	7.62745e-199	-0.776849	0.073	0.14	2.75946e-194
GMPR2	1.40887e-198	-0.549434	0.097	0.17	5.09702e-194
SFXN3	2.27711e-198	-1.46089	0.049	0.11	8.23813e-194
ZBTB44	2.64745e-198	-0.320181	0.048	0.109	9.57794e-194
CDKN2AIPNL	2.67888e-198	-0.36038	0.061	0.125	9.69167e-194
ELP5	4.91576e-198	-2.33623	0.086	0.156	1.77842e-193
HAGH	8.83251e-198	-0.569374	0.086	0.156	3.19542e-193
UBE2S	1.49486e-197	-20.7498	0.194	0.121	5.40811e-193
TMEM159	1.49524e-197	-0.745543	0.057	0.12	5.40946e-193
PWP1	3.44938e-197	-0.808364	0.126	0.203	1.24792e-192
VDAC3	3.97265e-197	-0.980859	0.112	0.186	1.43722e-192
MRPL54	3.99952e-197	-1.88362	0.174	0.252	1.44694e-192
GOT2	4.18949e-197	-0.489968	0.073	0.14	1.51567e-192
PDZD11	8.96201e-197	-0.656846	0.095	0.167	3.24228e-192
RNPEP	1.00835e-196	-0.330177	0.055	0.118	3.64801e-192
CDC123	1.71906e-196	-0.810957	0.102	0.176	6.2192e-192
MRPL16	1.92794e-196	-0.806105	0.122	0.197	6.9749e-192
VAMP8	2.57905e-196	-15.2513	0.077	0.143	9.33048e-192
QKI	3.8107e-196	-0.529146	0.08	0.149	1.37864e-191
NT5C	3.9383e-196	-1.44839	0.159	0.236	1.4248e-191
OGDH	4.87606e-196	-0.313409	0.051	0.112	1.76406e-191
CD164	7.40771e-196	-10.088	0.227	0.307	2.67996e-191
DTYMK	1.14068e-195	-3.06421	0.068	0.134	4.12676e-191
EPN1	2.3003e-195	-1.84235	0.157	0.234	8.32202e-191
TOMM7	3.69984e-195	-109.025	0.672	0.749	1.33853e-190
HIBCH	3.97265e-195	-0.546224	0.056	0.119	1.43723e-190
TRIM28	9.4037e-195	-0.479539	0.086	0.156	3.40207e-190
PNRC2	1.22274e-194	-2.10327	0.313	0.226	4.42362e-190
VPS4A	2.13419e-194	-0.462772	0.077	0.144	7.72108e-190
CTNND1	2.78463e-194	-1.46158	0.131	0.208	1.00742e-189
MRPL51	3.26565e-194	-7.24832	0.295	0.364	1.18145e-189
TAF1D	3.27266e-194	-54.8466	0.304	0.374	1.18398e-189
AEBP1	3.32271e-194	-25.0709	0.165	0.244	1.20209e-189
HIGD2A	7.87841e-194	-25.2948	0.438	0.479	2.85025e-189
STK24	8.63447e-194	-0.579308	0.076	0.144	3.12378e-189
ZHX1	9.69387e-194	-0.317676	0.058	0.121	3.50705e-189
SRPK2	1.08141e-193	-1.57336	0.149	0.225	3.91234e-189
ZC3H7B	1.23685e-193	-0.291581	0.052	0.112	4.47466e-189
NBN	1.79972e-193	-1.03413	0.093	0.163	6.51102e-189
SDAD1	1.88291e-193	-0.451235	0.08	0.148	6.81201e-189
APRT	2.25414e-193	-24.6666	0.352	0.403	8.15502e-189
NOP14	3.09576e-193	-0.501241	0.053	0.114	1.11998e-188
PHAX	3.68829e-193	-0.2973	0.057	0.119	1.33435e-188
MTIF3	4.03506e-193	-0.894766	0.117	0.191	1.4598e-188
MRPL36	4.9312e-193	-1.76905	0.14	0.216	1.78401e-188
NUDCD2	5.87012e-193	-1.88981	0.102	0.174	2.12369e-188
ST6GALNAC2	6.51453e-193	-9.48046	0.189	0.268	2.35683e-188
POR	7.60267e-193	-2.78596	0.055	0.116	2.75049e-188
FBL	1.15594e-192	-9.90923	0.229	0.304	4.18195e-188
ACAA2	1.72478e-192	-0.329886	0.053	0.114	6.23992e-188
ZNF277	1.88053e-192	-0.326149	0.05	0.109	6.80339e-188
SPTAN1	1.9704e-192	-13.1621	0.121	0.196	7.12853e-188
TRA2A	2.5193e-192	-0.411728	0.059	0.123	9.11434e-188
DNAJC7	2.74203e-192	-0.930515	0.14	0.218	9.92012e-188
ATP5D	3.3029e-192	-40.7563	0.418	0.469	1.19492e-187
DDX49	4.59064e-192	-0.272221	0.045	0.102	1.6608e-187
DDIT4	2.01112e-191	-25.9706	0.177	0.108	7.27582e-187
WDR74	2.16737e-191	-5.57647	0.088	0.157	7.8411e-187
NQO2	2.72744e-191	-15.0746	0.135	0.211	9.86734e-187
SNRNP200	5.55225e-191	-1.38061	0.083	0.151	2.00869e-186
COPS8	6.99324e-191	-2.38186	0.196	0.275	2.53001e-186
USO1	7.6999e-191	-0.955969	0.116	0.189	2.78567e-186
ILF2	8.70486e-191	-12.9251	0.225	0.307	3.14924e-186
PSMD14	1.04486e-190	-0.778648	0.103	0.176	3.7801e-186
CHCHD5	1.14045e-190	-4.12775	0.167	0.241	4.12592e-186
EMP3	3.93632e-190	-50.0054	0.372	0.266	1.42408e-185
PEPD	5.37475e-190	-2.94775	0.2	0.281	1.94448e-185
ARF1	6.08007e-190	-47.1557	0.423	0.481	2.19965e-185
SSR3	6.49476e-190	-8.4067	0.226	0.299	2.34967e-185
SMYD2	7.54634e-190	-0.43702	0.077	0.144	2.73011e-185
PRKCDBP	9.33339e-190	-25.8224	0.064	0.126	3.37663e-185
DNAJC30	1.28508e-189	-0.309617	0.048	0.107	4.64917e-185
TMEM216	1.38291e-189	-0.303684	0.057	0.118	5.00308e-185
LINC00969	1.43713e-189	-8.24324	0.066	0.129	5.19923e-185
UBE2D2	1.6587e-189	-11.0205	0.325	0.385	6.00086e-185
SFXN4	2.98211e-189	-0.947435	0.113	0.186	1.07887e-184
BOD1L1	4.93301e-189	-0.888112	0.056	0.117	1.78466e-184
UBAC2	4.95594e-189	-0.736029	0.093	0.162	1.79296e-184
SNX17	6.59641e-189	-1.40746	0.161	0.238	2.38645e-184
TMEM223	7.40523e-189	-0.443163	0.074	0.14	2.67906e-184
PRPS2	1.312e-188	-0.409514	0.047	0.104	4.74657e-184
FAT1	1.4038e-188	-1.24947	0.053	0.113	5.07867e-184
MTDH	2.21866e-188	-49.2551	0.404	0.445	8.02666e-184
TRIB1	3.09857e-188	-25.997	0.083	0.149	1.121e-183
RGS10	3.37072e-188	-3.16056	0.101	0.171	1.21946e-183
RPL6	4.01194e-188	-238.072	0.808	0.831	1.45144e-183
FASTK	5.8138e-188	-9.07164	0.108	0.179	2.10331e-183
NDUFS1	8.72719e-188	-0.621393	0.094	0.165	3.15732e-183
RPS9	9.38754e-188	-365.56	0.838	0.883	3.39622e-183
GUK1	1.09303e-187	-34.3274	0.414	0.446	3.95437e-183
RARRES3	2.85541e-187	-73.5725	0.182	0.112	1.03303e-182
OSGEP	3.00567e-187	-0.31752	0.046	0.103	1.08739e-182
CWC15	3.10522e-187	-1.97441	0.186	0.266	1.12341e-182
CAPNS1	3.39241e-187	-0.907627	0.11	0.182	1.22731e-182
SLC52A2	3.65692e-187	-10.9444	0.095	0.163	1.323e-182
FAM200B	4.59118e-187	-14.3225	0.16	0.236	1.661e-182
IFT22	7.12078e-187	-0.535933	0.084	0.152	2.57616e-182
SEPT10	9.52511e-187	-1.30456	0.089	0.159	3.44599e-182
CBX4	1.10456e-186	-0.623256	0.068	0.131	3.99609e-182
SDC4	1.39157e-186	0.26045	0.113	0.059	5.03444e-182
EIF3K	2.37186e-186	-74.5782	0.565	0.583	8.58092e-182
SLC38A10	2.92855e-186	-0.394217	0.055	0.115	1.05949e-181
ICT1	1.06847e-185	-0.342773	0.056	0.117	3.86551e-181
NCOA4	1.80866e-185	-1.00895	0.146	0.223	6.54338e-181
DYNLT1	2.56026e-185	-2.10229	0.131	0.205	9.26251e-181
CD151	2.56344e-185	-13.3557	0.221	0.295	9.27401e-181
ABI2	3.71202e-185	-0.340671	0.05	0.108	1.34294e-180
AKT1S1	5.57765e-185	-0.484965	0.083	0.15	2.01788e-180
ZMAT2	6.2149e-185	-1.45483	0.182	0.26	2.24843e-180
CCNC	6.67174e-185	-0.398823	0.059	0.12	2.4137e-180
OSTC	1.28939e-184	-17.6949	0.313	0.375	4.66477e-180
PIGC	1.91842e-184	-0.543789	0.066	0.129	6.94047e-180
RNF146	2.5656e-184	-0.30784	0.051	0.109	9.28184e-180
COA6	5.21763e-184	-0.941785	0.104	0.175	1.88763e-179
GEM	1.18349e-183	-125.421	0.098	0.164	4.28164e-179
LACTB2	1.24903e-183	-1.20703	0.091	0.159	4.51873e-179
ALDOA	1.2666e-183	-248.159	0.662	0.657	4.58229e-179
LSM10	1.46498e-183	-1.02612	0.094	0.162	5.30002e-179
MRPS14	1.97451e-183	-0.523355	0.084	0.151	7.14338e-179
DLST	3.24273e-183	-0.308155	0.067	0.13	1.17316e-178
CCDC25	3.8969e-183	-0.458871	0.075	0.141	1.40982e-178
PRDX4	4.4938e-183	-17.6487	0.197	0.268	1.62577e-178
EFR3A	4.72988e-183	-1.32968	0.101	0.17	1.71118e-178
ZNF749	5.54524e-183	-1.28093	0.174	0.105	2.00616e-178
MYO10	6.33616e-183	-28.9521	0.388	0.446	2.2923e-178
POLR2A	7.17217e-183	-5.55414	0.101	0.17	2.59475e-178
MRPL45	9.26808e-183	-0.818893	0.123	0.195	3.353e-178
PRKRA	1.09257e-182	-0.390174	0.084	0.15	3.9527e-178
B4GALT3	1.25164e-182	-0.674902	0.103	0.173	4.52818e-178
YARS	1.53426e-182	-0.377923	0.049	0.107	5.55065e-178
NANS	2.44051e-182	-4.91238	0.184	0.259	8.82928e-178
HNRNPH3	4.25273e-182	-9.54168	0.362	0.274	1.53855e-177
CLINT1	4.70532e-182	-0.68884	0.091	0.159	1.70229e-177
GMCL1	6.27916e-182	-0.286339	0.044	0.1	2.27168e-177
NELFA	6.73817e-182	-0.363071	0.054	0.113	2.43773e-177
MAL	7.31115e-182	-25.7747	0.351	0.258	2.64503e-177
SRI	1.07919e-181	-6.18688	0.236	0.312	3.90429e-177
ARPC3	1.40395e-181	-15.0438	0.435	0.481	5.0792e-177
FOXO3	1.67825e-181	-0.544255	0.065	0.127	6.07158e-177
RPRD2	2.72272e-181	-0.284448	0.053	0.111	9.85025e-177
MAGED2	3.14635e-181	-27.2849	0.229	0.304	1.13829e-176
C11orf24	5.92127e-181	-5.23683	0.12	0.188	2.1422e-176
PIK3C2A	9.17689e-181	-7.46218	0.102	0.169	3.32002e-176
RPS21	1.21542e-180	-145.811	0.706	0.75	4.39715e-176
CERS4	1.44677e-180	-2.73975	0.279	0.195	5.23412e-176
BEX4	1.51513e-180	-4.43442	0.195	0.268	5.48143e-176
COPA	1.63196e-180	-7.92059	0.124	0.197	5.9041e-176
KCNAB2	1.91275e-180	-1.39959	0.129	0.201	6.91993e-176
DDX41	3.31946e-180	-4.13395	0.056	0.115	1.20091e-175
MZT2B	9.1746e-180	-13.2144	0.186	0.26	3.31919e-175
PPP5C	1.24943e-179	-0.607945	0.059	0.119	4.52018e-175
C20orf24	2.32313e-179	-4.33809	0.164	0.236	8.40461e-175
RAB1B	2.73312e-179	-1.70521	0.201	0.279	9.8879e-175
SF3B2	3.83704e-179	-6.05132	0.244	0.32	1.38816e-174
PHYH	4.15354e-179	-0.414511	0.062	0.122	1.50267e-174
PSMD13	8.63743e-179	-0.656407	0.112	0.183	3.12485e-174
PFKL	1.00357e-178	-5.71688	0.165	0.241	3.6307e-174
TXNL1	1.05541e-178	-3.30524	0.225	0.299	3.81826e-174
SMIM7	1.35033e-178	-0.684372	0.072	0.135	4.88521e-174
MPG	1.98337e-178	-2.068	0.183	0.255	7.17545e-174
WBP2	4.86177e-178	-6.22076	0.203	0.281	1.75889e-173
C16orf91	5.10524e-178	-0.525642	0.055	0.113	1.84697e-173
ANAPC5	5.4732e-178	-1.56931	0.165	0.239	1.98009e-173
UBE2D1	5.4917e-178	0.9934	0.214	0.142	1.98679e-173
SNF8	6.51387e-178	-1.27563	0.099	0.167	2.35659e-173
CDK5RAP3	8.9897e-178	-0.673007	0.091	0.158	3.25229e-173
WDR45	1.0268e-177	-0.649317	0.112	0.182	3.71474e-173
SIGMAR1	1.45415e-177	-1.23821	0.092	0.158	5.26083e-173
PTPRM	2.26462e-177	-1.05109	0.068	0.129	8.19295e-173
STRAP	3.70927e-177	-8.79841	0.3	0.362	1.34194e-172
UBE2L6	5.72056e-177	-15.6125	0.178	0.11	2.06958e-172
HRSP12	6.67992e-177	-0.467107	0.049	0.105	2.41666e-172
TMEM60	9.19043e-177	-0.575631	0.102	0.17	3.32491e-172
GATAD2A	1.54391e-176	-0.284992	0.055	0.113	5.58555e-172
TMA7	2.98391e-176	-29.0986	0.565	0.448	1.07952e-171
TIMM21	7.88355e-176	-0.296675	0.052	0.109	2.85211e-171
PRPSAP1	1.72485e-175	-0.300041	0.056	0.114	6.24016e-171
MRPS10	1.81092e-175	-0.575355	0.1	0.169	6.55154e-171
MYO1D	2.22616e-175	-1.19905	0.085	0.15	8.05381e-171
PREB	3.49622e-175	-0.373723	0.074	0.138	1.26486e-170
MAGEH1	8.38243e-175	-0.372528	0.055	0.113	3.0326e-170
AKT2	1.00248e-174	-0.355578	0.068	0.13	3.62678e-170
APOA1BP	1.26494e-174	-9.6488	0.228	0.291	4.5763e-170
OS9	1.34047e-174	-4.80672	0.194	0.27	4.84954e-170
SMNDC1	2.34293e-174	0.258815	0.195	0.125	8.47624e-170
SEPHS2	3.11564e-174	-18.1887	0.168	0.235	1.12718e-169
NAMPT	4.83758e-174	-7.16206	0.302	0.215	1.75014e-169
MRPS18B	5.65369e-174	-3.47857	0.235	0.309	2.04539e-169
CTD-2380F24.1	6.29758e-174	-13.2445	0.207	0.134	2.27834e-169
CHMP2A	6.47071e-174	-4.85536	0.261	0.331	2.34097e-169
GGA1	8.65723e-174	-0.366267	0.052	0.109	3.13201e-169
URI1	1.23211e-173	-0.47068	0.072	0.134	4.45753e-169
NAT9	1.5044e-173	-0.56902	0.064	0.124	5.4426e-169
PLOD1	2.49207e-173	-20.0857	0.087	0.151	9.0158e-169
RPL23A	4.01147e-173	-415.524	0.817	0.841	1.45127e-168
HDGF	4.14233e-173	-0.692918	0.074	0.137	1.49861e-168
KNOP1	4.20824e-173	-0.84842	0.068	0.129	1.52246e-168
USP22	5.12009e-173	-1.83216	0.148	0.222	1.85235e-168
LRPPRC	5.8016e-173	-1.28498	0.118	0.187	2.0989e-168
PNMA6A	1.44417e-172	-0.562169	0.086	0.151	5.22472e-168
CSNK1A1	1.83428e-172	-6.66448	0.266	0.336	6.63607e-168
SKIL	2.2254e-172	-16.177	0.128	0.072	8.05104e-168
VGLL4	3.72765e-172	-0.734926	0.096	0.163	1.34859e-167
GNPDA1	8.5356e-172	-1.39551	0.136	0.208	3.08801e-167
RPS23	1.15495e-171	-647.762	0.912	0.934	4.17837e-167
NDUFA5	1.21123e-171	-2.81293	0.239	0.312	4.38197e-167
LYRM4	1.50411e-171	-7.08716	0.107	0.175	5.44158e-167
SNAI2	3.4763e-171	-17.3745	0.252	0.172	1.25766e-166
UNG	4.72284e-171	-0.270449	0.048	0.103	1.70863e-166
CEBPD	7.13749e-171	-118.084	0.179	0.256	2.5822e-166
SEC31A	7.45219e-171	-3.32825	0.163	0.235	2.69605e-166
AKR1B1	7.86323e-171	-1.24069	0.132	0.203	2.84476e-166
CTDNEP1	7.88461e-171	-0.310486	0.052	0.109	2.8525e-166
APP	9.7102e-171	-99.5743	0.377	0.425	3.51296e-166
TRIAP1	1.11088e-170	-0.742747	0.064	0.124	4.01892e-166
MCTS1	1.21656e-170	-0.595442	0.122	0.193	4.40127e-166
GOPC	2.08102e-170	-0.320949	0.056	0.114	7.52872e-166
CUX1	2.35345e-170	-0.656423	0.092	0.157	8.5143e-166
DNAJB2	3.05817e-170	-0.264344	0.051	0.107	1.10639e-165
AP3D1	3.14788e-170	-0.434379	0.081	0.145	1.13884e-165
SDHB	3.35049e-170	-1.98217	0.185	0.259	1.21214e-165
ATP5H	3.73978e-170	-9.4987	0.346	0.399	1.35298e-165
FAHD1	4.40811e-170	-0.346058	0.059	0.117	1.59477e-165
SNRPD1	4.91461e-170	-16.02	0.264	0.334	1.77801e-165
HMBOX1	5.83682e-170	-0.407234	0.06	0.118	2.11164e-165
GPRC5B	6.98804e-170	-20.2066	0.252	0.32	2.52813e-165
COPS4	7.73994e-170	-0.421589	0.096	0.162	2.80015e-165
PSMD4	1.38245e-169	-6.09601	0.202	0.277	5.00143e-165
COPZ1	2.58581e-169	-2.54458	0.201	0.274	9.35493e-165
ANKRD37	2.95499e-169	31.6361	0.085	0.148	1.06906e-164
OSBPL9	4.73966e-169	-2.41455	0.197	0.269	1.71472e-164
PFDN1	6.05901e-169	-5.13558	0.126	0.197	2.19203e-164
SNRPA	7.83816e-169	-2.16769	0.123	0.19	2.83569e-164
C21orf2	9.83189e-169	-0.539027	0.061	0.119	3.55698e-164
SNX12	1.32142e-168	-0.31213	0.075	0.137	4.78064e-164
SNX1	1.70379e-168	-0.674821	0.087	0.151	6.16396e-164
HNRNPA1	1.80804e-168	-89.4485	0.666	0.698	6.54113e-164
FTL	3.09365e-168	#NAME?	0.956	0.862	1.11922e-163
GPSM3	5.01259e-168	-1.201	0.065	0.124	1.81346e-163
SUPT16H	5.35227e-168	-1.09606	0.11	0.179	1.93635e-163
GABARAP	5.42974e-168	-27.0909	0.552	0.424	1.96437e-163
PSMD8	8.8026e-168	-9.35725	0.324	0.383	3.1846e-163
GDE1	1.26377e-167	-0.402322	0.067	0.126	4.57207e-163
DHRS4	1.27641e-167	-1.22614	0.107	0.172	4.61781e-163
ATP1B1	1.29345e-167	-12.807	0.051	0.105	4.67944e-163
ARPC2	1.35472e-167	-31.6577	0.408	0.45	4.9011e-163
SSB	2.29158e-167	-6.12895	0.218	0.292	8.29048e-163
HN1	3.77383e-167	-6.91054	0.22	0.149	1.3653e-162
SIL1	4.0452e-167	-1.27757	0.074	0.134	1.46347e-162
WDFY1	7.01217e-167	-8.52455	0.353	0.263	2.53686e-162
PEF1	9.12494e-167	-0.695833	0.119	0.188	3.30122e-162
EIF4EBP1	1.69914e-166	-7.45369	0.115	0.182	6.14717e-162
KIAA1715	1.71781e-166	-32.7131	0.055	0.11	6.21471e-162
DCUN1D5	1.90075e-166	-1.02097	0.122	0.19	6.87654e-162
NTPCR	2.38912e-166	-0.484619	0.087	0.15	8.64335e-162
RNASEH2C	3.14629e-166	-1.72311	0.125	0.193	1.13826e-161
SRSF8	8.65598e-166	-1.66752	0.133	0.202	3.13156e-161
CYB5A	1.07254e-165	8.04348	0.131	0.2	3.88022e-161
CCDC91	1.7119e-165	-0.391625	0.074	0.135	6.19332e-161
CSRP1	4.93062e-165	-12.3421	0.322	0.238	1.7838e-160
ZNF644	6.63381e-165	0.268802	0.194	0.126	2.39998e-160
NUCKS1	8.04321e-165	-33.8878	0.309	0.375	2.90987e-160
PLPPR2	8.28657e-165	-0.305745	0.055	0.11	2.99792e-160
GUCD1	1.02775e-164	-0.412841	0.068	0.128	3.71819e-160
POP4	1.06338e-164	-0.367004	0.077	0.138	3.84709e-160
RTF1	1.49907e-164	-0.91757	0.097	0.161	5.42335e-160
SBDS	2.426e-164	-7.39324	0.308	0.373	8.77678e-160
PSMA7	2.92867e-164	-100.764	0.412	0.446	1.05953e-159
CAPN2	3.83619e-164	-4.09346	0.117	0.186	1.38786e-159
EIF5B	3.8987e-164	-4.306	0.181	0.253	1.41047e-159
TOMM40	4.41258e-164	-0.931001	0.1	0.165	1.59638e-159
IFT81	6.10853e-164	-0.886996	0.183	0.117	2.20994e-159
ACOT7	7.08109e-164	-0.602266	0.078	0.14	2.5618e-159
UBE2K	8.03058e-164	-4.57012	0.142	0.211	2.9053e-159
ECSIT	1.46427e-163	-0.545054	0.086	0.149	5.29742e-159
POLR3H	1.70104e-163	-0.430647	0.07	0.129	6.15401e-159
DYNC1H1	1.84914e-163	-3.03126	0.167	0.238	6.68982e-159
GSDMD	1.91105e-163	-1.81512	0.118	0.184	6.9138e-159
AP2B1	1.95461e-163	-0.5243	0.088	0.152	7.0714e-159
SCFD1	9.22936e-163	-0.281291	0.062	0.12	3.339e-158
S100A13	2.21079e-162	-75.2307	0.433	0.47	7.99818e-158
SURF1	2.60404e-162	-1.33286	0.164	0.235	9.42089e-158
CST3	5.18522e-162	-574.221	0.513	0.51	1.87591e-157
CTNNA1	7.23314e-162	-5.09514	0.183	0.256	2.61681e-157
AFG3L2	7.92446e-162	-3.37646	0.194	0.266	2.86691e-157
USF2	8.39769e-162	-1.98487	0.136	0.207	3.03812e-157
ZFAND1	1.35621e-161	-6.15255	0.245	0.313	4.9065e-157
MEA1	1.63037e-161	-9.15188	0.265	0.329	5.89836e-157
PCDH7	1.63884e-161	-21.5464	0.079	0.137	5.92898e-157
PACSIN2	4.25284e-161	-9.43211	0.126	0.193	1.53859e-156
PLEKHA1	5.73289e-161	-2.79217	0.058	0.113	2.07404e-156
DYNLL1	6.68603e-161	-33.0105	0.607	0.523	2.41887e-156
TRPT1	9.1412e-161	-0.94364	0.105	0.169	3.3071e-156
TPGS1	1.74103e-160	-4.0036	0.113	0.176	6.29868e-156
TOM1	3.32657e-160	-0.481045	0.071	0.13	1.20348e-155
FKBP9	3.80746e-160	-31.2363	0.111	0.178	1.37746e-155
ARL2BP	6.10701e-160	-1.37528	0.158	0.228	2.20939e-155
AGPAT1	6.63768e-160	-1.34568	0.155	0.227	2.40138e-155
RPL26	7.25017e-160	-233.745	0.683	0.767	2.62297e-155
ALDH9A1	7.59989e-160	-0.723714	0.115	0.183	2.74949e-155
ENSA	7.82877e-160	-1.90133	0.19	0.262	2.83229e-155
SORT1	8.31597e-160	-4.96069	0.199	0.271	3.00855e-155
VAMP2	1.2134e-159	-3.80355	0.141	0.211	4.38985e-155
VLDLR	1.60426e-159	-1.8306	0.053	0.107	5.8039e-155
RBMX	1.97858e-159	-7.39813	0.285	0.351	7.15811e-155
TMEM9B	2.04206e-159	-1.15402	0.163	0.232	7.38775e-155
CLCN3	3.63551e-159	-6.66847	0.146	0.214	1.31525e-154
CLCN7	5.87577e-159	-2.52406	0.147	0.216	2.12574e-154
PRKAG1	6.82381e-159	-0.483398	0.107	0.173	2.46872e-154
EIF3G	1.0049e-158	-22.4722	0.404	0.446	3.63553e-154
ZCCHC9	1.24411e-158	-0.530584	0.1	0.164	4.50094e-154
RFC1	1.28316e-158	-3.0321	0.152	0.221	4.64221e-154
APOO	1.45154e-158	-0.339347	0.062	0.118	5.25139e-154
NUBP2	1.523e-158	-0.421376	0.085	0.146	5.50989e-154
CIAO1	1.8833e-158	-0.547113	0.102	0.165	6.81341e-154
SOCS3	2.07388e-158	2.85543	0.066	0.123	7.50289e-154
MVP	2.33408e-158	-0.834235	0.089	0.151	8.44423e-154
FAAP20	2.93699e-158	-13.4197	0.257	0.319	1.06254e-153
NCOR1	5.61333e-158	-1.39577	0.152	0.221	2.03079e-153
PSMD1	6.17728e-158	-0.891897	0.123	0.19	2.23481e-153
DDB1	6.26191e-158	-3.82441	0.174	0.246	2.26544e-153
CYP4V2	7.21175e-158	-0.752069	0.06	0.115	2.60907e-153
WBSCR22	8.64681e-158	-1.53404	0.181	0.253	3.12824e-153
NT5C3B	9.60969e-158	-0.377366	0.069	0.127	3.47659e-153
LNP1	1.10194e-157	-3.20542	0.231	0.158	3.9866e-153
HSF1	1.38945e-157	-5.57799	0.217	0.282	5.02674e-153
SNRPE	1.43868e-157	-22.1237	0.264	0.333	5.20485e-153
PLIN3	1.59237e-157	-0.491375	0.072	0.13	5.76089e-153
SLC30A9	1.82712e-157	-1.15243	0.096	0.158	6.61015e-153
BIRC7	4.50537e-157	-35.7426	0.257	0.318	1.62995e-152
SMARCA2	7.68255e-157	-0.43523	0.084	0.145	2.77939e-152
SERBP1	8.17604e-157	-10.5272	0.364	0.417	2.95793e-152
HPS4	1.06883e-156	-0.934126	0.116	0.182	3.86681e-152
DARS	1.09334e-156	-9.00331	0.219	0.291	3.95548e-152
CDC42EP3	1.60039e-156	0.27546	0.121	0.069	5.78991e-152
SRM	1.88729e-156	-18.1167	0.086	0.147	6.82783e-152
SRA1	2.71316e-156	-3.67376	0.155	0.22	9.81566e-152
FAM168B	3.54238e-156	-0.360307	0.05	0.102	1.28156e-151
ECHDC1	4.99693e-156	-0.321071	0.054	0.108	1.80779e-151
ZC3H15	5.50101e-156	-4.18139	0.217	0.286	1.99016e-151
RPS2	6.22832e-156	-603.89	0.729	0.84	2.25328e-151
UXT	7.07836e-156	-6.34071	0.28	0.341	2.56081e-151
TMEM59	7.51049e-156	-6.00268	0.522	0.426	2.71715e-151
CDC42	8.38652e-156	-2.65448	0.389	0.302	3.03408e-151
NRDC	8.49401e-156	-0.783736	0.102	0.165	3.07296e-151
SAE1	9.1064e-156	-0.54885	0.08	0.14	3.29451e-151
IER3	9.30286e-156	-134.121	0.146	0.214	3.36559e-151
FKBP3	1.23464e-155	-1.80745	0.133	0.201	4.46667e-151
PLEKHH1	1.55568e-155	-0.387701	0.061	0.117	5.62814e-151
DHRS7B	2.26291e-155	-0.520368	0.073	0.131	8.18676e-151
ARPC1B	2.68226e-155	-27.5578	0.224	0.294	9.7039e-151
SUMO3	3.93415e-155	-4.41034	0.267	0.339	1.4233e-150
GALE	6.34001e-155	-3.32885	0.091	0.152	2.29369e-150
NFE2L1	1.01539e-154	-0.839888	0.092	0.154	3.67346e-150
CHTF8	1.1765e-154	-0.394083	0.089	0.151	4.25635e-150
SMIM15	1.93821e-154	-0.705048	0.125	0.191	7.01206e-150
SCARB2	2.06749e-154	-7.06646	0.105	0.169	7.47976e-150
ARFIP2	2.12597e-154	-0.400183	0.073	0.131	7.69134e-150
RBMX2	2.3819e-154	-0.311028	0.061	0.116	8.61725e-150
RPS5	3.8188e-154	-418.184	0.798	0.827	1.38157e-149
DDX46	3.8994e-154	-0.845107	0.123	0.19	1.41073e-149
SLCO4A1-AS1	3.98317e-154	-21.2445	0.376	0.286	1.44103e-149
DSCR3	4.38476e-154	-0.290777	0.058	0.112	1.58632e-149
MTPN	6.50126e-154	-2.31086	0.217	0.287	2.35202e-149
UTP18	7.72282e-154	-0.536521	0.101	0.164	2.79396e-149
BLCAP	7.83087e-154	-0.542341	0.099	0.162	2.83305e-149
DCTN1	1.67123e-153	-0.760707	0.086	0.146	6.04616e-149
ATP5E	1.69634e-153	-157.272	0.675	0.678	6.13702e-149
RPS16	3.42669e-153	-356.303	0.803	0.831	1.23971e-148
HEXB	5.81238e-153	-14.599	0.281	0.343	2.1028e-148
FKBP4	1.0152e-152	-4.00199	0.157	0.223	3.67279e-148
COASY	1.52239e-152	-0.310831	0.055	0.108	5.50768e-148
TMEM70	1.59107e-152	-19.5194	0.124	0.187	5.75618e-148
SMIM14	2.5379e-152	-2.83376	0.107	0.17	9.18161e-148
NHP2	4.6873e-152	-14.6682	0.348	0.391	1.69577e-147
SPP1	5.77597e-152	#NAME?	0.333	0.233	2.08963e-147
NUCB1	5.971e-152	-21.5911	0.237	0.301	2.16019e-147
GNB1	6.9526e-152	-29.6483	0.107	0.171	2.51531e-147
SNRNP35	6.95921e-152	-0.309003	0.069	0.125	2.5177e-147
FBXL5	1.01333e-151	-2.60063	0.139	0.205	3.66604e-147
DPM2	4.34165e-151	-0.910256	0.103	0.165	1.57072e-146
EIF3J	5.2315e-151	-0.770516	0.088	0.149	1.89265e-146
MRPL40	2.76174e-150	-2.18123	0.185	0.25	9.99144e-146
SLBP	4.74016e-150	-20.5849	0.152	0.219	1.7149e-145
RAB24	7.85599e-150	-2.70147	0.147	0.209	2.84214e-145
MT1E	8.70488e-150	-186.129	0.115	0.177	3.14925e-145
RNF4	2.65457e-149	-0.47822	0.065	0.12	9.60369e-145
EMC6	3.29481e-149	-2.91939	0.192	0.26	1.192e-144
MRRF	7.48566e-149	-0.329696	0.066	0.121	2.70816e-144
RBPMS	1.3476e-148	-1.07254	0.276	0.199	4.87533e-144
SCAND1	1.79455e-148	-9.50955	0.27	0.329	6.49233e-144
COX7A2L	3.90922e-148	-34.8111	0.432	0.473	1.41428e-143
CRELD2	4.80896e-148	-3.20644	0.076	0.132	1.73978e-143
POLR2B	6.6285e-148	-0.282591	0.065	0.12	2.39806e-143
NDUFB4	6.74132e-148	-8.27015	0.449	0.356	2.43887e-143
PHF20L1	7.43934e-148	-3.59387	0.155	0.22	2.6914e-143
CMAS	9.07511e-148	-0.285569	0.07	0.126	3.2832e-143
NANOS1	1.416e-147	-0.739295	0.057	0.109	5.1228e-143
P2RX4	1.47608e-147	-2.77115	0.059	0.111	5.34018e-143
PHACTR1	2.79239e-147	-71.7067	0.136	0.199	1.01023e-142
KLHDC8B	3.12949e-147	-2.29482	0.074	0.13	1.13219e-142
EIF4A1	3.44251e-147	-10.7509	0.21	0.283	1.24543e-142
FKBP8	4.04597e-147	-3.3387	0.236	0.3	1.46375e-142
MRPL27	7.4493e-147	-1.45952	0.17	0.237	2.69501e-142
ETHE1	9.30643e-147	-2.15789	0.127	0.189	3.36688e-142
MYO1C	1.17102e-146	-1.00542	0.107	0.17	4.23652e-142
ISG15	1.17209e-146	-24.5541	0.055	0.107	4.24038e-142
YY1	1.69899e-146	-1.62098	0.175	0.243	6.14661e-142
FAM136A	1.74232e-146	-0.410818	0.077	0.134	6.30336e-142
MRPL55	2.03077e-146	-1.16438	0.148	0.214	7.34692e-142
RPL12	3.31294e-146	#NAME?	0.907	0.94	1.19855e-141
GSTM3	4.56285e-146	-88.2515	0.173	0.239	1.65075e-141
SPATS2	5.38787e-146	-5.30849	0.08	0.137	1.94922e-141
POLR3K	6.67435e-146	-0.327045	0.071	0.127	2.41465e-141
MRPS23	7.27124e-146	-1.16036	0.109	0.171	2.63059e-141
NDUFA6	1.13739e-145	-13.0213	0.288	0.346	4.11486e-141
NDUFB11	1.17223e-145	-15.1764	0.393	0.424	4.24088e-141
DIP2C	1.43227e-145	-0.429929	0.063	0.117	5.18167e-141
MGAT1	1.89266e-145	-23.2088	0.196	0.262	6.84728e-141
VPS41	2.40232e-145	-0.990241	0.09	0.149	8.69112e-141
ZC3H7A	2.7606e-145	-0.31433	0.057	0.109	9.98731e-141
PODXL2	3.72931e-145	-0.519135	0.079	0.136	1.34919e-140
FAM98A	4.2913e-145	-0.26668	0.053	0.103	1.55251e-140
DDRGK1	4.47065e-145	-3.36605	0.187	0.25	1.61739e-140
ZDHHC12	6.08772e-145	-1.04917	0.063	0.117	2.20241e-140
LHFPL2	6.53095e-145	-1.12987	0.093	0.153	2.36277e-140
NABP2	6.86222e-145	-0.402297	0.078	0.135	2.48261e-140
MRPL23	6.93373e-145	-0.621335	0.072	0.127	2.50848e-140
RNF10	1.3152e-144	-1.16867	0.136	0.202	4.75812e-140
PTGR1	2.20261e-144	-6.82513	0.067	0.121	7.9686e-140
DCXR	2.25987e-144	4.19034	0.229	0.289	8.17577e-140
ZKSCAN1	2.81486e-144	-1.51341	0.139	0.203	1.01836e-139
TMEM208	4.51818e-144	-7.8322	0.178	0.242	1.63459e-139
SLC39A6	1.58254e-143	-10.2254	0.255	0.317	5.72531e-139
ORAI3	1.6834e-143	-0.288468	0.057	0.109	6.09019e-139
TOMM20	2.12239e-143	-40.6744	0.472	0.499	7.67838e-139
MTX1	2.39826e-143	-0.649413	0.085	0.143	8.67642e-139
MRPL32	3.77582e-143	-0.634884	0.14	0.206	1.36602e-138
NNT	7.29253e-143	-0.898014	0.075	0.13	2.63829e-138
RPL8	8.46132e-143	-721.54	0.949	0.96	3.06114e-138
KAZN	1.25254e-142	-0.326235	0.05	0.1	4.53145e-138
UTP3	1.28185e-142	-0.27294	0.06	0.113	4.63747e-138
FARSA	1.37075e-142	-0.599802	0.098	0.158	4.95911e-138
TSG101	1.65986e-142	-0.9582	0.18	0.249	6.00503e-138
LCMT1	2.03945e-142	-1.07679	0.123	0.186	7.37832e-138
MAN2B1	2.42093e-142	-0.592521	0.068	0.121	8.75844e-138
H1FX	5.49192e-142	0.322061	0.13	0.078	1.98687e-137
CTNNAL1	6.54677e-142	-0.293528	0.051	0.101	2.36849e-137
KLF2	7.0498e-142	-11.2359	0.079	0.134	2.55048e-137
CUL1	7.38456e-142	-0.29204	0.065	0.118	2.67159e-137
ARHGDIA	1.14631e-141	-10.1053	0.308	0.365	4.14713e-137
H3F3B	1.24997e-141	-112.559	0.731	0.645	4.52214e-137
TYR	1.52549e-141	-6.58658	0.423	0.335	5.51893e-137
ZFAND2B	1.69222e-141	-0.315567	0.06	0.112	6.12213e-137
DLGAP4	1.74458e-141	-0.425048	0.071	0.125	6.31155e-137
AAMP	1.90584e-141	-0.783029	0.15	0.216	6.89496e-137
PSMC6	2.46776e-141	-0.647871	0.136	0.201	8.92786e-137
CNIH1	3.01081e-141	-14.295	0.314	0.367	1.08925e-136
ZNF302	3.74405e-141	-0.316612	0.071	0.125	1.35452e-136
DHX9	1.10785e-140	-0.551726	0.1	0.161	4.00797e-136
MFSD10	1.25857e-140	-13.7223	0.17	0.23	4.55325e-136
PFN2	1.39041e-140	-3.20192	0.143	0.208	5.03024e-136
TSR2	1.56704e-140	-0.421745	0.106	0.168	5.66926e-136
BCAP31	1.7335e-140	-14.9927	0.346	0.398	6.27145e-136
BRD2	3.04863e-140	-21.8017	0.457	0.372	1.10293e-135
COQ9	7.02364e-140	-0.333344	0.062	0.115	2.54101e-135
KCNQ1OT1	7.20117e-140	-32.6753	0.192	0.128	2.60524e-135
PSMG3	8.44963e-140	-0.559142	0.068	0.121	3.05691e-135
OXLD1	1.01856e-139	-0.416869	0.077	0.132	3.68494e-135
MRPS5	1.45642e-139	-0.741462	0.121	0.183	5.26903e-135
FAM3A	1.64421e-139	-0.331518	0.077	0.132	5.94842e-135
RIC8A	1.785e-139	-0.26366	0.067	0.12	6.45778e-135
PLEC	2.0504e-139	-18.2287	0.07	0.123	7.41792e-135
STUB1	2.37006e-139	-8.1115	0.209	0.272	8.57439e-135
HSD17B10	2.45077e-139	-1.53612	0.146	0.21	8.86641e-135
PRPF31	2.45131e-139	-0.382677	0.096	0.155	8.86834e-135
GALNT11	4.71311e-139	-0.325177	0.07	0.124	1.70511e-134
DYM	4.89397e-139	-0.351628	0.075	0.129	1.77054e-134
FXYD5	7.37775e-139	-68.8028	0.266	0.318	2.66912e-134
ACTR1B	8.82992e-139	-0.259029	0.062	0.114	3.19449e-134
PMM1	1.00515e-138	-0.681755	0.097	0.155	3.63643e-134
CLK1	1.53412e-138	-26.5007	0.263	0.193	5.55014e-134
PI4KB	2.2939e-138	-0.444187	0.068	0.121	8.29886e-134
MACF1	2.466e-138	-1.51456	0.083	0.139	8.92148e-134
STX7	4.12504e-138	-13.3243	0.228	0.285	1.49236e-133
LSM5	5.3673e-138	-6.67391	0.177	0.241	1.94178e-133
C1orf43	5.96814e-138	-21.063	0.329	0.365	2.15915e-133
POLR2C	6.60768e-138	-0.532496	0.104	0.164	2.39053e-133
RPS3	1.34057e-137	-719.933	0.872	0.879	4.84991e-133
C6orf1	1.43966e-137	-13.3865	0.194	0.254	5.2084e-133
WDR45B	1.69378e-137	-0.347357	0.077	0.132	6.12777e-133
RNF213	2.95881e-137	-17.8764	0.107	0.167	1.07044e-132
ATP1B3	3.29807e-137	-3.77932	0.19	0.256	1.19318e-132
SPATS2L	3.9626e-137	-0.672679	0.051	0.1	1.43359e-132
UPF3A	4.91907e-137	-0.693024	0.125	0.187	1.77962e-132
STRA13	1.57597e-136	-7.21657	0.164	0.226	5.70154e-132
SRP9	2.91392e-136	-27.0302	0.314	0.364	1.0542e-131
CDK2	3.01485e-136	-3.8799	0.365	0.285	1.09071e-131
APOL6	3.93461e-136	-7.91148	0.11	0.063	1.42346e-131
PPP4C	4.39579e-136	-1.47865	0.181	0.246	1.59031e-131
HARS	4.51352e-136	-0.369691	0.082	0.137	1.6329e-131
ARL16	6.32506e-136	-0.409789	0.093	0.15	2.28828e-131
DUSP22	6.5065e-136	0.272522	0.183	0.123	2.35392e-131
BDH2	9.66503e-136	-0.619172	0.105	0.164	3.49661e-131
MRPS11	1.17797e-135	-0.531804	0.085	0.14	4.26165e-131
TMEM14C	1.39976e-135	-38.6178	0.4	0.435	5.06404e-131
SGCD	1.44216e-135	-13.4927	0.193	0.255	5.21743e-131
PLEKHA2	1.92453e-135	-0.489323	0.08	0.135	6.96256e-131
LMAN2	2.59607e-135	-4.67105	0.226	0.287	9.39208e-131
TYRO3	3.75327e-135	-0.534916	0.061	0.112	1.35786e-130
FARP1	3.90589e-135	-2.05158	0.137	0.199	1.41307e-130
GORASP2	4.06808e-135	-1.05239	0.139	0.202	1.47175e-130
RTN3	4.561e-135	-1.92542	0.162	0.225	1.65008e-130
RAB10	5.02828e-135	-2.66697	0.19	0.255	1.81913e-130
EEA1	6.71867e-135	-0.773481	0.061	0.112	2.43068e-130
RPL35	7.45077e-135	-323.191	0.804	0.827	2.69554e-130
SLC25A3	8.06509e-135	-97.6653	0.621	0.653	2.91779e-130
SAMD4A	8.74591e-135	-0.690909	0.062	0.113	3.1641e-130
HINT2	9.71244e-135	-2.34272	0.141	0.201	3.51377e-130
ANO6	1.27612e-134	-2.08535	0.074	0.127	4.61674e-130
BTBD3	1.57967e-134	-0.454746	0.06	0.11	5.71492e-130
RPL36	1.59739e-134	-346.265	0.843	0.876	5.77903e-130
RNF7	2.07361e-134	-9.88295	0.245	0.302	7.50192e-130
LMF2	2.07999e-134	-0.615575	0.081	0.136	7.52499e-130
CYP27A1	2.36572e-134	-16.8608	0.188	0.251	8.5587e-130
BAZ2A	5.97977e-134	-0.453273	0.072	0.125	2.16336e-129
PPP2R5A	1.09704e-133	-0.336816	0.055	0.103	3.96889e-129
NBR1	1.5244e-133	-0.808343	0.086	0.141	5.51497e-129
RBM17	2.139e-133	-1.36134	0.193	0.258	7.73849e-129
PKIG	2.17336e-133	-3.90548	0.159	0.222	7.86278e-129
CYB5R1	2.37572e-133	-3.97836	0.171	0.235	8.59487e-129
MCL1	2.68734e-133	7.16791	0.419	0.331	9.72224e-129
ILF3	2.96396e-133	-1.33992	0.189	0.255	1.0723e-128
SAMD4B	3.5044e-133	-0.29102	0.064	0.115	1.26782e-128
YPEL5	3.80975e-133	9.32878	0.27	0.201	1.37829e-128
REV3L	6.86645e-133	-3.76753	0.082	0.137	2.48414e-128
SDCCAG8	1.35961e-132	-0.283498	0.063	0.113	4.91881e-128
PPP1R2	1.92337e-132	6.04204	0.213	0.149	6.95836e-128
CUL4A	2.06156e-132	-0.512869	0.098	0.156	7.45831e-128
CD44	3.33789e-132	-63.5099	0.694	0.706	1.20758e-127
SEPW1	3.73874e-132	-55.7248	0.413	0.434	1.3526e-127
DESI1	5.4323e-132	-1.86027	0.077	0.131	1.9653e-127
UBAP2L	5.86093e-132	-0.552909	0.073	0.126	2.12037e-127
GCC2	6.90666e-132	-1.18102	0.133	0.195	2.49869e-127
NDUFA1	7.97414e-132	-15.9918	0.405	0.446	2.88489e-127
THUMPD1	8.17137e-132	-0.327385	0.088	0.144	2.95624e-127
RALA	8.89693e-132	-0.60873	0.09	0.145	3.21873e-127
THAP7	9.64339e-132	-0.557999	0.096	0.152	3.48878e-127
UBR4	1.88772e-131	-0.548103	0.063	0.114	6.82939e-127
EIF4E2	4.56751e-131	-0.57557	0.11	0.168	1.65243e-126
SDHAF3	5.79571e-131	-2.95096	0.124	0.183	2.09677e-126
RAPGEF1	8.34946e-131	-0.390514	0.059	0.108	3.02067e-126
LGALS3	8.37579e-131	-162.958	0.192	0.25	3.03019e-126
FUNDC2	1.67883e-130	-7.31539	0.244	0.303	6.07368e-126
TMEM205	1.68744e-130	-7.50333	0.267	0.325	6.10482e-126
PAK1IP1	1.75114e-130	-0.661921	0.074	0.126	6.33527e-126
TIMM17A	3.36955e-130	-4.90035	0.154	0.215	1.21904e-125
STAU1	3.88887e-130	-1.07459	0.163	0.226	1.40691e-125
PDCD5	4.82017e-130	-4.31874	0.232	0.291	1.74384e-125
SH3BGRL3	6.3664e-130	-76.4911	0.514	0.394	2.30324e-125
FEM1B	6.4726e-130	-2.02752	0.189	0.13	2.34166e-125
TPT1-AS1	7.74112e-130	-0.537518	0.173	0.115	2.80058e-125
PMPCA	9.04876e-130	-0.337085	0.078	0.131	3.27366e-125
ADH5	1.90904e-129	-1.56578	0.183	0.246	6.90651e-125
MTHFD2	2.38114e-129	-2.1825	0.089	0.144	8.61449e-125
SRSF9	2.4806e-129	-3.98579	0.193	0.256	8.97432e-125
BBX	3.06989e-129	-2.3428	0.154	0.216	1.11063e-124
JUN	3.83232e-129	53.2595	0.545	0.448	1.38646e-124
CLSTN1	4.16406e-129	-0.393107	0.081	0.135	1.50647e-124
EBAG9	4.81685e-129	-2.31236	0.153	0.215	1.74264e-124
XPO1	4.97855e-129	-0.467372	0.086	0.141	1.80114e-124
SPSB1	5.00739e-129	-2.51486	0.103	0.06	1.81157e-124
GNPTG	5.09005e-129	-5.18199	0.213	0.27	1.84148e-124
PRRC2C	6.00971e-129	-13.9649	0.267	0.325	2.17419e-124
ANKRD11	1.12786e-128	-0.910068	0.088	0.143	4.08037e-124
GCSH	1.33216e-128	-11.9078	0.197	0.258	4.8195e-124
NOP58	1.40554e-128	-1.4222	0.127	0.186	5.08496e-124
PSMA5	1.40707e-128	-2.40703	0.197	0.26	5.0905e-124
C14orf166	2.12292e-128	-6.72658	0.338	0.377	7.68031e-124
CARD19	2.1779e-128	-0.267042	0.058	0.106	7.87921e-124
TSSC4	2.4296e-128	-0.408207	0.091	0.146	8.78979e-124
HACD3	2.44376e-128	-4.15934	0.326	0.257	8.84102e-124
FIP1L1	2.9281e-128	-0.495146	0.09	0.145	1.05933e-123
TULP4	6.45936e-128	-0.898505	0.104	0.161	2.33687e-123
ITGB1	6.65046e-128	-13.8299	0.257	0.318	2.406e-123
MRPS16	7.95207e-128	-3.78739	0.235	0.297	2.8769e-123
SPNS1	8.56701e-128	-0.427349	0.073	0.124	3.09937e-123
ID2	1.07353e-127	-17.2072	0.277	0.209	3.88381e-123
GPR108	1.31432e-127	-0.561632	0.077	0.13	4.75495e-123
PES1	2.4743e-127	-0.410316	0.088	0.142	8.95151e-123
EEF1A1	2.47552e-127	#NAME?	0.987	0.972	8.95595e-123
RALY	5.28055e-127	-4.34879	0.222	0.281	1.9104e-122
OGFR	5.63072e-127	-0.283613	0.063	0.113	2.03708e-122
BOLA3	8.19196e-127	-5.02935	0.187	0.25	2.96369e-122
SLC35C2	9.53486e-127	-0.31095	0.068	0.118	3.44952e-122
TMUB1	1.59371e-126	-0.720123	0.09	0.145	5.76571e-122
SEPP1	1.91028e-126	4.36654	0.15	0.213	6.911e-122
PRDX6	2.06447e-126	-10.2006	0.374	0.414	7.46883e-122
PEX16	3.1679e-126	-0.330206	0.071	0.122	1.14608e-121
MRPS25	4.89024e-126	-2.95398	0.174	0.232	1.76919e-121
RALBP1	7.40233e-126	-0.448958	0.096	0.152	2.67802e-121
LARS	8.02366e-126	-1.01827	0.134	0.194	2.9028e-121
TBRG4	1.12893e-125	-0.302576	0.06	0.109	4.08423e-121
TMEM14B	1.35077e-125	-44.3261	0.304	0.356	4.8868e-121
JTB	2.40876e-125	-12.4746	0.297	0.345	8.7144e-121
TSN	2.42092e-125	-0.627364	0.147	0.209	8.7584e-121
RPP25L	3.39875e-125	-0.287217	0.068	0.118	1.2296e-120
RMDN3	3.796e-125	-0.277185	0.064	0.114	1.37332e-120
TMCO1	5.78439e-125	-11.0104	0.21	0.27	2.09268e-120
PCMTD1	6.79419e-125	-3.49788	0.156	0.216	2.458e-120
BRIX1	7.44178e-125	-0.330406	0.086	0.14	2.69229e-120
ZFYVE21	7.82399e-125	-0.438861	0.116	0.175	2.83056e-120
SOD2	8.16256e-125	-40.4238	0.166	0.229	2.95305e-120
ZNF721	1.52065e-124	-0.304963	0.054	0.1	5.50139e-120
PCID2	3.51327e-124	-1.08621	0.06	0.108	1.27103e-119
EXOC7	4.71512e-124	-0.322379	0.081	0.134	1.70583e-119
NTAN1	9.27373e-124	-2.06831	0.126	0.185	3.35505e-119
BET1L	1.47497e-123	-0.298351	0.074	0.125	5.33615e-119
FUOM	1.78394e-123	-0.420903	0.06	0.108	6.45394e-119
SMIM19	2.01379e-123	-3.73825	0.159	0.218	7.2855e-119
PSMD3	2.0517e-123	-0.698469	0.114	0.171	7.42266e-119
HIBADH	2.36961e-123	-2.74844	0.221	0.283	8.57277e-119
DRG1	3.24472e-123	-0.56545	0.121	0.179	1.17388e-118
RPLP2	3.51155e-123	-669.372	0.82	0.822	1.27041e-118
PPCS	4.00088e-123	-1.29498	0.147	0.206	1.44744e-118
PPIF	4.4614e-123	-10.9061	0.086	0.139	1.61404e-118
RPL19	5.08282e-123	-427.066	0.91	0.918	1.83886e-118
CDC42SE1	5.08745e-123	-0.442863	0.083	0.135	1.84054e-118
YBX1	7.10749e-123	-75.2305	0.563	0.632	2.57135e-118
COMMD7	1.00197e-122	-0.85784	0.159	0.219	3.62492e-118
TBRG1	1.69788e-122	-0.652654	0.101	0.156	6.1426e-118
MPDU1	2.50981e-122	-0.503322	0.071	0.12	9.08e-118
POLDIP2	2.55232e-122	-0.918946	0.131	0.189	9.23378e-118
PDS5A	2.66107e-122	-0.386033	0.07	0.12	9.62723e-118
PPP2R5E	2.80426e-122	-1.54433	0.132	0.192	1.01453e-117
GYG1	2.99218e-122	-0.428661	0.078	0.129	1.08251e-117
XRCC6	3.08776e-122	-4.59151	0.237	0.297	1.11709e-117
ARID1A	4.11196e-122	-0.280736	0.072	0.122	1.48763e-117
SLC25A11	4.76765e-122	-1.46717	0.138	0.197	1.72484e-117
RMDN1	7.38516e-122	-1.10831	0.099	0.153	2.6718e-117
PPP1CA	8.36884e-122	-6.78311	0.232	0.286	3.02768e-117
TSPAN14	9.39303e-122	-0.408292	0.23	0.166	3.39821e-117
NT5C3A	9.78579e-122	-6.92556	0.074	0.125	3.5403e-117
GLG1	1.00611e-121	-3.94422	0.11	0.166	3.63992e-117
WNK1	1.03449e-121	-0.477735	0.102	0.158	3.74257e-117
TP53TG1	1.20284e-121	-1.08818	0.097	0.151	4.35164e-117
FUS	1.39164e-121	-12.1353	0.46	0.375	5.03467e-117
GBA	2.40862e-121	-0.89947	0.08	0.131	8.7139e-117
ALG8	2.68251e-121	-0.767016	0.094	0.148	9.70478e-117
METAP2	2.8501e-121	-1.907	0.183	0.244	1.03111e-116
ZDHHC24	5.29099e-121	-0.370924	0.065	0.113	1.91417e-116
TSPAN3	5.75664e-121	-20.2347	0.314	0.358	2.08264e-116
TUBB4B	6.42289e-121	-38.9797	0.38	0.305	2.32367e-116
PCBD1	6.49822e-121	-9.41107	0.301	0.35	2.35093e-116
SLC35A4	9.30621e-121	-0.291474	0.062	0.109	3.3668e-116
SCAMP4	9.70238e-121	-0.422009	0.083	0.135	3.51013e-116
CINP	1.21253e-120	-0.496896	0.087	0.14	4.38668e-116
ARPC1A	1.26778e-120	-9.2889	0.323	0.373	4.58658e-116
MZT2A	1.38835e-120	-8.10963	0.171	0.231	5.02278e-116
SMARCB1	1.4365e-120	-1.42544	0.177	0.238	5.19696e-116
PIGH	1.81082e-120	-0.556679	0.098	0.152	6.55119e-116
EMC4	2.06072e-120	-3.22276	0.232	0.289	7.45527e-116
PIGA	2.68238e-120	-1.32948	0.08	0.131	9.70432e-116
RRP1B	2.69574e-120	-0.312047	0.056	0.102	9.75264e-116
ARFGAP2	3.50381e-120	-0.281095	0.081	0.133	1.26761e-115
PLA2G12A	1.00095e-119	-0.409279	0.074	0.124	3.62125e-115
MFGE8	1.01409e-119	-62.9196	0.409	0.328	3.66879e-115
SERINC3	1.0638e-119	-1.73578	0.162	0.22	3.84861e-115
ZDHHC7	1.30859e-119	-0.405073	0.06	0.106	4.73422e-115
ALKBH7	1.42302e-119	-37.414	0.375	0.401	5.1482e-115
RCHY1	1.55904e-119	-0.362647	0.081	0.132	5.64029e-115
TSEN34	1.98633e-119	-1.10846	0.141	0.2	7.18613e-115
RAMP1	2.12658e-119	-96.9201	0.349	0.403	7.69353e-115
BLOC1S4	2.94989e-119	-1.0893	0.063	0.11	1.06721e-114
HMGXB3	5.96816e-119	-0.970641	0.104	0.159	2.15916e-114
ETFA	1.23348e-118	-0.560981	0.119	0.176	4.4625e-114
BCLAF1	1.36708e-118	-1.48931	0.146	0.204	4.94584e-114
SLC6A17	1.48141e-118	-13.7856	0.093	0.144	5.35945e-114
NDUFAF2	1.53883e-118	-0.906453	0.115	0.171	5.56719e-114
WBP11	1.78556e-118	-1.08133	0.146	0.203	6.4598e-114
GRAMD1A	1.99339e-118	-0.264574	0.063	0.111	7.21167e-114
PAFAH1B3	2.3053e-118	-0.828379	0.127	0.184	8.34013e-114
HLA-DPB1	3.1357e-118	-39.0073	0.179	0.124	1.13443e-113
WAC	3.57502e-118	-0.774393	0.181	0.244	1.29337e-113
MCOLN1	3.89327e-118	-0.455301	0.072	0.121	1.40851e-113
LRPAP1	3.9185e-118	-165.38	0.285	0.322	1.41764e-113
CKAP4	4.36472e-118	-0.398671	0.067	0.116	1.57907e-113
HERC2	5.78497e-118	-0.445058	0.056	0.101	2.09289e-113
SLC38A2	6.82952e-118	7.11314	0.251	0.187	2.47078e-113
IDH3G	1.09569e-117	-0.907965	0.149	0.208	3.96399e-113
GNG5	1.4613e-117	-38.3433	0.55	0.443	5.28668e-113
SLAIN2	2.8449e-117	-0.27022	0.055	0.101	1.02923e-112
PTPN2	3.0087e-117	-0.472778	0.103	0.157	1.08849e-112
RPL18A	3.48314e-117	#NAME?	0.896	0.91	1.26013e-112
SDR39U1	4.53871e-117	-0.399542	0.094	0.147	1.64201e-112
ACADS	5.838e-117	-0.689796	0.071	0.119	2.11207e-112
ARHGAP1	5.97369e-117	-0.37112	0.062	0.109	2.16116e-112
COMMD9	8.84788e-117	-0.393602	0.089	0.141	3.20098e-112
RDH11	9.51149e-117	-5.44548	0.082	0.133	3.44107e-112
HNRNPM	9.88849e-117	-2.00539	0.251	0.313	3.57746e-112
LY6E	1.07532e-116	-288.564	0.477	0.499	3.8903e-112
TTC1	2.04255e-116	-0.423414	0.108	0.163	7.38954e-112
REL	2.07703e-116	5.53964	0.206	0.146	7.51429e-112
GHITM	2.11038e-116	-9.15039	0.328	0.377	7.63493e-112
SUCLG2	2.22796e-116	-0.340481	0.089	0.141	8.06032e-112
ZNF330	2.36622e-116	-2.45633	0.214	0.273	8.56052e-112
SMC6	2.80647e-116	-0.773039	0.281	0.215	1.01532e-111
RPL17	2.92165e-116	-29.6765	0.471	0.495	1.05699e-111
CSE1L	3.18071e-116	-0.291349	0.063	0.11	1.15072e-111
NSMAF	3.77387e-116	-0.384693	0.06	0.106	1.36531e-111
FKBP2	5.43674e-116	-13.3396	0.307	0.355	1.9669e-111
KIAA0141	6.08212e-116	-0.304753	0.072	0.121	2.20039e-111
SCAMP3	6.31714e-116	-3.7216	0.179	0.236	2.28542e-111
CHURC1	8.12845e-116	-1.098	0.131	0.188	2.94071e-111
EIF2S3	1.30508e-115	-19.3102	0.344	0.396	4.72151e-111
TXNDC9	1.89822e-115	-0.333086	0.084	0.135	6.86739e-111
RAB3D	2.17068e-115	-0.452208	0.102	0.157	7.85308e-111
TALDO1	2.67791e-115	-10.028	0.301	0.352	9.68816e-111
PLEKHA5	3.13093e-115	-13.4689	0.408	0.33	1.13271e-110
ELOF1	4.2535e-115	-0.408636	0.106	0.16	1.53883e-110
PRDX3	5.20522e-115	1.32129	0.315	0.366	1.88314e-110
PRCC	5.93051e-115	-0.389619	0.096	0.149	2.14554e-110
RAB17	6.50276e-115	-2.77075	0.077	0.126	2.35257e-110
MRPL2	6.74028e-115	-0.680839	0.108	0.162	2.4385e-110
MAP1LC3B	8.55756e-115	-14.4494	0.383	0.309	3.09595e-110
SLC6A8	8.91905e-115	-0.32026	0.092	0.145	3.22674e-110
ZNF503	9.34244e-115	-1.9895	0.087	0.138	3.37991e-110
NPC2	1.23901e-114	-38.4958	0.558	0.568	4.48249e-110
ASCC2	1.29859e-114	-0.336394	0.059	0.105	4.69806e-110
ECI2	1.41255e-114	-2.612	0.135	0.192	5.11031e-110
DERL1	2.22561e-114	-2.25714	0.14	0.194	8.0518e-110
ADAR	3.19629e-114	-13.7662	0.109	0.162	1.15635e-109
TADA3	3.65103e-114	-0.41898	0.093	0.145	1.32087e-109
ORMDL1	3.74205e-114	-1.4533	0.169	0.227	1.3538e-109
MPC2	5.57765e-114	-1.98801	0.162	0.219	2.01788e-109
PSMC2	5.94624e-114	-0.7609	0.097	0.149	2.15123e-109
SNRPF	9.21223e-114	-4.86652	0.229	0.288	3.3328e-109
KIF5B	2.11523e-113	-5.68772	0.251	0.305	7.65247e-109
METTL5	2.65458e-113	-1.15315	0.158	0.215	9.60374e-109
SLC25A6	3.50029e-113	-93.607	0.657	0.653	1.26633e-108
RPS4X	4.14551e-113	-650.469	0.925	0.948	1.49976e-108
FAM53C	4.17278e-113	-0.747722	0.249	0.185	1.50963e-108
THEM4	4.42222e-113	-0.422071	0.056	0.1	1.59987e-108
CCDC90B	5.13396e-113	-0.707577	0.124	0.18	1.85736e-108
SMIM10L1	7.68031e-113	-0.507317	0.073	0.121	2.77858e-108
ACTN4	1.16843e-112	-8.96098	0.213	0.272	4.22714e-108
RPL36A	1.529e-112	-71.706	0.543	0.574	5.53162e-108
BTG3	2.2956e-112	-14.1056	0.24	0.294	8.30503e-108
MYC	3.27438e-112	-36.0373	0.395	0.318	1.18461e-107
RRAGD	3.5547e-112	-0.93539	0.098	0.15	1.28602e-107
TMEM117	4.9935e-112	0.845847	0.154	0.103	1.80655e-107
ATP6V1A	5.50142e-112	-0.699826	0.104	0.157	1.9903e-107
MAP2K3	7.08705e-112	-1.88172	0.064	0.11	2.56395e-107
C9orf16	7.55673e-112	-9.83897	0.288	0.325	2.73387e-107
MRTO4	8.15094e-112	-0.617624	0.08	0.129	2.94885e-107
ENOPH1	8.59241e-112	-0.374486	0.1	0.152	3.10856e-107
TPGS2	1.29571e-111	-0.89216	0.115	0.17	4.6876e-107
YAP1	1.33483e-111	-0.255391	0.068	0.116	4.82913e-107
RTFDC1	1.39499e-111	-12.0913	0.216	0.273	5.04679e-107
FLII	3.27185e-111	-0.278602	0.062	0.107	1.18369e-106
VAMP5	4.67365e-111	-14.8442	0.145	0.199	1.69083e-106
WASF2	7.95373e-111	-19.2074	0.174	0.231	2.8775e-106
TMEM5	7.95905e-111	-0.500244	0.083	0.132	2.87942e-106
DENR	8.10775e-111	-0.69084	0.103	0.156	2.93322e-106
PSMA3	8.46881e-111	-3.10003	0.201	0.257	3.06385e-106
WIPI1	8.49505e-111	-7.09481	0.105	0.157	3.07334e-106
KIAA1033	9.74473e-111	-0.369625	0.07	0.117	3.52545e-106
CELF1	1.18256e-110	-0.514375	0.137	0.195	4.27825e-106
C7orf50	1.22897e-110	-3.31903	0.153	0.208	4.44615e-106
PNPLA4	1.89984e-110	-0.291333	0.072	0.119	6.87326e-106
TWISTNB	3.05148e-110	-35.0308	0.074	0.122	1.10397e-105
UTP11L	3.52919e-110	-0.531164	0.098	0.149	1.27679e-105
EIF2AK1	3.76596e-110	-0.843721	0.118	0.171	1.36245e-105
NMRK1	3.92593e-110	-0.385316	0.082	0.131	1.42032e-105
TMED4	4.01997e-110	-1.61372	0.173	0.231	1.45434e-105
RAB2A	9.59593e-110	-40.6843	0.38	0.404	3.47162e-105
SLC7A5	1.71337e-109	-3.52344	0.386	0.314	6.19864e-105
ACBD6	1.89521e-109	-0.609632	0.106	0.158	6.85651e-105
SRRT	2.37492e-109	-0.274078	0.061	0.106	8.59197e-105
UCHL5	3.11853e-109	-0.329902	0.059	0.103	1.12822e-104
RBM22	3.43573e-109	-0.254384	0.065	0.11	1.24298e-104
SNX27	4.4367e-109	-0.29418	0.069	0.115	1.60511e-104
SF3A1	6.91361e-109	-0.643515	0.105	0.157	2.50121e-104
BIRC6	7.03498e-109	-0.458697	0.086	0.136	2.54511e-104
MCFD2	1.00649e-108	-0.507874	0.11	0.163	3.64127e-104
TMEM192	1.59887e-108	-0.425781	0.087	0.137	5.7844e-104
TOB1	3.22554e-108	-0.685071	0.26	0.201	1.16694e-103
CDKN1A	3.43033e-108	-88.0099	0.344	0.271	1.24103e-103
RAB5A	5.58608e-108	0.255254	0.189	0.134	2.02093e-103
RNF167	6.38303e-108	-1.862	0.16	0.214	2.30925e-103
MAN1B1	6.39869e-108	-0.277975	0.06	0.104	2.31492e-103
PPP1R7	6.66619e-108	-0.399899	0.115	0.169	2.4117e-103
PPP1R16A	9.27795e-108	-3.39971	0.227	0.162	3.35658e-103
MLX	1.14527e-107	-0.507178	0.099	0.15	4.14336e-103
ACOT13	1.59515e-107	-0.409154	0.085	0.134	5.77092e-103
FAM127B	1.79567e-107	-1.31125	0.184	0.241	6.49639e-103
RPS14	2.05626e-107	-496.421	0.899	0.895	7.43913e-103
PFDN5	2.20791e-107	-168.662	0.676	0.681	7.98777e-103
PLPP1	2.45591e-107	4.36987	0.116	0.073	8.88498e-103
BCL7B	7.19735e-107	-0.396625	0.112	0.165	2.60386e-102
NDUFS6	7.87803e-107	-11.1943	0.333	0.372	2.85011e-102
RPL39	9.29391e-107	-610.287	0.905	0.819	3.36235e-102
DCAF16	9.59016e-107	-0.346991	0.074	0.12	3.46953e-102
HNRNPK	1.31507e-106	-19.101	0.451	0.482	4.75764e-102
TM2D2	1.35968e-106	-1.67498	0.081	0.129	4.91904e-102
DCTPP1	1.43252e-106	-0.487769	0.084	0.132	5.18256e-102
GALNT2	1.49831e-106	-0.251159	0.063	0.108	5.42058e-102
TMED10	1.91719e-106	-23.789	0.414	0.443	6.936e-102
VPS28	2.09624e-106	-24.5738	0.413	0.433	7.58379e-102
RAD23A	2.1697e-106	-7.18047	0.31	0.351	7.84956e-102
TIMM23	2.31302e-106	-0.512407	0.1	0.15	8.36803e-102
PSMG1	2.37201e-106	-2.28689	0.184	0.24	8.58146e-102
RPL22L1	2.47861e-106	-24.7651	0.46	0.365	8.96712e-102
AMDHD2	2.8712e-106	-0.531147	0.09	0.14	1.03874e-101
ACAA1	3.34925e-106	-0.299347	0.067	0.112	1.21169e-101
FBXO32	5.02687e-106	-15.0581	0.131	0.185	1.81862e-101
TMEM69	1.07134e-105	-0.311762	0.073	0.119	3.87588e-101
SNAPC5	1.83281e-105	-0.414108	0.079	0.126	6.63075e-101
N4BP2L2	1.85529e-105	-3.63628	0.377	0.296	6.71208e-101
AUP1	2.57555e-105	-10.0966	0.263	0.311	9.31784e-101
YBEY	6.8417e-105	-0.528493	0.09	0.139	2.47519e-100
KDSR	9.74421e-105	-4.64262	0.221	0.281	3.52526e-100
GFPT1	1.29508e-104	-1.05899	0.061	0.104	4.68533e-100
SH3GLB1	1.45472e-104	-0.968122	0.138	0.192	5.26288e-100
TAP1	1.90811e-104	-41.3559	0.237	0.169	6.90317e-100
PRPF40A	3.05188e-104	-1.82918	0.178	0.234	1.10411e-99
PSMC4	4.29119e-104	-3.83111	0.124	0.177	1.55247e-99
EIF4G1	5.60755e-104	-1.46047	0.118	0.17	2.0287e-99
C8orf33	7.81621e-104	-6.57477	0.119	0.17	2.82775e-99
TSPAN4	8.37906e-104	-22.606	0.28	0.324	3.03137e-99
SPOP	9.42983e-104	-0.494609	0.098	0.149	3.41152e-99
ADRM1	1.01798e-103	-4.65333	0.212	0.265	3.68284e-99
GGPS1	1.07936e-103	-0.286423	0.065	0.109	3.9049e-99
ZFR	1.19471e-103	-0.701915	0.131	0.184	4.32222e-99
HUWE1	3.65327e-103	-0.66207	0.104	0.154	1.32168e-98
BACE2	4.35767e-103	-18.9762	0.362	0.288	1.57652e-98
FEZ2	6.35939e-103	-0.611642	0.103	0.153	2.3007e-98
APEH	7.22254e-103	-0.421029	0.078	0.124	2.61297e-98
NEDD4L	1.01535e-102	-6.79726	0.191	0.248	3.67332e-98
RGS3	1.35666e-102	-9.73015	0.108	0.158	4.90812e-98
MMADHC	1.66486e-102	-2.93457	0.265	0.317	6.02313e-98
KIAA0430	2.33972e-102	-0.252039	0.068	0.112	8.46464e-98
SGTA	2.60408e-102	-0.29581	0.077	0.124	9.42104e-98
DNAJC10	2.88488e-102	-0.578391	0.095	0.143	1.04369e-97
PUM1	3.17879e-102	-0.303911	0.095	0.145	1.15002e-97
PTCD3	3.61964e-102	-0.320618	0.081	0.128	1.30951e-97
CHD3	5.05829e-102	-0.287513	0.071	0.116	1.82999e-97
FAM127A	6.17616e-102	-2.56267	0.261	0.313	2.23441e-97
LZTS1	6.64074e-102	-0.550276	0.061	0.103	2.40249e-97
HSPA2	6.83965e-102	-28.6976	0.247	0.298	2.47445e-97
CFAP36	7.01517e-102	-0.494866	0.117	0.169	2.53795e-97
HDAC1	7.10669e-102	-0.420313	0.09	0.138	2.57106e-97
TMEM126B	7.21612e-102	-0.345476	0.105	0.155	2.61065e-97
SWAP70	8.05279e-102	-6.52641	0.197	0.254	2.91334e-97
DNAJC19	1.13321e-101	-1.42099	0.154	0.207	4.09974e-97
AK6	2.20522e-101	0.867598	0.133	0.187	7.97804e-97
SHARPIN	3.53633e-101	-3.71284	0.178	0.228	1.27937e-96
YPEL3	3.54329e-101	-0.558077	0.082	0.129	1.28189e-96
[truncated: 1,658 more rows]

## Sheet: cluster1-primaryVShealthy
gene	p_val	avg_log2FC	pct.1	pct.2	p_val_adj
MTMR7	0	-2.31246	0	0.514	0
SLC7A2	0	-1.26367	0.014	0.199	0
SARM1	0	-0.775687	0.013	0.231	0
RBM6	0	-2.6523	0.093	0.59	0
TSPOAP1	0	-0.300996	0.001	0.117	0
CROT	0	-0.732928	0.024	0.262	0
GTF2IRD1	0	-3.41073	0.03	0.566	0
UPP2	0	-1.16383	0	0.114	0
PROM1	0	-11.554	0.002	0.86	0
DNAH9	0	-0.431481	0.001	0.12	0
JARID2	0	-6.16758	0.077	0.718	0
CDKL5	0	-0.731596	0.014	0.211	0
HEATR5B	0	-0.809577	0.033	0.252	0
RPS20	0	407.883	0.763	0.034	0
UBE3C	0	-1.51872	0.057	0.375	0
REV3L	0	0.606974	0.137	0.605	0
LRRC23	0	-1.08335	0.067	0.343	0
SCMH1	0	-3.59365	0.059	0.482	0
NME1-NME2	0	-0.381497	0.001	0.136	0
MBTD1	0	-0.827218	0.022	0.227	0
MAP4K3	0	-2.72437	0.051	0.602	0
EXTL3	0	-1.25971	0.035	0.276	0
YAF2	0	-1.34139	0.066	0.347	0
ATP2C1	0	-1.14134	0.085	0.374	0
RUFY3	0	-3.51335	0.058	0.599	0
PLEKHB1	0	2.51155	0.092	0.423	0
NRXN3	0	-58.6651	0	0.197	0
GRAMD1B	0	-11.5562	0.004	0.699	0
VIM	0	Inf	0.912	0.052	0
CD44	0	107.172	0.706	0.042	0
VEZT	0	-1.52302	0.077	0.443	0
IKZF2	0	-0.347334	0.005	0.114	0
EIPR1	0	-0.361538	0	0.114	0
IFT88	0	-2.96128	0.062	0.646	0
ATP6V0A1	0	-2.15815	0.124	0.543	0
PIAS1	0	-2.091	0.094	0.543	0
SLC4A7	0	-6.54224	0.048	0.778	0
TMSB10	0	280.981	0.704	0.015	0
CYP46A1	0	-0.536436	0.004	0.17	0
USP2	0	-0.861415	0.015	0.286	0
FBXO42	0	-1.00939	0.033	0.268	0
CLEC16A	0	-2.94282	0.035	0.404	0
MTREX	0	-0.951788	0	0.261	0
RIPOR1	0	-0.45249	0	0.155	0
PHLPP2	0	-2.25895	0.006	0.428	0
STAU2	0	-2.76683	0.059	0.325	0
USH2A	0	-14.1547	0	0.903	0
ZPBP	0	-3.8799	0.001	0.534	0
EPHA3	0	-2.09945	0	0.356	0
YTHDC2	0	-1.28268	0.069	0.402	0
FAM214A	0	-0.588731	0.027	0.196	0
KATNIP	0	-1.08441	0	0.323	0
ANO2	0	-21.1392	0.003	0.941	0
SCML1	0	-1.35273	0.076	0.36	0
HDAC9	0	-1.97783	0.01	0.535	0
CC2D2A	0	-2.67052	0.104	0.613	0
SNX29	0	-9.68293	0.038	0.885	0
GUCA1A	0	1.74492	0.001	0.396	0
LOC118142757	0	-1.45703	0	0.396	0
VPS13D	0	-1.25259	0.047	0.393	0
CELF2	0	-6.55862	0.058	0.776	0
R3HDM1	0	-2.07086	0.045	0.417	0
ERCC8	0	-0.424135	0.001	0.129	0
PER3	0	-3.98649	0.043	0.606	0
ARID1B	0	-9.6823	0.168	0.757	0
PLEKHA5	0	-38.6087	0.33	0.793	0
TTC17	0	-2.37495	0.131	0.504	0
FSTL4	0	-0.759969	0.004	0.173	0
MCF2L2	0	-5.41098	0.001	0.722	0
ARID4B	0	-0.852127	0.146	0.526	0
KIF1B	0	-12.4047	0.087	0.9	0
SYNE2	0	16.948	0.197	0.887	0
FAM168A	0	-2.07709	0.039	0.417	0
CYFIP2	0	-0.96497	0.017	0.263	0
KMT2C	0	-2.21059	0.139	0.521	0
PUM2	0	-3.07088	0.117	0.677	0
PHF21B	0	-1.29449	0.001	0.299	0
ATP11B	0	-1.07426	0.032	0.33	0
CDK14	0	-2.53616	0.012	0.411	0
CROCC	0	-1.9421	0.025	0.435	0
PSD	0	-0.891653	0.002	0.304	0
RIMBP2	0	-0.814687	0.001	0.231	0
MON2	0	-1.75513	0.079	0.495	0
BICRA	0	-0.558549	0	0.154	0
RPL18	0	631.253	0.857	0.105	0
LIMCH1	0	-11.6446	0.03	0.787	0
SLC12A2	0	-2.84504	0.038	0.515	0
ABCA7	0	-3.43709	0.008	0.641	0
ANKS1A	0	-2.70786	0.055	0.585	0
PKN2	0	-0.712043	0.176	0.569	0
MAP2K4	0	-0.79071	0.032	0.254	0
SNAP91	0	-3.76997	0.001	0.645	0
CDK13	0	-2.25087	0.066	0.488	0
YBX1	0	102.151	0.632	0.057	0
CTNNA2	0	-21.1532	0.001	0.132	0
DIP2B	0	-2.45039	0.097	0.441	0
EML1	0	-2.53519	0.011	0.537	0
ARFGEF1	0	-0.282273	0.117	0.622	0
MYO9A	0	-19.5785	0.066	0.934	0
PFKP	0	-0.405554	0.101	0.411	0
EVI5	0	-1.38607	0.078	0.362	0
TP53BP1	0	-1.13247	0.06	0.332	0
SYT1	0	-28.2772	0.002	0.956	0
REEP1	0	-0.314205	0.009	0.116	0
ATP11A	0	-2.17009	0.071	0.404	0
IFT80	0	-0.541062	0.019	0.169	0
RORA	0	-32.733	0.046	0.814	0
DRD4	0	-1.88284	0.001	0.389	0
GNB5	0	-3.6012	0.06	0.645	0
ELP1	0	-0.39176	0	0.132	0
SLC44A1	0	-2.23003	0.06	0.382	0
SMG6	0	-1.63561	0.037	0.338	0
ZXDC	0	-0.731828	0.02	0.267	0
FRMPD1	0	-3.45881	0.001	0.576	0
CNGB1	0	-11.8613	0.001	0.924	0
PABPC1	0	348.533	0.796	0.092	0
PTPN21	0	-0.594396	0.01	0.166	0
RPL31	0	477.077	0.808	0.05	0
ARHGAP10	0	-14.8226	0.051	0.81	0
VASH1	0	-1.18676	0.003	0.34	0
MYO3B	0	-3.85696	0	0.634	0
EPN2	0	-0.938045	0.046	0.294	0
MPP5	0	-1.04468	0.056	0.302	0
RHOBTB1	0	-1.27173	0.038	0.322	0
CHFR	0	-0.763889	0.026	0.22	0
SELENOO	0	-0.447174	0	0.139	0
LLGL2	0	-1.85244	0.007	0.373	0
PDE8A	0	-4.25459	0.057	0.679	0
CLCN4	0	-0.378642	0.002	0.11	0
IGF2BP2	0	-3.87032	0.076	0.596	0
CLASP1	0	-6.66174	0.071	0.816	0
SLC24A1	0	-1.71132	0.013	0.45	0
ZNF532	0	-1.13287	0.032	0.212	0
ZZEF1	0	-0.971309	0.043	0.326	0
EIF4G3	0	-3.22978	0.11	0.632	0
SEMA3A	0	-4.10675	0.001	0.516	0
ZNF638	0	-2.51505	0.144	0.533	0
RASAL2	0	-11.0734	0.037	0.882	0
MARK3	0	-1.63448	0.098	0.5	0
SLC25A3	0	120.619	0.653	0.098	0
FRYL	0	-2.28426	0.134	0.625	0
ACTB	0	469.886	0.77	0.041	0
WDR62	0	-0.495977	0.002	0.145	0
DLG1	0	-3.11499	0.06	0.56	0
TPD52	0	-2.77649	0.033	0.54	0
NT5C2	0	-1.59655	0.106	0.431	0
DGKD	0	-0.898391	0.025	0.219	0
TOP2B	0	-1.07052	0.078	0.351	0
MAP2	0	21.41	0.103	0.896	0
AMPH	0	-2.46066	0.001	0.542	0
NEBL	0	-4.66162	0	0.142	0
RBFOX1	0	-24.0426	0	0.12	0
GNB1	0	20.2396	0.171	0.886	0
MLLT10	0	-2.18234	0.096	0.51	0
PCM1	0	-1.50173	0.18	0.585	0
TNRC6C	0	-2.42152	0.081	0.499	0
CBFA2T2	0	-2.56597	0.047	0.495	0
ITCH	0	-1.57874	0.06	0.386	0
CLUL1	0	-1.82952	0.01	0.463	0
OSBPL6	0	-0.518528	0.005	0.104	0
CARMIL1	0	-0.701483	0.007	0.149	0
EPB41L2	0	-15.4429	0.035	0.961	0
RFX3	0	-1.92638	0.016	0.441	0
RDH8	0	-0.999513	0	0.279	0
COL5A3	0	-1.31054	0.001	0.216	0
MOK	0	-1.46298	0.143	0.652	0
RBL1	0	-0.430666	0.013	0.136	0
CROCCP3	0	-0.709549	0	0.231	0
MAGI3	0	-2.65888	0.008	0.439	0
COL4A4	0	-0.329298	0.002	0.102	0
IMPG2	0	-19.6737	0.002	0.859	0
MEF2C	0	6.03868	0.188	0.591	0
LRP2	0	3.96921	0.015	0.38	0
PCDHA6	0	-0.413862	0	0.117	0
PCDHGA2	0	-1.413	0.003	0.173	0
PHLPP1	0	-3.02578	0.104	0.42	0
WDR70	0	-1.21233	0.046	0.321	0
MPP4	0	-12.4881	0.007	0.764	0
ME2	0	-1.59527	0.079	0.419	0
FAM135A	0	-0.693431	0.017	0.203	0
COBLL1	0	-2.98075	0.019	0.624	0
ERC1	0	-7.87423	0.091	0.513	0
TRPM3	0	-43.1081	0.003	0.152	0
DOP1A	0	-1.64663	0	0.397	0
KAT6A	0	-1.2503	0.063	0.366	0
TNPO1	0	-1.62884	0.177	0.54	0
PIBF1	0	-1.90519	0.053	0.417	0
ZNF586	0	-0.576009	0.018	0.19	0
RPS5	0	472.688	0.827	0.074	0
NCOA1	0	-7.50891	0.066	0.769	0
CD59	0	106.305	0.577	0.071	0
HACE1	0	-1.05069	0.017	0.316	0
IGSF9	0	-0.974616	0	0.295	0
MAST2	0	-0.957284	0.021	0.235	0
B4GALT1	0	-1.04967	0.07	0.539	0
IPO11-LRRC70	0	-0.557837	0	0.164	0
ERO1B	0	-0.675852	0.022	0.2	0
FTL	0	Inf	0.862	0.12	0
NLK	0	-4.54669	0.031	0.688	0
UIMC1	0	-0.709255	0.044	0.268	0
MMP2	0	-6.17736	0.016	0.475	0
ADD1	0	-4.21374	0.173	0.783	0
L2HGDH	0	-0.963928	0.013	0.271	0
TXNDC16	0	-0.831455	0.019	0.214	0
DNM1L	0	-1.1297	0.1	0.399	0
PTPN4	0	-1.28494	0.05	0.354	0
DOCK9	0	-1.01134	0.014	0.243	0
DOCK3	0	-4.22562	0.002	0.313	0
PPP1R13B	0	-0.649668	0.012	0.189	0
LZTS3	0	-0.401083	0.002	0.15	0
RPL6	0	302.161	0.831	0.02	0
SLC23A2	0	-4.026	0.088	0.672	0
DZANK1	0	-0.447956	0.007	0.143	0
KDM2B	0	-0.783529	0.033	0.219	0
TASP1	0	-0.960032	0.05	0.278	0
RPLP0	0	984.972	0.886	0.031	0
PXN	0	-1.29496	0.09	0.39	0
PEBP1	0	68.8728	0.665	0.094	0
PCBP4	0	5.20391	0.035	0.495	0
RAB11FIP3	0	-0.412348	0.011	0.138	0
AARS1	0	-0.486381	0	0.16	0
TNRC6A	0	-2.4824	0.107	0.512	0
PITPNM2	0	-1.05327	0.012	0.287	0
NRCAM	0	-1.35265	0.009	0.274	0
WDR7	0	-2.24121	0.02	0.481	0
SEL1L3	0	-1.53503	0.014	0.353	0
RPGRIP1	0	-3.41451	0	0.581	0
CLSPN	0	-0.813252	0.006	0.199	0
RFFL	0	-1.19797	0.011	0.31	0
MFSD11	0	-1.34146	0.104	0.404	0
MSH2	0	-1.04336	0.053	0.335	0
MAP3K1	0	-1.26373	0.034	0.368	0
WHRN	0	-0.623606	0.006	0.212	0
FKBP5	0	-18.7962	0.058	0.331	0
HSP90AB1	0	163.98	0.758	0.063	0
JAK2	0	-0.978788	0.019	0.216	0
CDC7	0	-3.9879	0.009	0.115	0
SYDE2	0	-0.618317	0.02	0.225	0
ABLIM1	0	-10.475	0.061	0.763	0
PRTFDC1	0	-0.491522	0	0.125	0
MYO9B	0	-1.56403	0.111	0.462	0
CECR2	0	-4.12151	0.011	0.537	0
CRYBB2P1	0	-0.312756	0	0.108	0
TTC28	0	-3.96394	0.056	0.528	0
RPL3	0	742.641	0.936	0.014	0
MTMR3	0	-1.28506	0.053	0.363	0
PNPLA3	0	-0.325387	0.008	0.115	0
TNRC6B	0	-6.81458	0.191	0.879	0
POLE2	0	-0.630372	0.004	0.168	0
SOS2	0	-1.0201	0.051	0.275	0
TRIM9	0	-0.765861	0.004	0.16	0
KIAA0586	0	-1.11065	0.026	0.325	0
DAAM1	0	-1.91799	0.117	0.494	0
CEP128	0	-0.556211	0.005	0.139	0
SUSD6	0	-1.12687	0.036	0.295	0
ZC3H14	0	-1.28309	0.102	0.415	0
PCNX1	0	-1.08645	0.011	0.319	0
PRORP	0	-0.36299	0	0.11	0
RASSF2	0	-5.57357	0.019	0.642	0
SNPH	0	-0.389828	0.003	0.128	0
ZNF516	0	-1.73906	0.021	0.41	0
CEP192	0	-0.706024	0.036	0.231	0
ANKRD12	0	0.275963	0.216	0.616	0
TBL1X	0	-1.37456	0.035	0.343	0
POLA1	0	-1.13774	0.036	0.357	0
GUCY2F	0	-0.561189	0	0.183	0
AMMECR1	0	-0.944466	0.02	0.277	0
STAG2	0	-2.85528	0.149	0.492	0
CACNA1F	0	-1.21057	0.001	0.359	0
SYP	0	-2.33042	0.01	0.476	0
RS1	0	-0.906532	0	0.255	0
EEA1	0	-1.22846	0.112	0.437	0
RBM3	0	51.0109	0.609	0.096	0
FGF14	0	-6.05846	0	0.222	0
KPNA3	0	-1.89733	0.1	0.52	0
VWA8	0	-6.09327	0.04	0.778	0
TANGO6	0	-0.80569	0.016	0.224	0
WDR59	0	-2.67513	0.035	0.428	0
ABCC1	0	-0.764796	0.021	0.241	0
ANTKMT	0	-0.317611	0	0.123	0
GGA2	0	-1.98886	0.104	0.554	0
XYLT1	0	-5.09323	0.038	0.419	0
VPS35L	0	-0.805393	0	0.207	0
IQCH	0	-1.12773	0.003	0.252	0
CORO2B	0	-1.40661	0.011	0.37	0
HERC1	0	-1.82056	0.063	0.46	0
AP3B2	0	-1.62882	0.002	0.393	0
CEMIP	0	21.8029	0.004	0.147	0
CSPP1	0	-2.37594	0.067	0.488	0
ZDHHC2	0	-1.61229	0.034	0.435	0
RP1	0	-7.70025	0.001	0.735	0
FZD3	0	-1.04569	0.033	0.308	0
INTS9	0	-0.671205	0.037	0.243	0
IKBKB	0	-0.820468	0.04	0.266	0
STK3	0	-1.92602	0.121	0.452	0
EIF3E	0	79.7592	0.651	0.096	0
IL7	0	-0.785272	0.006	0.119	0
TRPS1	0	-1.06249	0.012	0.231	0
EEF1D	0	205.849	0.764	0.058	0
ERI1	0	-0.485839	0.024	0.184	0
MAP4K1	0	-0.487369	0.003	0.168	0
SLC17A7	0	-1.04457	0.001	0.312	0
RPS16	0	407.743	0.831	0.076	0
ZFR2	0	-0.662162	0.009	0.212	0
RPS19	0	Inf	0.903	0.097	0
CRX	0	-1.7991	0.001	0.397	0
ATP1A3	0	-0.812492	0.004	0.262	0
PLA2G4C	0	3.66027	0.06	0.645	0
CABP5	0	-8.34418	0.001	0.686	0
MAST1	0	-0.533808	0.006	0.172	0
RPL18A	0	Inf	0.91	0.005	0
GRIK5	0	-0.376588	0	0.132	0
SIPA1L3	0	-0.93016	0.016	0.237	0
RUNDC3B	0	-0.462382	0.002	0.14	0
CFAP69	0	-0.41189	0.009	0.155	0
MPP6	0	-0.929887	0.031	0.21	0
H2AZ2	0	-0.346475	0	0.135	0
GRB10	0	-4.3396	0.026	0.7	0
COBL	0	-2.23966	0.025	0.446	0
CHCHD2	0	100.516	0.623	0.063	0
HSPB1	0	308.418	0.609	0.002	0
GLCCI1	0	-2.11447	0.012	0.238	0
NRF1	0	-1.05233	0.018	0.302	0
ZNF862	0	-0.610376	0.032	0.236	0
FSD1L	0	-1.98464	0.007	0.441	0
MEGF9	0	-1.84897	0.033	0.349	0
TLE4	0	-1.4713	0.029	0.391	0
AKNA	0	-1.15022	0.026	0.349	0
DNM1	0	-2.96356	0.018	0.418	0
KDM4C	0	-6.90908	0.025	0.657	0
KANK1	0	-3.39117	0.099	0.546	0
APBA1	0	-0.870046	0.003	0.138	0
SH3GL2	0	-1.73126	0.002	0.349	0
ABHD17B	0	-1.67235	0.058	0.347	0
DNMBP	0	-0.723578	0.008	0.224	0
MAPK8	0	-2.83731	0.058	0.43	0
ATE1	0	-1.86477	0.099	0.42	0
PPP3CB	0	-0.914244	0.065	0.32	0
BMPR1A	0	-2.13741	0.054	0.475	0
GBF1	0	-1.83611	0.074	0.447	0
CPEB3	0	-2.44313	0.023	0.458	0
NEURL1	0	-3.05243	0.012	0.57	0
TASOR2	0	-0.88474	0	0.222	0
CCNY	0	-2.24607	0.052	0.477	0
RPL28	0	613.961	0.902	0.096	0
RPL19	0	536.276	0.918	0.037	0
FBXL20	0	-1.55834	0.041	0.384	0
RGS9	0	-4.72374	0.001	0.74	0
SEPTIN4	0	-0.831993	0	0.244	0
PFN1	0	159.803	0.611	0.009	0
CYTH1	0	-3.83749	0.055	0.529	0
ASIC2	0	-14.5415	0	0.108	0
EZH1	0	-2.35145	0.043	0.537	0
SMURF2	0	-1.17862	0.03	0.347	0
RCVRN	0	56.4886	0.007	0.626	0
UNC119	0	6.79387	0.08	0.754	0
MAPK10	0	-2.68111	0.004	0.336	0
ELF2	0	-1.80755	0.111	0.415	0
CPE	0	-1.46381	0.034	0.538	0
RPL34	0	464.119	0.896	0.045	0
GALNT7	0	-2.02072	0.025	0.251	0
FBXW7	0	-2.27957	0.057	0.328	0
TBC1D19	0	-0.834079	0.027	0.257	0
NSD2	0	-1.5729	0	0.347	0
SH3D19	0	-1.94635	0.04	0.415	0
LRP2BP	0	-0.579764	0.012	0.193	0
FAM149A	0	-1.26604	0.019	0.352	0
HSPA8	0	142.506	0.64	0.032	0
PPP6R3	0	-1.71579	0.1	0.501	0
CEP164	0	-1.41921	0.057	0.42	0
CEP126	0	-0.442343	0.009	0.144	0
NECTIN1	0	-0.281227	0.007	0.102	0
SLC1A2	0	-2.89164	0	0.529	0
MADD	0	-0.729953	0.039	0.278	0
ELMOD1	0	-0.525116	0.001	0.14	0
RPS13	0	797.318	0.857	0.058	0
ATP5F1B	0	-0.27824	0	0.104	0
PPM1H	0	-5.99284	0.042	0.474	0
PRH1	0	-5.58979	0.002	0.748	0
PRR4	0	-5.5143	0.029	0.748	0
ACAD10	0	-0.807293	0.028	0.247	0
NAA25	0	-1.35529	0.065	0.387	0
STX2	0	-0.544309	0.025	0.189	0
GAPDH	0	Inf	0.826	0.175	0
GNB3	0	-0.624365	0.002	0.518	0
ENO2	0	8.32494	0.058	0.461	0
LDHB	0	158.266	0.605	0.048	0
C2CD5	0	-1.19495	0.04	0.344	0
RIC8B	0	-0.753984	0.036	0.241	0
MAK	0	-9.84189	0.004	0.9	0
RNGTT	0	-1.28189	0.027	0.383	0
TULP1	0	-2.0502	0.001	0.494	0
RPS12	0	Inf	0.936	0.061	0
PACRG	0	-1.05012	0.002	0.202	0
FAM120B	0	-0.740437	0.04	0.244	0
GUCA1B	0	-2.11825	0.001	0.462	0
PRPH2	0	-7.22392	0.002	0.868	0
BICRAL	0	-1.81023	0	0.321	0
IMPG1	0	-7.29016	0.001	0.838	0
TENT4A	0	-0.428304	0	0.153	0
CERT1	0	-1.19243	0	0.251	0
RASGRF2	0	-4.34592	0.003	0.645	0
LMNB1	0	-0.423138	0.008	0.14	0
FAM172A	0	-3.1404	0.09	0.48	0
PDE4D	0	-15.36	0.081	0.588	0
FGF1	0	-5.47727	0.005	0.618	0
LIFR	0	-0.601366	0.01	0.203	0
RARS1	0	-0.453454	0	0.132	0
WWC1	0	-0.895536	0.012	0.203	0
MACROH2A1	0	-0.683722	0	0.209	0
DPYSL3	0	-4.74032	0.013	0.699	0
ARL6	0	-1.69944	0.016	0.436	0
KPNA1	0	-1.46165	0.056	0.357	0
XRN1	0	-1.51024	0.065	0.426	0
KAT2B	0	-0.949585	0.024	0.28	0
LOC107986084	0	-0.429888	0	0.141	0
GNAT1	0	2.643	0.002	0.743	0
USP9Y	0	-1.05738	0.011	0.249	0
TTTY15	0	-1.04106	0.016	0.249	0
RPL24	0	233.235	0.746	0.055	0
CBLB	0	-1.89063	0.03	0.352	0
FRMD4B	0	-3.64986	0.026	0.557	0
KLHL18	0	-1.05616	0.025	0.306	0
NEK11	0	-0.507861	0.012	0.145	0
ABCC5	0	-5.15887	0.108	0.566	0
ABHD14A-ACY1	0	-0.550879	0.004	0.17	0
ARHGEF26	0	-0.573548	0.004	0.175	0
NKTR	0	-6.2522	0.112	0.467	0
FOXP1	0	-1.62806	0.064	0.434	0
EEF1B2	0	224.692	0.737	0.019	0
EPB41L5	0	-1.83381	0.034	0.398	0
ASB3	0	-0.756363	0.018	0.235	0
GPR75-ASB3	0	-0.80526	0	0.235	0
RPS15	0	640.205	0.837	0.016	0
TACR1	0	-2.8815	0	0.392	0
USP34	0	-3.61984	0.141	0.751	0
PLCD4	0	-2.52418	0.007	0.448	0
BIRC6	0	-5.20555	0.136	0.735	0
PRKD3	0	-1.73166	0.091	0.465	0
RAB3GAP1	0	-1.45729	0.109	0.421	0
SLC25A12	0	-0.941094	0.046	0.321	0
DARS1	0	-0.51272	0	0.146	0
THADA	0	-1.21667	0.043	0.367	0
AAK1	0	-0.967892	0.069	0.656	0
TIA1	0	-1.15267	0.079	0.346	0
ALMS1	0	-1.07091	0.024	0.313	0
RALGPS2	0	-5.00765	0.064	0.738	0
ANGPTL1	0	-1.7616	0	0.411	0
RPL22	0	162.763	0.77	0.05	0
CHD5	0	-0.297657	0.001	0.104	0
ASH1L	0	-3.33914	0.171	0.608	0
DNAJC6	0	-1.63015	0.006	0.307	0
LEPR	0	-0.273096	0.008	0.114	0
PDC	0	-8.25877	0.001	0.782	0
RO60	0	-0.906917	0	0.25	0
KIF21B	0	-0.593451	0.002	0.171	0
AKT3	0	-4.38577	0.077	0.663	0
ADGRL2	0	-12.5155	0.001	0.196	0
KDM5B	0	-5.97167	0.104	0.655	0
SSX2IP	0	-0.811454	0.019	0.272	0
PIK3R3	0	-0.81439	0.024	0.218	0
CCDC181	0	-0.411119	0.004	0.158	0
PTBP2	0	-0.878593	0.034	0.263	0
DHDDS	0	-0.693365	0.044	0.256	0
MESD	0	-0.431132	0	0.145	0
CTSD	0	79.363	0.557	0.04	0
STAG1	0	-4.8391	0.056	0.645	0
RPS25	0	330.03	0.844	0.014	0
TTR	0	Inf	0.018	0.168	0
CFAP94	0	-0.688268	0	0.171	0
ELOVL4	0	-1.3813	0.004	0.367	0
UBE3D	0	-0.872963	0.017	0.208	0
ANKRD13C	0	-1.09206	0.056	0.287	0
SGIP1	0	-12.3376	0.002	0.864	0
FOXO3	0	-14.6429	0.127	0.549	0
ARMC2	0	-0.449228	0.014	0.15	0
OLFM3	0	-1.33534	0	0.1	0
KLF12	0	-1.50282	0.012	0.28	0
WDR35	0	-0.707436	0.032	0.213	0
DNAH7	0	-1.26934	0.002	0.33	0
TJP2	0	-5.78186	0.038	0.72	0
CNTRL	0	-0.655424	0.026	0.226	0
INVS	0	-1.87011	0.016	0.315	0
DENND1A	0	-2.20873	0.026	0.392	0
BBOF1	0	-0.8092	0.012	0.183	0
NPC2	0	46.6449	0.568	0.029	0
TTLL5	0	-4.72349	0.028	0.677	0
ESRRB	0	-4.47353	0	0.491	0
KLHL29	0	-3.54457	0.009	0.583	0
DNMT3A	0	-1.45591	0.058	0.367	0
ATAD2B	0	-1.21171	0.031	0.317	0
SLC17A5	0	-1.48354	0.069	0.355	0
IDE	0	-1.02905	0.044	0.296	0
ARMH3	0	-1.30434	0	0.288	0
KANSL1	0	-3.18965	0.077	0.668	0
MLANA	0	269.953	0.791	0.053	0
PLXDC2	0	-15.8129	0.002	0.774	0
PLS1	0	-0.779679	0.001	0.169	0
NR2C1	0	-0.792718	0.032	0.27	0
PPP3CC	0	-2.42036	0.094	0.605	0
TENT4B	0	-0.651346	0	0.172	0
ECHDC2	0	-1.3691	0.118	0.471	0
SEC22A	0	-1.04961	0.011	0.241	0
ZMYM2	0	-1.59291	0.125	0.512	0
GPSM2	0	-0.586875	0.013	0.187	0
ZRANB3	0	-1.59571	0.02	0.384	0
RPL21	0	497.35	0.836	0.025	0
SHLD2	0	-0.634481	0	0.176	0
RPL5	0	631.369	0.841	0.076	0
SPATA1	0	-0.435668	0	0.128	0
LRRC39	0	-1.76619	0.123	0.53	0
RPAP2	0	-1.02155	0.059	0.33	0
SLC66A2	0	-0.934713	0	0.136	0
BBS9	0	-7.3516	0.026	0.866	0
SEPTIN7	0	-0.805754	0	0.244	0
KIAA1549	0	-0.683823	0.018	0.236	0
MED13L	0	-4.53241	0.085	0.653	0
ITPR2	0	0.69744	0.088	0.442	0
CCDC91	0	-2.42979	0.135	0.55	0
ATP7B	0	-0.288416	0.003	0.105	0
PFDN5	0	182.569	0.681	0.121	0
BAZ2B	0	-4.04873	0.143	0.762	0
SLC12A5	0	-0.61462	0.024	0.252	0
PARD6B	0	-0.655543	0.006	0.211	0
PAIP2B	0	-0.346286	0.013	0.136	0
ATP8A1	0	-1.69842	0.04	0.407	0
F13A1	0	-0.630949	0.004	0.154	0
PACSIN1	0	-1.30695	0.001	0.321	0
ATXN1	0	-8.67525	0.037	0.89	0
RUNX2	0	-0.393089	0.001	0.13	0
PIWIL1	0	-0.552782	0.002	0.194	0
DMAC2L	0	-0.34488	0	0.12	0
FAM193A	0	-2.02746	0.057	0.364	0
GRK4	0	-1.0317	0.034	0.279	0
HS3ST3B1	0	-0.739825	0.002	0.181	0
PPDPF	0	83.2419	0.567	0.048	0
RPL23	0	282.328	0.681	0.037	0
NAPB	0	-0.516644	0.021	0.203	0
STK35	0	-1.98549	0.028	0.42	0
CITED1	0	341.551	0.572	0.019	0
CHURC1-FNTB	0	-0.730653	0.001	0.196	0
MMP24	0	-0.557401	0	0.145	0
AGO3	0	-1.17854	0.065	0.34	0
ST3GAL3	0	-11.5523	0.041	0.874	0
PCNX4	0	-1.19994	0.012	0.33	0
DYNC2I1	0	-2.28484	0	0.496	0
FGD3	0	-0.507583	0.007	0.188	0
COX7C	0	75.0322	0.679	0.063	0
RAB3IP	0	-0.81262	0.022	0.22	0
MACF1	0	-3.84812	0.139	0.795	0
KDM4B	0	-1.53757	0.03	0.432	0
AKAP9	0	19.4016	0.231	0.904	0
SEM1	0	-0.480253	0	0.141	0
GNGT1	0	29.6945	0.004	0.691	0
SGCE	0	-0.946457	0.04	0.329	0
ZNF780B	0	-1.02239	0.015	0.294	0
SPECC1	0	-0.926427	0.011	0.259	0
DOCK4	0	-2.6621	0.012	0.297	0
PODXL	0	0.846903	0.011	0.435	0
MKLN1	0	-2.59563	0.141	0.496	0
CHN1	0	-0.484231	0.002	0.131	0
TTBK2	0	-1.66243	0.036	0.417	0
MINDY2	0	-0.761164	0	0.225	0
VPS13C	0	-1.48514	0.101	0.417	0
AIPL1	0	34.7058	0.003	0.864	0
MTUS1	0	-1.57781	0.048	0.295	0
NRL	0	33.1566	0.011	0.649	0
EPB41L4A	0	-1.61943	0.011	0.392	0
RPL36	0	416.428	0.876	0.073	0
AFDN	0	-0.652734	0.013	0.217	0
STK33	0	-5.4471	0.004	0.668	0
UNC13A	0	-0.610677	0.003	0.183	0
CAMSAP1	0	-3.31912	0.023	0.587	0
SAG	0	-7.64561	0.003	0.96	0
ZBTB46	0	-0.521459	0.003	0.145	0
PNPLA7	0	-0.523777	0.009	0.113	0
ATP5IF1	0	-0.410862	0	0.147	0
CASZ1	0	-7.51183	0.004	0.834	0
SYNE1	0	-9.11229	0.073	0.353	0
ARHGEF9	0	-2.71303	0.059	0.606	0
COX4I1	0	166.773	0.661	0.11	0
TBC1D5	0	-3.53126	0.08	0.593	0
CAPN7	0	-1.36654	0.07	0.411	0
SLC6A6	0	-6.93958	0.02	0.784	0
RPL27	0	267.891	0.761	0.044	0
ANKHD1	0	-1.48964	0.044	0.43	0
DIAPH1	0	-4.06117	0.054	0.398	0
EXOC4	0	-22.2935	0.096	0.977	0
ACAP3	0	-0.870585	0.025	0.288	0
NPHP4	0	-0.458579	0.011	0.17	0
MAP1B	0	-1.73463	0.053	0.755	0
RTBDN	0	0.331918	0.001	0.163	0
SPATA6	0	-0.848839	0.045	0.291	0
ENOSF1	0	-1.5735	0.159	0.556	0
FIGNL1	0	-4.91708	0.019	0.681	0
DDC	0	-4.88526	0.001	0.673	0
ANKRD17	0	-1.02847	0.17	0.604	0
H3-3B	0	-3.18294	0	0.359	0
GUCY2D	0	-1.03873	0.004	0.313	0
DLG4	0	-0.67903	0.019	0.244	0
VPS13B	0	-1.70851	0.072	0.48	0
REEP2	0	-0.388021	0.003	0.14	0
SNAP25	0	-12.5244	0.011	0.743	0
KHDC4	0	-0.609336	0	0.213	0
ARHGEF11	0	-2.05279	0.025	0.447	0
PATJ	0	-2.33984	0.001	0.482	0
PDE6A	0	-31.6972	0.002	0.963	0
ATP8A2	0	-8.34257	0.001	0.86	0
XPO4	0	-1.04382	0.062	0.346	0
CDK8	0	-1.31966	0.038	0.289	0
WASF3	0	-1.25973	0.042	0.352	0
SPART	0	-0.624887	0	0.163	0
TPT1	0	527.568	0.925	0.068	0
PDE6B	0	-4.96078	0.012	0.765	0
PDZD2	0	-7.59163	0.012	0.8	0
LARGE1	0	-5.02048	0.006	0.611	0
SLC2A11	0	-1.30737	0.041	0.376	0
ZNF767P	0	-0.902177	0	0.248	0
LRRIQ1	0	-2.82313	0.005	0.525	0
LARS1	0	-0.423573	0	0.165	0
ARNTL	0	-0.575013	0.014	0.188	0
SBF2	0	-0.963165	0.08	0.772	0
UNC79	0	-1.54426	0.002	0.151	0
MEIS2	0	-4.03865	0.064	0.572	0
VAV3	0	-2.73026	0.012	0.469	0
CRB1	0	-2.56277	0.001	0.565	0
RPS15A	0	539.046	0.82	0.076	0
RELCH	0	-0.596359	0	0.19	0
FBH1	0	-0.351636	0	0.104	0
YARS1	0	-0.390707	0	0.11	0
AGO4	0	-1.48001	0.022	0.387	0
HOOK1	0	-0.536265	0.024	0.184	0
TUT4	0	-3.01174	0	0.604	0
FHOD3	0	-4.16176	0.011	0.579	0
AGTPBP1	0	-2.63089	0.028	0.519	0
ADAM19	0	-1.33577	0.002	0.337	0
TAOK3	0	-2.45388	0.282	0.766	0
MSI1	0	-1.14705	0.008	0.345	0
RNFT2	0	-0.437008	0.006	0.116	0
BICDL1	0	-9.64246	0.001	0.689	0
CCDC146	0	-1.53563	0.008	0.36	0
ADGRB3	0	-6.64301	0.002	0.108	0
KHDC1	0	-0.562855	0.011	0.151	0
ORC3	0	-0.792634	0.048	0.286	0
PHF21A	0	-1.63011	0.069	0.413	0
ATP5MC2	0	-0.29076	0	0.107	0
CD63	0	247.578	0.775	0.095	0
RDH5	0	10.7167	0.004	0.116	0
TFCP2	0	-2.48365	0.047	0.38	0
HNRNPA1	0	117.915	0.698	0.028	0
MAP7	0	-4.97523	0.013	0.65	0
AFG1L	0	-0.434283	0	0.116	0
AHI1	0	-13.9003	0.089	0.97	0
REPS1	0	-0.876308	0.034	0.271	0
USP15	0	-1.1923	0.104	0.459	0
PCNX2	0	-0.93555	0.001	0.271	0
CAPN9	0	-1.97617	0	0.393	0
KIAA1614	0	-0.565126	0.014	0.207	0
RC3H1	0	-1.37201	0.074	0.408	0
USP37	0	-0.867981	0.038	0.246	0
ARMC9	0	-4.91194	0.169	0.855	0
WASHC4	0	-0.35138	0	0.108	0
RCBTB1	0	-0.667018	0.033	0.237	0
NUP42	0	-0.29675	0	0.1	0
MMD2	0	-0.798165	0	0.177	0
ABHD17C	0	-0.582219	0.01	0.191	0
MARCHF7	0	-0.90427	0	0.263	0
EPRS1	0	-0.363857	0	0.121	0
ECPAS	0	-0.859869	0	0.255	0
RALGPS1	0	-1.91177	0.014	0.492	0
ATP6V1G1	0	103.345	0.631	0.08	0
GOLGA1	0	-1.78467	0.036	0.407	0
RPL35	0	370.375	0.827	0.031	0
DENND4C	0	-1.07685	0.048	0.285	0
RPS6	0	814.664	0.887	0.059	0
KIF13A	0	-2.95621	0.096	0.426	0
MYO7A	0	-0.342052	0.001	0.126	0
FCHSD2	0	-2.30165	0.021	0.461	0
THAP12	0	-0.375125	0.007	0.132	0
SDCBP	0	223.176	0.68	0.032	0
UNC13C	0	-4.37122	0	0.514	0
RPLP1	0	Inf	0.957	0.052	0
LRRC49	0	-0.671961	0.003	0.21	0
SPTBN5	0	-1.55232	0.001	0.318	0
TTLL7	0	-1.71969	0.015	0.329	0
ARHGAP29	0	3.10912	0.015	0.258	0
SLC44A5	0	-1.70009	0.002	0.143	0
IFT172	0	-0.759082	0.028	0.263	0
SELENOI	0	-0.447806	0	0.131	0
PPM1B	0	-1.57729	0.105	0.424	0
SLC3A1	0	-0.518905	0.005	0.166	0
FBXO11	0	-1.59081	0.094	0.387	0
DTNB	0	-1.32597	0.056	0.329	0
EXOC6	0	-3.18894	0.023	0.634	0
RPS24	0	576.603	0.925	0.074	0
ITPRID2	0	-0.26689	0	0.101	0
SLC49A4	0	-0.38788	0	0.109	0
SENP7	0	-0.783844	0.037	0.261	0
HERC3	0	-1.45536	0.032	0.425	0
ZGRF1	0	-0.38221	0.007	0.132	0
BBS7	0	-1.38506	0.062	0.405	0
RAP1GDS1	0	-5.29016	0.087	0.623	0
LARP1B	0	-1.08444	0.042	0.299	0
PDE5A	0	-3.45267	0.027	0.553	0
TRPC3	0	-0.554865	0.001	0.175	0
SEPTIN11	0	-0.491561	0	0.144	0
SHROOM3	0	-0.990434	0.007	0.25	0
GSTCD	0	-0.744416	0.022	0.175	0
SEC24B	0	-1.17448	0.066	0.392	0
PPP3CA	0	-7.19671	0.07	0.7	0
ETV6	0	-1.39712	0.035	0.257	0
FGD4	0	-5.98646	0.081	0.803	0
CLSTN3	0	-0.410589	0.011	0.145	0
PPFIA2	0	-10.0084	0.001	0.862	0
MARCHF9	0	-0.572221	0	0.199	0
POC1B	0	-0.716516	0.025	0.218	0
FAM222A	0	-2.92938	0.021	0.375	0
CCDC65	0	-0.57567	0.001	0.173	0
SRRM4	0	-5.27121	0.001	0.753	0
MBNL2	0	-2.21409	0.134	0.63	0
MDGA2	0	-16.1246	0.011	0.155	0
PELI2	0	-2.75692	0.025	0.417	0
RTN1	0	-13.9476	0	0.611	0
RDH12	0	-1.26077	0.001	0.321	0
ESR2	0	-2.80976	0.003	0.55	0
WARS1	0	-0.363209	0	0.118	0
WDR20	0	-1.5568	0.071	0.429	0
SLC12A6	0	-1.60292	0.014	0.373	0
TCF12	0	4.75472	0.158	0.641	0
SERF2	0	165.359	0.748	0.083	0
SRP14	0	74.5379	0.629	0.065	0
UBE2Q2	0	-1.02953	0.069	0.34	0
SCAPER	0	-14.684	0.056	0.938	0
NCOA2	0	-2.88669	0.08	0.579	0
TPM1	0	8.84936	0.084	0.466	0
IGF1R	0	-2.21711	0.129	0.56	0
BBS4	0	-0.834238	0.053	0.306	0
CELF6	0	-1.3839	0	0.374	0
HAPLN3	0	-0.742283	0.008	0.22	0
CRTC3	0	-1.20432	0.055	0.321	0
FTO	0	-2.65879	0.054	0.555	0
CDR2	0	-0.655291	0.028	0.231	0
KIFC3	0	-4.32502	0.072	0.692	0
ADAMTS18	0	-1.70981	0	0.279	0
MBTPS1	0	-1.70542	0.109	0.422	0
MEAK7	0	-0.37636	0	0.127	0
RHOT2	0	-1.00027	0.088	0.394	0
RPS2	0	704.173	0.84	0.022	0
KSR1	0	-0.700285	0.009	0.224	0
RHBDL3	0	-4.30766	0.001	0.463	0
ARSG	0	-1.25225	0.049	0.381	0
BCAS3	0	7.27953	0.079	0.52	0
RMC1	0	-0.49399	0	0.162	0
CCDC40	0	-0.501283	0.01	0.165	0
RPTOR	0	-0.78456	0.04	0.243	0
RNF157	0	-0.910955	0.033	0.22	0
RNF165	0	-0.285542	0.001	0.1	0
DYM	0	-3.51796	0.129	0.604	0
RETREG3	0	-0.566309	0	0.173	0
ZFP14	0	-0.945287	0.025	0.243	0
IFITM3	0	366.111	0.618	0.014	0
LMTK3	0	-1.3508	0.003	0.266	0
RPS11	0	215.965	0.735	0.048	0
RPL13A	0	Inf	0.87	0.01	0
RERE	0	-7.29447	0.107	0.85	0
PEX14	0	-5.42625	0.041	0.552	0
RPL11	0	582.169	0.887	0.13	0
WDTC1	0	-1.52952	0.04	0.392	0
PRKACB	0	-3.25853	0.048	0.586	0
RPS8	0	Inf	0.95	0.038	0
NME7	0	-1.86101	0.048	0.493	0
POU2F1	0	-3.54055	0.041	0.494	0
COP1	0	-1.78947	0	0.444	0
PIP5K1A	0	-1.01447	0.078	0.351	0
ARNT	0	-0.819477	0.061	0.309	0
SYT14	0	-1.53624	0.009	0.339	0
GATAD2B	0	-1.20113	0.054	0.348	0
GALNT2	0	-1.78191	0.108	0.487	0
LYST	0	-2.70168	0.173	0.726	0
CDC42BPA	0	-1.75372	0.131	0.481	0
CAMKMT	0	-1.49805	0.029	0.241	0
RPS27A	0	666.142	0.941	0.029	0
WDPCP	0	-2.9405	0.019	0.488	0
VPS54	0	-1.04096	0.029	0.283	0
MEIS1	0	-4.06147	0.006	0.617	0
ANKRD53	0	-0.404044	0.012	0.129	0
EXOC6B	0	-4.6374	0.056	0.513	0
AFF3	0	-29.3831	0.029	0.201	0
SPOPL	0	-0.582082	0.019	0.182	0
THSD7B	0	-17.0277	0	0.892	0
PKP4	0	-6.59947	0.049	0.345	0
SLC4A10	0	-3.34898	0	0.158	0
LNPK	0	-0.717875	0.007	0.196	0
ZNF385B	0	-18.8771	0.003	0.9	0
UBR3	0	-2.24951	0.053	0.524	0
UNC80	0	-2.39976	0.001	0.522	0
PTH2R	0	-0.688095	0	0.178	0
KANSL1L	0	-1.45609	0.038	0.367	0
SPAG16	0	-3.46552	0.074	0.401	0
LOC100130207	0	-0.350037	0	0.115	0
DIS3L2	0	-1.45901	0.048	0.353	0
GOLGA4	0	-0.492355	0.239	0.737	0
IQSEC1	0	-1.29008	0.032	0.384	0
RPL32	0	772.909	0.849	0.022	0
ZNF660	0	-0.260305	0.005	0.104	0
IGSF11	0	-4.02248	0.054	0.542	0
TMEM108	0	-12.8168	0.01	0.868	0
TRPC1	0	-2.12355	0.009	0.443	0
NCEH1	0	-0.658562	0.008	0.153	0
DCAF1	0	-0.497263	0.006	0.186	0
CAMK2D	0	-6.93427	0.056	0.749	0
ANK2	0	-12.8244	0.034	0.913	0
SPATA5	0	-1.39121	0.027	0.308	0
MARCHF1	0	-29.908	0	0.956	0
RPS3A	0	832.055	0.909	0.027	0
MARCHF6	0	-1.20146	0	0.344	0
RPL37	0	387.607	0.869	0.055	0
SSBP2	0	-4.66952	0.045	0.602	0
IQGAP2	0	-5.78525	0.008	0.772	0
RASA1	0	-2.09454	0.071	0.435	0
BTF3	0	172.76	0.763	0.026	0
FBXL17	0	-4.71429	0.04	0.708	0
ARHGAP26	0	-8.21783	0.01	0.653	0
FARS2	0	-1.16702	0.067	0.319	0
CDKAL1	0	43.651	0.051	0.463	0
IRAK1BP1	0	-0.562598	0.014	0.164	0
PHIP	0	-0.565941	0.165	0.542	0
MMS22L	0	-0.586667	0.015	0.162	0
TBC1D32	0	-5.90609	0.011	0.645	0
SHPRH	0	-0.976888	0.051	0.344	0
ZMYM4	0	-1.62385	0.06	0.429	0
NIPSNAP2	0	-0.860149	0	0.199	0
AGBL3	0	-1.00563	0.007	0.159	0
TLK2	0	-0.60537	0.04	0.246	0
SHROOM2	0	-0.746683	0.01	0.233	0
CASK	0	-1.09054	0.021	0.286	0
KDM6A	0	-0.929718	0.046	0.277	0
HDAC8	0	-1.89786	0.066	0.331	0
TAF1	0	-1.16611	0.05	0.333	0
DIAPH2	0	-1.14768	0.04	0.276	0
RPL10	0	Inf	0.95	0.067	0
NSD3	0	-1.18797	0	0.338	0
RPL7	0	451.236	0.884	0.006	0
UHRF2	0	-0.929725	0.027	0.276	0
ZCCHC7	0	3.21675	0.121	0.586	0
AUH	0	-1.50116	0.078	0.435	0
AOPEP	0	-1.39263	0	0.291	0
NR6A1	0	-2.49184	0.015	0.395	0
ASTN2	0	-2.81055	0.048	0.274	0
WDR31	0	-0.676951	0.009	0.191	0
RPL7A	0	736.859	0.912	0.018	0
PAXX	0	-0.27386	0	0.1	0
RSU1	0	-8.46203	0.103	0.575	0
PARD3	0	-8.32214	0.062	0.654	0
ZEB1	0	-3.1725	0.012	0.506	0
CDHR1	0	-1.85477	0.002	0.466	0
LRMDA	0	-31.4382	0	0.196	0
CAMK2G	0	-1.51237	0.051	0.419	0
LRRC4C	0	-3.54173	0	0.382	0
C11orf49	0	-2.37291	0.066	0.523	0
RPS3	0	823.277	0.879	0.065	0
NCAM1	0	-4.56107	0.003	0.565	0
GLB1L2	0	-0.896373	0.023	0.275	0
SLX4IP	0	-0.742447	0.02	0.215	0
ROM1	0	18.7513	0.016	0.72	0
PLCH2	0	-0.671432	0.001	0.208	0
FAU	0	283.607	0.789	0.1	0
ALDOA	0	287.652	0.657	0.183	0
TLCD3B	0	-0.490821	0	0.183	0
CNKSR2	0	-4.2581	0.001	0.565	0
MPP7	0	-0.557527	0.007	0.178	0
PCDH15	0	-19.5301	0	0.958	0
KIAA1328	0	-1.61998	0.023	0.255	0
FAM124A	0	-1.37803	0.009	0.335	0
MIA2	0	-0.579782	0	0.185	0
WDR17	0	-0.88509	0.008	0.255	0
DLG2	0	-138.011	0.001	0.87	0
DIXDC1	0	-1.63031	0.029	0.368	0
IL18	0	-0.406726	0.001	0.134	0
FOXO1	0	-2.05352	0.035	0.344	0
CRIM1	0	-1.39565	0.029	0.373	0
CACNA2D4	0	-8.47885	0.001	0.739	0
CACNA1C	0	-9.65245	0.002	0.103	0
THRB	0	-2.07653	0.001	0.46	0
ANK3	0	-13.4933	0.004	0.926	0
MAGI1	0	-5.44758	0.013	0.325	0
AKAP6	0	-11.8959	0.011	0.446	0
MIPOL1	0	-0.971209	0.027	0.266	0
NUBPL	0	-1.35777	0.05	0.381	0
NEK7	0	-1.2809	0.079	0.442	0
FER	0	-6.61555	0.068	0.411	0
VTI1A	0	-1.17793	0.043	0.293	0
TEX9	0	-0.803177	0.013	0.246	0
NR3C2	0	-3.13314	0.012	0.503	0
ANKAR	0	-0.785574	0.022	0.235	0
RNF144A	0	-1.91572	0.056	0.501	0
WWC2	0	-1.91853	0.073	0.48	0
AMN1	0	-1.10439	0.074	0.35	0
ZNF385D	0	-1.63932	0.001	0.185	0
SLC35F4	0	-3.52785	0	0.468	0
DST	0	-3.52077	0.052	0.36	0
RABGAP1L	0	-5.90807	0.074	0.612	0
ASTN1	0	-1.52036	0	0.361	0
SETBP1	0	-1.2708	0.011	0.257	0
ATP5F1A	0	-0.554958	0	0.183	0
POC5	0	-0.920643	0.026	0.269	0
CWF19L2	0	-1.06232	0.055	0.284	0
TRIM36	0	-1.09026	0.003	0.299	0
PAN3	0	-1.79971	0.043	0.472	0
SPEF2	0	-0.510188	0.012	0.186	0
DNAI4	0	-0.597638	0	0.157	0
GRM1	0	-2.60402	0	0.47	0
PLOD2	0	-2.65513	0.04	0.463	0
CCDC148	0	-1.01673	0.003	0.263	0
SLC25A27	0	-0.836442	0.024	0.302	0
CYRIB	0	-0.942513	0	0.234	0
TRAPPC8	0	-0.915363	0.058	0.316	0
FBXL2	0	-1.25625	0.024	0.255	0
PTPRD	0	-18.2969	0.001	0.446	0
JAZF1	0	-1.40212	0.069	0.349	0
FBXO36	0	-0.79932	0.009	0.242	0
DGKE	0	-1.08561	0.018	0.336	0
HS2ST1	0	-1.76344	0.048	0.379	0
MSI2	0	-14.8526	0.169	0.946	0
CACNA2D1	0	-18.2177	0.019	0.268	0
C16orf74	0	-3.03228	0.063	0.477	0
ANKH	0	-1.22976	0.042	0.324	0
CDH12	0	-16.8298	0	0.613	0
TOMM70	0	-0.442794	0.011	0.162	0
ABI3BP	0	-0.769989	0	0.138	0
PITPNC1	0	-19.3746	0.06	0.492	0
PRKCA	0	-24.3187	0.113	0.572	0
CEP112	0	-8.17399	0.02	0.853	0
ABCA10	0	-0.334256	0.003	0.111	0
ABCA5	0	-1.24985	0.084	0.423	0
C4orf19	0	-0.472595	0.004	0.128	0
TNIK	0	-3.18658	0.004	0.377	0
DIPK1A	0	-0.687573	0	0.1	0
SORBS2	0	-18.8719	0.066	0.946	0
RABGEF1	0	-2.74958	0.029	0.527	0
VOPP1	0	-2.98468	0.067	0.646	0
AK9	0	-0.672523	0.017	0.213	0
PTPRN2	0	-1.14031	0.026	0.265	0
LRGUK	0	-0.359736	0.003	0.104	0
C2CD6	0	-0.825675	0	0.134	0
RASA2	0	-1.66261	0.033	0.413	0
AFF2	0	-1.83563	0.002	0.366	0
PSD3	0	-4.33793	0.064	0.372	0
MIDEAS	0	-0.320315	0	0.104	0
CFAP70	0	-0.447865	0.004	0.141	0
ADK	0	-3.63009	0.114	0.544	0
KCNMA1	0	-34.1377	0.001	0.106	0
ADAMTS3	0	-2.00016	0.001	0.388	0
PPEF2	0	-17.1841	0.001	0.82	0
GRIK1-AS2	0	-0.346783	0	0.11	0
TSPAN7	0	0.435136	0.025	0.288	0
RPGR	0	-0.693993	0.032	0.235	0
ATP5MPL	0	-0.39713	0	0.123	0
UQCRB	0	116.435	0.764	0.046	0
PPP2R2B	0	-29.5914	0.019	0.95	0
RPL30	0	781.348	0.952	0.101	0
EEF1A1	0	Inf	0.972	0.029	0
ZFAND3	0	-5.78607	0.135	0.772	0
KAT6B	0	-1.41719	0.09	0.373	0
LHFPL4	0	-0.765389	0.001	0.216	0
EXOG	0	-0.354062	0.014	0.138	0
ZFYVE9	0	-0.774825	0.035	0.221	0
NRG1	0	-42.794	0.001	0.13	0
ODR4	0	-0.349347	0	0.125	0
CACNA1D	0	-1.06619	0.011	0.196	0
HYDIN	0	-0.566657	0.003	0.182	0
AFAP1L1	0	-0.528691	0.009	0.164	0
VPS26C	0	-0.374011	0	0.142	0
DYRK1A	0	-1.85041	0.091	0.475	0
LCA5L	0	-0.536932	0.007	0.173	0
C2CD2	0	-0.647736	0.024	0.218	0
BRAF	0	-3.12027	0.058	0.477	0
WDR19	0	-0.641252	0.026	0.198	0
AP3S2	0	-0.68461	0.027	0.205	0
RAB28	0	-2.70862	0.111	0.501	0
MEGF11	0	-1.06475	0.001	0.278	0
AGAP1	0	-22.6756	0.046	0.916	0
BABAM2	0	-2.64279	0	0.54	0
CNNM4	0	-0.631275	0.015	0.199	0
DZIP1L	0	-0.277728	0.009	0.115	0
FANCC	0	-0.844092	0.01	0.212	0
COLEC12	0	-1.80484	0.002	0.403	0
AUTS2	0	-19.3417	0.031	0.889	0
KCNB1	0	-6.4955	0.002	0.799	0
PPP1R9A	0	-5.39991	0.025	0.651	0
GDPD5	0	-0.941845	0.024	0.298	0
DYNC1I1	0	-2.46497	0.023	0.323	0
EMSY	0	-0.831371	0.036	0.256	0
EPB41	0	-8.89601	0.04	0.855	0
SYNJ1	0	-0.959753	0.026	0.254	0
PAXBP1	0	-0.796141	0.035	0.251	0
CCDC24	0	-0.473703	0.018	0.173	0
HLCS	0	-1.21397	0.029	0.265	0
STARD9	0	-1.46633	0.007	0.379	0
ZFYVE28	0	-1.09462	0.033	0.267	0
LOC105372824	0	-0.370534	0	0.127	0
AGPAT3	0	-2.69846	0.087	0.441	0
TRAPPC10	0	-0.747277	0.018	0.225	0
DIP2A	0	-3.79281	0.066	0.646	0
SPTBN4	0	-1.16812	0.003	0.259	0
SIK3	0	-4.57988	0.044	0.726	0
S100A1	0	298.321	0.57	0.001	0
PWWP3A	0	-0.42757	0	0.147	0
MRNIP	0	-0.450594	0	0.13	0
RPL8	0	867.957	0.96	0.078	0
FBXL13	0	-1.68816	0.004	0.409	0
ZNF385A	0	-0.463258	0.017	0.178	0
RPL26	0	311.16	0.767	0.058	0
RPL29	0	618.526	0.836	0.029	0
SLC1A7	0	-1.22295	0.001	0.288	0
PRKAA2	0	-1.1217	0.01	0.316	0
ZSWIM5	0	-1.42371	0.003	0.286	0
ZNF326	0	-2.22667	0.11	0.573	0
HFM1	0	-0.782401	0.003	0.192	0
SPATA17	0	-0.385785	0.003	0.125	0
PKDCC	0	-1.53301	0.007	0.334	0
KIAA1841	0	-1.13686	0.012	0.311	0
DISC1	0	-25.4301	0.019	0.913	0
NEUROD1	0	14.8182	0.002	0.23	0
CFAP221	0	-0.704209	0	0.193	0
BBS5	0	-1.99967	0.023	0.349	0
STPG2	0	-1.13795	0.001	0.218	0
ANTXR2	0	-3.24258	0.011	0.198	0
DCST1	0	-0.369392	0	0.1	0
LMOD1	0	-1.24929	0.001	0.291	0
IGFBP7	0	633.509	0.587	0.054	0
NEK10	0	-1.40878	0.001	0.239	0
NFASC	0	-5.43874	0.002	0.709	0
CLASP2	0	-9.39613	0.11	0.869	0
PPM1L	0	-21.1371	0.007	0.173	0
ICA1L	0	-1.40148	0.028	0.291	0
CCDC191	0	-0.589829	0.013	0.196	0
CADPS	0	-18.3696	0.001	0.35	0
WDFY3	0	-2.46769	0.047	0.528	0
PTPN13	0	-16.7154	0.035	0.872	0
ATXN7	0	-0.942164	0.032	0.276	0
SLMAP	0	-1.11941	0.054	0.297	0
RPL9	0	543.552	0.915	0.012	0
SPDYA	0	-0.361947	0.002	0.102	0
FYCO1	0	-0.985838	0.044	0.292	0
NMNAT3	0	-1.5571	0.024	0.325	0
ZMYM6	0	-0.537581	0.021	0.18	0
YEATS2	0	-0.921468	0.026	0.274	0
CFAP100	0	-0.337861	0	0.105	0
RHO	0	112.073	0.005	0.664	0
TASOR	0	-0.395412	0	0.129	0
H2AZ1	0	-0.36555	0	0.138	0
INTU	0	-1.46655	0.028	0.44	0
ABHD18	0	-1.00038	0.036	0.278	0
ANXA5	0	119.339	0.671	0.098	0
FAM160A1	0	-2.15664	0.004	0.271	0
NIPBL	0	-2.01532	0.15	0.568	0
ADGRV1	0	-3.59011	0.002	0.658	0
ANKRD33B	0	-6.43188	0.003	0.516	0
EGFLAM	0	-4.6577	0.001	0.641	0
RICTOR	0	-3.73709	0.067	0.621	0
TENT2	0	-1.49896	0	0.36	0
ACSL6	0	-0.715015	0.013	0.255	0
STXBP5	0	-1.7769	0.024	0.416	0
DAGLB	0	-0.535484	0.015	0.193	0
RPS14	0	583.913	0.895	0.085	0
HCN1	0	-24.7406	0.001	0.952	0
COG5	0	-1.84568	0.062	0.377	0
BMT2	0	-0.509995	0.002	0.149	0
ADCY1	0	-5.06917	0.016	0.631	0
SPIDR	0	-1.64819	0.108	0.501	0
OXR1	0	-14.2387	0.191	0.92	0
COX6C	0	181.249	0.616	0.067	0
VIRMA	0	-0.714655	0	0.194	0
GKAP1	0	-0.600777	0.02	0.185	0
CFAP47	0	-0.902271	0	0.212	0
SHOC1	0	-0.861803	0	0.146	0
KIAA1958	0	-1.77502	0.008	0.407	0
STRBP	0	-1.47819	0.053	0.378	0
WNK2	0	-3.08041	0.031	0.624	0
MARCHF8	0	-0.595445	0	0.169	0
MICU2	0	-2.14889	0.126	0.605	0
RPL36AL	0	80.8804	0.629	0.02	0
EML5	0	-2.17417	0.003	0.475	0
TTC8	0	-2.07141	0.085	0.534	0
OTX2	0	-2.14085	0.001	0.441	0
FAAH2	0	-1.58095	0	0.265	0
ATP5F1C	0	-0.406983	0	0.145	0
ZMYND19	0	-5.27867	0.011	0.778	0
ARHGAP42	0	-7.15703	0.032	0.748	0
TTC7B	0	-1.08172	0.044	0.355	0
CACNB2	0	-22.6313	0.001	0.951	0
JAM3	0	-2.16655	0.033	0.48	0
SVOP	0	-0.489765	0	0.156	0
CKB	0	15.7759	0.2	0.713	0
BTRC	0	-1.68657	0.034	0.404	0
GABRB3	0	-8.94435	0.022	0.587	0
FRS2	0	-0.80238	0.045	0.263	0
ARIH1	0	-1.41438	0.113	0.474	0
FAM227B	0	-0.715223	0.01	0.178	0
STXBP4	0	-1.0968	0.013	0.202	0
C11orf65	0	-1.07327	0.006	0.276	0
ATP9B	0	-1.07908	0.041	0.336	0
GARRE1	0	-1.07457	0	0.269	0
TUB	0	-1.923	0.015	0.483	0
RIC3	0	-1.26624	0.068	0.432	0
RPL27A	0	386.265	0.78	0.026	0
DENND2B	0	-6.52506	0	0.643	0
PRTG	0	-1.39021	0.05	0.356	0
HDGFL3	0	-0.567283	0	0.181	0
CPLX4	0	-1.37202	0.001	0.304	0
PLEKHA7	0	-2.60263	0.003	0.407	0
B2M	0	585.242	0.75	0.05	0
GOLM2	0	-0.915167	0	0.221	0
CATSPER2	0	-1.94492	0.007	0.468	0
BMERB1	0	-1.20979	0	0.196	0
LOC105371348	0	-0.408356	0	0.153	0
STX3	0	-0.266204	0.133	0.498	0
MARS1	0	-0.329831	0	0.113	0
PBX3	0	-3.007	0.009	0.512	0
ATP5MG	0	-1.44035	0	0.327	0
MYO5B	0	-3.30673	0.006	0.523	0
PRRT2	0	-0.261052	0.003	0.105	0
RPL13	0	Inf	0.966	0.149	0
ANKRD33	0	-0.770453	0	0.241	0
TTYH1	0	-0.332873	0.003	0.102	0
LENG8	0	-3.68712	0.117	0.812	0
TMEM145	0	-0.295307	0.007	0.115	0
TRAPPC9	0	-2.32684	0.079	0.536	0
EEF2	0	273.638	0.771	0.055	0
NXN	0	-3.9557	0.015	0.462	0
SLC43A2	0	-0.346906	0.003	0.108	0
ZNF83	0	-1.09466	0.052	0.301	0
ABCA3	0	-0.393844	0.006	0.101	0
FTH1	0	Inf	0.951	0.248	0
C2CD3	0	-0.572338	0.023	0.177	0
RPSA	0	488.713	0.706	0.023	0
ULK4	0	9.17454	0.085	0.412	0
SETD5	0	-1.97035	0.124	0.525	0
TTC39C	0	-10.7485	0.034	0.872	0
KCNV2	0	1.70886	0.002	0.512	0
FAM107A	0	-0.865694	0.001	0.256	0
SEPTIN2	0	-0.757333	0	0.231	0
FILIP1L	0	-42.5553	0.001	0.298	0
MTCL1	0	-5.11179	0.004	0.701	0
ZNF30	0	-0.378728	0.008	0.126	0
LDLRAD4	0	-8.78239	0.062	0.695	0
PPIP5K1	0	-0.740923	0.015	0.231	0
TSPAN5	0	-1.74934	0.048	0.376	0
SNTB2	0	-3.21792	0.061	0.549	0
FSTL5	0	-18.5443	0.001	0.89	0
ZNF608	0	-1.19037	0.032	0.301	0
ATP5ME	0	-3.29349	0	0.626	0
COL4A3	0	-2.02275	0.001	0.194	0
SLC25A6	0	111.959	0.653	0.096	0
CSNK1G1	0	-1.09876	0.025	0.284	0
CRADD	0	-0.69351	0.04	0.512	0
ARL13B	0	-2.76788	0.044	0.643	0
ELSPBP1	0	-2.12161	0	0.224	0
PTK2	0	18.8783	0.208	0.655	0
PTPN9	0	-0.744949	0.029	0.205	0
HINT1	0	117.817	0.639	0.063	0
HEXD	0	-0.387306	0	0.125	0
NRG4	0	-1.76297	0.001	0.132	0
TMEM266	0	-0.47987	0.001	0.123	0
NLGN1	0	-20.0236	0.014	0.727	0
TAPT1	0	-0.655212	0.031	0.223	0
TIGD4	0	-0.272398	0.004	0.105	0
MYRIP	0	-5.37981	0.001	0.312	0
SIK2	0	-3.4432	0.086	0.609	0
RNF150	0	-3.87359	0.067	0.596	0
FAM161A	0	-2.27139	0.081	0.556	0
UBB	0	93.392	0.585	0.044	0
FRMPD2	0	-1.80292	0	0.424	0
DCLK2	0	-0.951991	0.008	0.118	0
DENND5B	0	-3.66758	0.066	0.507	0
CDH2	0	-3.60017	0.002	0.615	0
SLC26A5	0	-0.29347	0	0.103	0
DPY19L2P2	0	-0.387193	0	0.128	0
ACYP2	0	-4.78072	0.112	0.64	0
SYT9	0	-0.341189	0	0.113	0
USP32	0	-2.37702	0.064	0.508	0
RPS9	0	428.012	0.883	0.053	0
DCDC1	0	-1.34941	0.001	0.278	0
XKR6	0	-1.73673	0.008	0.318	0
KYAT1	0	-0.337855	0	0.104	0
FUT3	0	-0.55362	0	0.19	0
PRKCE	0	-1.88534	0.061	0.309	0
CHD7	0	8.09714	0.15	0.503	0
KSR2	0	-1.79695	0	0.14	0
ASXL1	0	-1.54417	0.093	0.424	0
CLSTN1	0	-1.23163	0.135	0.493	0
GPHN	0	-9.72286	0.067	0.872	0
CAMTA1	0	-1.47733	0.253	0.659	0
NXNL1	0	-1.7537	0	0.346	0
CFAP46	0	-0.398076	0.006	0.141	0
ZNF540	0	-1.69014	0.008	0.401	0
RPS21	0	213.059	0.75	0.059	0
RPS7	0	550.664	0.902	0.049	0
FRMD5	0	-6.42236	0	0.188	0
TLN2	0	-0.573427	0.022	0.203	0
DRC3	0	-0.477892	0.006	0.19	0
SHLD1	0	-12.5004	0	0.13	0
JMJD1C	0	-3.41609	0.169	0.782	0
NEGR1	0	-21.2372	0	0.928	0
MACROD2	0	-13.9493	0.024	0.569	0
ABCG4	0	-0.350817	0	0.123	0
FGGY	0	-1.40642	0.032	0.373	0
AFF1	0	-8.72381	0.049	0.821	0
SNTG2	0	-1.88314	0	0.133	0
RASGRP1	0	-0.497365	0.002	0.149	0
CFL1	0	80.451	0.644	0.039	0
TMCC1	0	-1.71104	0.037	0.388	0
RPL38	0	351.582	0.719	0.05	0
NBEA	0	-4.90991	0.017	0.618	0
LCLAT1	0	-0.797629	0.031	0.263	0
HECTD4	0	-1.74207	0.04	0.403	0
KDM2A	0	-1.99427	0.095	0.488	0
ACSM6	0	-0.893134	0	0.194	0
RAPH1	0	-1.53765	0.024	0.334	0
AHSA2P	0	-0.271561	0	0.101	0
ABLIM3	0	-13.5371	0.004	0.731	0
ZNF483	0	-0.832303	0.009	0.2	0
TNKS	0	-1.38721	0.079	0.43	0
MICOS10	0	-0.276324	0	0.107	0
PEAK1	0	-1.75285	0.06	0.342	0
CHD2	0	33.2364	0.14	0.506	0
SCAI	0	-3.4002	0.025	0.495	0
HEG1	0	-1.08497	0.016	0.299	0
C11orf80	0	-0.976878	0.012	0.288	0
EIF1	0	207.164	0.832	0.229	0
PHC3	0	-3.10947	0.053	0.567	0
GPR160	0	-5.86745	0.004	0.738	0
MARCHF3	0	-2.76804	0	0.372	0
RAX2	0	-0.780452	0.001	0.257	0
LRRC63	0	-0.365269	0	0.11	0
MSRB3	0	-0.519111	0.009	0.128	0
RALGAPA1	0	-2.13052	0.106	0.51	0
RPL4	0	175.656	0.797	0.014	0
CNTNAP2	0	-1.80577	0	0.107	0
BBS1	0	-0.444623	0.006	0.175	0
DENND4A	0	-4.60335	0.032	0.661	0
RPL15	0	493.021	0.844	0.026	0
GLMN	0	-2.42467	0.039	0.521	0
ATR	0	-1.30179	0.03	0.364	0
ZNF654	0	-1.12532	0.016	0.302	0
TVP23C	0	-0.333488	0.003	0.115	0
PACS1	0	-4.17048	0.053	0.599	0
YPEL2	0	-1.50343	0.039	0.595	0
CADM2	0	-85.5023	0.005	0.968	0
PPM1E	0	-8.24958	0.002	0.427	0
PCCA	0	67.8077	0.035	0.56	0
CABP4	0	-0.593215	0.001	0.207	0
SUGCT	0	-1.22286	0.012	0.192	0
TOM1L2	0	-1.8012	0.048	0.458	0
TTLL11	0	-0.477251	0.006	0.138	0
EIF4E1B	0	-0.287341	0	0.108	0
JAKMIP2	0	-1.00205	0	0.205	0
DLEU7-AS1	0	-1.43854	0	0.28	0
CCDC57	0	-1.08514	0.036	0.332	0
LRRTM4	0	-24.0413	0	0.143	0
COX8A	0	54.0295	0.56	0.024	0
CRLF3	0	-2.05511	0.03	0.46	0
B3GNT5	0	-0.464665	0.004	0.154	0
TTTY14	0	-1.41026	0.011	0.129	0
RBIS	0	-0.310441	0	0.117	0
DSCAML1	0	-21.8672	0	0.943	0
ULK1	0	-0.780919	0.022	0.254	0
RIMKLA	0	-0.353893	0.004	0.117	0
CHD9	0	-5.71404	0.235	0.9	0
OVOS2	0	-1.13933	0.031	0.398	0
ZFAS1	0	233.217	0.587	0.065	0
NR2C2	0	-0.807978	0.029	0.215	0
TBL1XR1	0	-5.46289	0.111	0.667	0
SAMD12	0	-2.32214	0.006	0.483	0
RPLP2	0	715.085	0.822	0.057	0
CASC2	0	-0.635026	0.004	0.158	0
SRRM3	0	-3.67632	0.033	0.618	0
NAALADL2	0	-3.52282	0.016	0.211	0
RPS27	0	806.101	0.84	0.022	0
GRAMD1C	0	-1.16374	0.003	0.256	0
LCORL	0	-1.39876	0.054	0.329	0
PLEKHM3	0	-1.20302	0.008	0.289	0
ERN1	0	-1.93817	0.03	0.415	0
CSRNP3	0	-1.11458	0.004	0.236	0
STX19	0	-0.963428	0	0.265	0
EFCAB13	0	-0.443066	0.008	0.116	0
SELENOW	0	-0.479105	0	0.156	0
GVQW3	0	-0.32762	0	0.113	0
ARID3B	0	-0.670156	0.004	0.191	0
MKRN3	0	-0.494284	0	0.138	0
DNHD1	0	-0.394968	0.005	0.13	0
PCBP1-AS1	0	-1.12587	0	0.288	0
R3HDM2	0	-2.43414	0.085	0.479	0
ANKRD18A	0	-0.295264	0	0.115	0
ZNF609	0	-6.20444	0.032	0.681	0
CCDC66	0	-1.61723	0.042	0.447	0
ARHGAP45	0	-0.444502	0.002	0.154	0
ZNF571	0	-0.57066	0.011	0.192	0
DEFB119	0	-19.6577	0.001	0.454	0
MIGA1	0	-0.64461	0.004	0.193	0
CUEDC1	0	-1.94598	0.04	0.4	0
GPR137C	0	-1.74257	0.002	0.29	0
SLC25A42	0	-0.549388	0.012	0.177	0
EHMT1	0	-1.26985	0.07	0.387	0
NPM1	0	233.295	0.786	0.044	0
NME9	0	-0.506965	0	0.147	0
CFAP65	0	-0.292453	0.001	0.105	0
SETD2	0	-1.31405	0.064	0.393	0
ZNF875	0	-1.39454	0	0.385	0
ZBTB20	0	-16.4576	0.121	0.915	0
RFX7	0	-3.98553	0.02	0.289	0
GET1	0	-0.354192	0	0.119	0
ERCC6L2	0	-0.398391	0.003	0.132	0
UNC5C	0	-3.32268	0	0.541	0
RAD51B	0	-5.04106	0.03	0.475	0
EXT1	0	-7.44567	0.033	0.72	0
KCNJ14	0	-0.657481	0.009	0.211	0
OR5P3	0	-0.398713	0	0.141	0
TRAK1	0	-2.34566	0.044	0.535	0
NTM	0	-51.4444	0.001	0.962	0
RPS17	0	418.042	0.744	0.013	0
RPL35A	0	412.12	0.774	0.063	0
RGS7	0	-11.0619	0.002	0.105	0
CADM1	0	-25.3472	0.07	0.967	0
CAMK1D	0	-28.5748	0.012	0.95	0
GPC6	0	-28.3839	0.001	0.928	0
GABRR3	0	-1.886	0	0.226	0
CCDC60	0	-1.25885	0	0.192	0
CCBE1	0	-1.4547	0.001	0.229	0
SELENOF	0	-0.492762	0	0.153	0
OVCH2	0	-2.26931	0	0.394	0
PCBP3	0	-12.1356	0.013	0.857	0
RP1L1	0	-0.713897	0	0.227	0
GUSBP1	0	-0.472309	0.001	0.156	0
B3GALT5	0	-2.08369	0	0.222	0
KCTD8	0	-3.62764	0.002	0.522	0
BTBD9	0	-2.10341	0.035	0.333	0
CFAP91	0	-0.456737	0	0.147	0
KIRREL1	0	-0.464331	0	0.128	0
UTY	0	-1.36772	0.026	0.335	0
DNAH2	0	-1.59841	0.001	0.327	0
KCNH8	0	-0.854389	0.001	0.142	0
ACTG1	0	432.191	0.862	0.117	0
PCDH9	0	-23.0276	0.005	0.119	0
POU6F1	0	-0.380736	0.008	0.132	0
PRKD1	0	-1.44327	0.012	0.231	0
CCSER1	0	-19.0112	0.075	0.94	0
WDR27	0	-0.630697	0.019	0.163	0
NELL2	0	-2.57232	0.01	0.465	0
KRBA2	0	-0.55422	0.01	0.187	0
SERINC4	0	-0.316571	0.001	0.108	0
OSBP2	0	-9.79852	0.005	0.871	0
IMMP2L	0	-24.2457	0.124	0.512	0
ROBO2	0	-31.4445	0.002	0.121	0
SEMA4B	0	-1.90637	0.024	0.452	0
FAF1	0	-4.22597	0.057	0.698	0
KIAA0825	0	-3.23841	0.007	0.491	0
IL3RA	0	-1.07751	0.004	0.301	0
ARL15	0	-2.28585	0.022	0.327	0
PRKN	0	-5.60056	0	0.531	0
TARS3	0	-0.38831	0	0.126	0
SMYD3	0	-11.4921	0.077	0.656	0
SV2B	0	-5.87904	0.005	0.718	0
PDE6G	0	31.4118	0.021	0.913	0
PRKG1	0	-28.34	0.007	0.103	0
LSAMP	0	-7.10064	0.003	0.102	0
BRWD1	0	-1.67262	0.137	0.552	0
PMEL	0	560.752	0.609	0.046	0
MOSMO	0	-0.854189	0	0.185	0
KCNIP4	0	-86.0742	0.001	0.958	0
RTN4RL1	0	-0.802889	0.009	0.173	0
GRK1	0	-0.363093	0	0.133	0
LRCH3	0	-0.909196	0.058	0.292	0
CDIN1	0	-1.32041	0	0.325	0
AGBL4	0	-13.6518	0.004	0.877	0
WWOX	0	-18.314	0.05	0.59	0
CENATAC	0	-0.682688	0	0.221	0
MRTFB	0	-0.874154	0	0.233	0
RPS23	0	742.617	0.934	0.023	0
PCLO	0	12.7239	0.04	0.422	0
SEPTIN10	0	-0.653631	0	0.183	0
GPATCH8	0	-3.72301	0.111	0.604	0
PPARA	0	-3.10376	0.046	0.57	0
TMEM232	0	-2.6426	0.004	0.344	0
EFCAB6	0	-0.873101	0.005	0.237	0
ESPN	0	-1.03605	0.017	0.342	0
SAMD7	0	-1.80679	0	0.431	0
LOC388282	0	-0.810742	0	0.222	0
DYNC2H1	0	-1.52128	0.054	0.439	0
MAGI2	0	-18.1484	0.047	0.677	0
LHFPL3	0	-22.2983	0.001	0.967	0
PTMA	0	371.77	0.803	0.052	0
IFT140	0	-0.460527	0.013	0.167	0
TET3	0	-0.452478	0.009	0.134	0
SAMD11	0	-1.66314	0.005	0.363	0
ERC2	0	-2.81315	0.002	0.495	0
THSD4	0	-9.09789	0	0.337	0
DNAH17	0	-0.697314	0	0.143	0
DNER	0	-0.937164	0.004	0.231	0
EYS	0	-29.0781	0	0.962	0
NHS	0	-0.803538	0.001	0.155	0
CENPP	0	-1.17648	0.013	0.209	0
ENO4	0	-0.49219	0.004	0.151	0
SLC38A3	0	-0.42559	0.005	0.145	0
FOCAD	0	-0.631452	0.022	0.2	0
CERKL	0	-0.907632	0	0.231	0
COL25A1	0	-11.6718	0	0.759	0
RALGAPA2	0	-0.732881	0.018	0.213	0
CLEC20A	0	-0.305727	0	0.11	0
SLC4A5	0	-1.90294	0.002	0.425	0
VWC2	0	-4.95213	0	0.495	0
SHISA6	0	-2.9259	0	0.108	0
RPL14	0	426.561	0.82	0.063	0
FAM78B	0	-0.412353	0.004	0.127	0
NDUFA4	0	76.1633	0.61	0.116	0
ARID2	0	-2.26736	0.065	0.465	0
UBE2Q2P1	0	-0.290902	0	0.1	0
BTBD8	0	-0.657402	0.006	0.175	0
TDRD7	0	-0.982091	0.052	0.312	0
KIAA0895L	0	-0.45369	0.015	0.166	0
MYT1	0	-0.315255	0.001	0.111	0
RNF216P1	0	-0.517176	0	0.156	0
SRGAP3	0	-0.931018	0.011	0.21	0
TUBB	0	299.735	0.556	0.013	0
LCOR	0	-1.67219	0.06	0.416	0
PPIA	0	136.716	0.797	0.015	0
SUPT3H	0	-3.33787	0.052	0.529	0
ATP2A1	0	-4.04053	0.001	0.151	0
IARS1	0	-0.517109	0	0.147	0
ZNF565	0	-1.02553	0.019	0.259	0
NTNG2	0	-1.1876	0.001	0.34	0
EVL	0	-5.00111	0.065	0.746	0
ZNF569	0	-0.61276	0.016	0.175	0
ESRRG	0	-3.10474	0.004	0.484	0
NACA	0	234.683	0.827	0.07	0
MYO6	0	-1.52257	0.048	0.437	0
MRTFA	0	-2.69255	0	0.514	0
ZNF782	0	-0.383766	0.008	0.123	0
TCF4	0	12.441	0.007	0.403	0
TECPR2	0	-0.977383	0.072	0.331	0
ERI2	0	-0.616597	0.024	0.222	0
TOMM7	0	130.818	0.749	0.06	0
TRPV1	0	-0.634622	0.003	0.205	0
PDXDC2P-NPIPB14P	0	-0.279778	0	0.1	0
NF1	0	-2.4145	0.111	0.494	0
STRN3	0	-1.16192	0.07	0.35	0
MVB12B	0	-0.619549	0.017	0.201	0
ILRUN	0	-0.881881	0	0.244	0
SCN8A	0	-0.481609	0.003	0.153	0
METTL9	0	98.962	0.603	0.074	0
KIAA1671	0	-1.58978	0.022	0.357	0
SLC25A29	0	-1.22365	0.028	0.377	0
SND1	0	-0.718307	0.251	0.835	0
NOL4L	0	-0.430666	0.017	0.164	0
RAD54B	0	-2.16282	0.012	0.443	0
BLM	0	-0.428532	0.005	0.124	0
SVIL	0	-23.8545	0.034	0.34	0
SHPK	0	-0.725283	0.007	0.227	0
ATG7	0	-1.52231	0.03	0.324	0
BCO2	0	-2.79412	0.003	0.546	0
CPLANE1	0	-1.16362	0	0.269	0
ZNF841	0	-0.533149	0.009	0.181	0
RPS26	0	504.57	0.78	0.025	0
CFAP43	0	-0.357136	0.002	0.111	0
RPL37A	0	560.593	0.908	0.106	0
KLHDC1	0	-0.86691	0.017	0.162	0
CFAP299	0	-1.0558	0	0.112	0
LOC101930112	0	-0.822045	0	0.243	0
RPL12	0	Inf	0.94	0.022	0
DNM3	0	-3.09175	0.002	0.515	0
ELOVL2	0	-0.374693	0.002	0.119	0
LEKR1	0	-0.568444	0.008	0.134	0
DLGAP2	0	-5.60452	0	0.444	0
RPS4X	0	788.711	0.948	0.044	0
SFI1	0	-1.0112	0.028	0.248	0
ZNF248	0	1.57017	0.034	0.281	0
ZNF544	0	8.94811	0.046	0.295	0
RPS6KL1	0	-0.387264	0.004	0.142	0
RPL23A	0	490.171	0.841	0.013	0
UVRAG	0	-1.3173	0.092	0.396	0
OGA	0	-1.72744	0	0.467	0
CNGA1	0	-5.21564	0.002	0.761	0
ZNF789	0	-0.511375	0.022	0.183	0
RD3	0	-1.58526	0	0.422	0
LRBA	0	-2.66247	0.062	0.553	0
ZNF536	0	-0.590807	0.006	0.128	0
NCOA6	0	-1.14912	0.042	0.323	0
STK39	0	-16.5599	0.066	0.703	0
ABCA4	0	-12.3233	0.001	0.925	0
CEP290	0	-1.0507	0.057	0.338	0
TOGARAM1	0	-1.35162	0	0.345	0
UNC13B	0	-2.76685	0.031	0.55	0
RPL10A	0	459.871	0.876	0.014	0
FAM169A	0	-9.65642	0.002	0.619	0
SCAMP5	0	-2.51224	0.007	0.556	0
FOXJ3	0	-1.14269	0.066	0.34	0
SFMBT2	0	-7.5306	0.007	0.737	0
RPL39	0	726.795	0.819	0.004	0
DMD	0	-59.5466	0.06	0.992	0
RORB	0	-2.99438	0.005	0.418	0
SGMS1	0	-4.13694	0.023	0.628	0
PRDX6-AS1	0	-0.323952	0	0.106	0
TMEM244	0	-1.71775	0	0.403	0
FANK1	0	-0.436521	0.009	0.123	0
EEF1AKMT2	0	-0.358649	0	0.12	0
ADD3-AS1	0	-1.62375	0	0.211	0
PCMTD2	0	-1.39702	0.121	0.472	0
RUFY2	0	-0.731829	0.039	0.25	0
ZDHHC18	0	-0.376075	0.009	0.127	0
MACO1	0	-0.540477	0	0.155	0
NBDY	0	-0.482377	0	0.149	0
MBD5	0	-5.18581	0.054	0.675	0
MSH5	0	-0.535889	0.005	0.18	0
FAM155A	0	-52.9653	0	0.263	0
ZNF814	0	-0.726844	0.024	0.223	0
ZNF551	0	-0.468994	0.013	0.151	0
RANBP17	0	-3.39247	0.045	0.39	0
ATXN2	0	-1.8159	0.104	0.445	0
IGFL4	0	-0.659278	0	0.184	0
LOC101927533	0	-0.80784	0	0.15	0
PCDHGA1	0	-1.43877	0	0.175	0
PCDHA9	0	-0.376151	0.001	0.109	0
PCDHA8	0	-0.384867	0	0.111	0
PCDHA7	0	-0.402201	0	0.112	0
PCDHA5	0	-0.454234	0	0.118	0
PCDHA4	0	-0.459688	0	0.119	0
PCDHA2	0	-0.467364	0	0.12	0
PCDHA1	0	-0.467398	0	0.12	0
SYCE1L	0	-0.554621	0.025	0.199	0
SCGB2B2	0	-0.54983	0	0.112	0
LGR4	0	-1.57036	0.018	0.215	0
PDE7A	0	-1.62056	0.052	0.336	0
SAP25	0	-0.285244	0.004	0.104	0
CCDC85C	0	-0.785135	0.035	0.259	0
LOC100133091	0	-0.36829	0	0.139	0
DPF3	0	-4.68171	0.001	0.57	0
ETFRF1	0	-0.375016	0	0.121	0
ITSN1	0	-3.56861	0.054	0.648	0
HLA-A	0	681.969	0.679	0.042	0
CFAP44	0	-0.45336	0.01	0.144	0
TRAJ49	0	-0.308542	0	0.106	0
DENND1B	0	-0.538395	0.023	0.18	0
CEP43	0	-0.753871	0	0.243	0
SCAF8	0	-1.67616	0.053	0.404	0
ZNF254	0	-0.745545	0.025	0.223	0
DYNLT2B	0	-0.389807	0	0.121	0
KLHL23	0	-0.548103	0.007	0.189	0
PHOSPHO2-KLHL23	0	-0.567014	0	0.189	0
SYNJ2BP	0	-0.82553	0.047	0.272	0
RPS29	0	328.423	0.71	0.061	0
PPM1N	0	-0.401166	0.006	0.134	0
LIPE-AS1	0	-1.10548	0.014	0.204	0
LOC101930071	0	-1.14554	0	0.204	0
LOC100130691	0	-0.631967	0	0.177	0
FBXO16	0	-1.48523	0.011	0.374	0
LOC220729	0	-0.472405	0	0.153	0
SOGA3	0	-0.34289	0	0.115	0
EML6	0	-2.8171	0.002	0.43	0
SEPTIN7P2	0	-0.434004	0	0.14	0
POLR2J4	0	-0.48599	0	0.158	0
MTCP1	0	-0.409938	0.001	0.11	0
LOC441204	0	-4.05156	0	0.521	0
COL28A1	0	-0.364259	0	0.108	0
UBE2QL1	0	-0.977653	0.001	0.248	0
ZNF407	0	-0.928965	0.023	0.251	0
RPL17-C18orf32	0	-0.280235	0.001	0.112	0
CROCCP2	0	-0.454873	0	0.17	0
CCDC7	0	-1.32286	0.015	0.282	0
UMAD1	0	-3.33515	0.064	0.512	0
ZNF433-AS1	0	-0.445769	0	0.132	0
PPP3R1	0	-3.74111	0.08	0.703	0
UBA52	0	242.147	0.773	0.033	0
DIP2A-IT1	0	-0.380883	0	0.122	0
AFG3L1P	0	-0.57092	0	0.184	0
CHROMR	0	-0.306728	0	0.11	0
MIR181A2HG	0	-0.949147	0.013	0.253	0
SVIL-AS1	0	-1.30455	0.046	0.355	0
POT1-AS1	0	-1.09725	0.006	0.198	0
LOC101928283	0	-1.11242	0	0.198	0
TMEM233	0	-0.503247	0.002	0.122	0
LHFPL3-AS2	0	-0.719153	0	0.24	0
JPX	0	-3.2559	0.112	0.583	0
AGBL4-IT1	0	-1.5325	0	0.269	0
NUP50-DT	0	-0.356498	0	0.111	0
SLC16A1-AS1	0	-5.74134	0.042	0.439	0
ENTPD1-AS1	0	-1.09176	0.025	0.271	0
LENG8-AS1	0	-0.306531	0.011	0.121	0
CUTALP	0	-0.821566	0	0.258	0
LOC100506682	0	-0.329995	0	0.12	0
LHFPL3-AS1	0	-55.7809	0	0.427	0
PDZPH1P	0	-1.34244	0	0.336	0
LMCD1-AS1	0	-6.83982	0.003	0.617	0
LOC101927394	0	-6.84664	0	0.617	0
WDR11-AS1	0	-0.518048	0.001	0.173	0
ZMYM4-AS1	0	-0.296181	0.001	0.106	0
DPY19L2P3	0	-0.400046	0	0.122	0
SNAP25-AS1	0	-17.3786	0	0.821	0
LOC101927787	0	-0.418981	0	0.136	0
GUSBP11	0	-0.440692	0	0.125	0
MIR646HG	0	-1.82643	0.006	0.261	0
LOC729296	0	-1.84145	0	0.261	0
LOC105378663	0	-0.429443	0	0.117	0
ARL17B	0	-0.394339	0.004	0.126	0
LOC100996709	0	-0.40406	0	0.126	0
RPL41	0	622.915	0.897	0.007	0
GS1-124K5.11	0	-1.26301	0.005	0.339	0
ST3GAL3-AS1	0	-2.75709	0	0.498	0
PDC-AS1	0	-1.29223	0	0.28	0
EMC1-AS1	0	-1.02203	0	0.283	0
FTX	0	-13.9604	0.033	0.881	0
LINC00486	0	-0.807727	0	0.262	0
LINC00271	0	-0.574775	0.003	0.138	0
SPRY4-AS1	0	-7.21776	0	0.721	0
MAP4K3-DT	0	-3.29279	0	0.587	0
WARS2-AS1	0	-0.394403	0	0.105	0
RPS18	0	Inf	0.958	0.022	0
DLEU2	0	-3.21894	0.019	0.553	0
LINC-PINT	0	-10.6315	0.065	0.628	0
TRAF3IP2-AS1	0	-1.33253	0.034	0.247	0
LINC01798	0	-0.646099	0	0.137	0
RFX3-AS1	0	-0.704646	0.003	0.188	0
RAP2C-AS1	0	-0.560812	0.008	0.134	0
GNG12-AS1	0	-3.25848	0.006	0.588	0
KIZ-AS1	0	-0.626103	0	0.166	0
LOC101926943	0	-0.792083	0	0.237	0
MIR3936HG	0	-0.943563	0	0.286	0
LOC101927560	0	-1.59726	0	0.127	0
LINC01725	0	-1.59726	0	0.127	0
NKAPP1	0	-0.407163	0	0.117	0
RPS28	0	471.352	0.906	0.037	0
CTC-338M12.4	0	-0.28863	0	0.101	0
LOC105378311	0	-9.61798	0	0.782	0
ZNF37BP	0	-0.388947	0	0.128	0
ZNF736	0	-0.685335	0.018	0.245	0
RPL34-DT	0	-0.342349	0	0.11	0
SP2-AS1	0	-0.430674	0.007	0.115	0
SEMA3F-AS1	0	-1.4543	0.001	0.378	0
DANT2	0	-1.26383	0.005	0.169	0
B3GALT1-AS1	0	-0.520295	0	0.158	0
LINC01278	0	-0.802471	0	0.218	0
FBXO30-DT	0	-0.754003	0	0.199	0
LINC00894	0	-0.404365	0.002	0.124	0
DICER1-AS1	0	-0.573039	0.022	0.194	0
TTC28-AS1	0	-0.599672	0	0.169	0
COX10-AS1	0	-1.05352	0	0.168	0
VLDLR-AS1	0	-0.547093	0.021	0.182	0
MFF-DT	0	-0.865526	0	0.125	0
ELOA-AS1	0	-0.42177	0	0.126	0
ZKSCAN7-AS1	0	-1.26787	0	0.334	0
LOC105375166	0	-0.365854	0	0.113	0
LOC101927055	0	-2.8637	0	0.17	0
WAKMAR2	0	-0.446929	0	0.126	0
LOC101929653	0	-0.97909	0	0.274	0
LINC01143	0	-0.693709	0.002	0.224	0
CELF2-AS2	0	-0.735117	0	0.224	0
LRIG2-DT	0	-1.07384	0	0.261	0
ASB14	0	-0.436138	0.006	0.148	0
CASTOR3	0	-0.461647	0	0.151	0
SUGT1P3	0	-0.825086	0	0.228	0
AMY2B	0	-0.36573	0.004	0.128	0
ACAD11	0	-0.403371	0.008	0.137	0
RPL13P5	0	-0.465797	0	0.15	0
KRBOX1	0	-0.27795	0.001	0.104	0
PLCXD2	0	-0.340642	0	0.105	0
RPL31P46	0	-0.379847	0	0.114	0
RPL36A	0	94.4308	0.574	0.01	0
PAQR9-AS1	0	-0.495159	0	0.14	0
CADM2-AS2	0	-0.593325	0	0.199	0
CECR3	0	-0.305219	0	0.114	0
SDHAP2	0	-1.30059	0	0.342	0
CRYZL2P	0	-0.319144	0	0.106	0
BMS1P4-AGAP5	0	-0.272692	0	0.107	0
ZBTB20-AS5	0	-0.91156	0	0.24	0
STAG3L5P	0	-0.342136	0	0.124	0
SOX2-OT	0	-5.45509	0	0.535	0
ARHGEF26-AS1	0	-0.660688	0	0.114	0
STMP1	0	-0.304788	0	0.111	0
FGF14-IT1	0	-0.815659	0	0.119	0
CCZ1P	0	-0.404485	0	0.143	0
FAM3D-AS1	0	-0.405196	0	0.141	0
RAD21L1	0	-0.399745	0	0.134	0
LINC00461	0	-1.42827	0.001	0.297	0
RORA-AS1	0	-3.50852	0.003	0.359	0
BDNF-AS	0	-0.480185	0.013	0.134	0
DRAIC	0	-1.46206	0.001	0.305	0
LINC00593	0	-1.46414	0	0.305	0
PCAT29	0	-1.46365	0	0.305	0
MEF2C-AS2	0	-0.800117	0	0.194	0
SNHG6	0	-0.566689	0	0.19	0
LINC01184	0	-1.75979	0.063	0.387	0
SEPTIN7P14	0	-1.46874	0	0.36	0
DIAPH1-AS1	0	-0.395342	0	0.112	0
STARD4-AS1	0	-0.377402	0.001	0.111	0
UBAP1L	0	-1.36765	0.004	0.264	0
LOC100506282	0	-0.331876	0	0.105	0
OIP5-AS1	0	-0.512143	0	0.166	0
CKMT2-AS1	0	-0.815265	0.032	0.269	0
STX18-AS1	0	-1.54656	0.01	0.255	0
TMEM161B-AS1	0	-1.05896	0.07	0.322	0
FAM13A-AS1	0	-0.543925	0.002	0.191	0
LINC02275	0	-0.732666	0	0.18	0
LINC02062	0	-0.342903	0	0.113	0
OTX2-AS1	0	-12.4979	0	0.834	0
LOC105370027	0	-3.20598	0	0.335	0
RBM14-RBM4	0	-0.803216	0.001	0.266	0
TRIM59-IFT80	0	-0.672601	0	0.194	0
LINC02115	0	-1.12038	0	0.319	0
C5orf17	0	-2.20282	0.001	0.114	0
FMN1	0	-8.38383	0.191	0.769	0
LOC100507291	0	-1.93817	0	0.404	0
PCDHA11	0	-0.362292	0	0.103	0
C1QTNF7-AS1	0	-6.77985	0	0.134	0
LOC101928052	0	-0.457048	0	0.128	0
LOC100129917	0	-0.694228	0	0.208	0
RNF103-CHMP3	0	-0.461588	0	0.126	0
ARPIN-AP3S2	0	-0.81302	0	0.224	0
LOC105374516	0	-0.472641	0	0.149	0
RHOQ-AS1	0	-0.497127	0	0.134	0
PCDHA10	0	-0.369689	0.001	0.106	0
ARPC4-TTLL3	0	-0.347107	0.003	0.126	0
TRMT9B	0	-2.52114	0	0.497	0
LOC105377623	0	-0.63336	0	0.145	0
LOC102546229	0	-0.330132	0	0.113	0
WWC2-AS1	0	-0.337761	0	0.105	0
GSTCD-AS1	0	-0.585773	0	0.13	0
PCAT4	0	-2.06222	0	0.222	0
RPL32P3	0	-0.5696	0	0.189	0
ABCA11P	0	-0.778803	0	0.235	0
PCDHGA12	0	-0.292605	0.006	0.117	0
MIR124-1HG	0	-3.85731	0	0.649	0
PCDHGB6	0	-0.981973	0.003	0.152	0
PCDHGA5	0	-1.37684	0.002	0.17	0
PCDHGA7	0	-1.33109	0.001	0.161	0
LOC105375700	0	-12.8	0	0.759	0
PCDHGA6	0	-1.34061	0.002	0.165	0
LZTS1-AS1	0	-0.88361	0	0.153	0
PCDHGA8	0	-1.32257	0.002	0.16	0
PCDHGA10	0	-0.849356	0.003	0.148	0
PCDHGA11	0	-0.587383	0.012	0.128	0
PCDHGB2	0	-1.37725	0.002	0.17	0
PCDHGB4	0	-0.930088	0.009	0.16	0
PCDHGB7	0	-0.643102	0.003	0.13	0
PCDHGB1	0	-1.3934	0.003	0.171	0
PCDHGA3	0	-1.41464	0.001	0.173	0
MIR124-2HG	0	-5.27248	0	0.723	0
ATP6V1G2-DDX39B	0	-0.508158	0	0.158	0
SUGT1P4-STRA6LP	0	-0.348708	0	0.113	0
LOC283299	0	-3.50037	0	0.476	0
STX16-NPEPL1	0	-0.789422	0	0.231	0
ANKHD1-EIF4EBP3	0	-1.79514	0.003	0.462	0
SUGT1P4-STRA6LP-CCDC180	0	-0.548427	0	0.168	0
MSH5-SAPCD1	0	-0.641889	0	0.216	0
PCDHA3	0	-0.464084	0	0.12	0
LOC101928008	0	-1.41784	0	0.257	0
LINC02733	0	-2.14469	0	0.513	0
FAM222A-AS1	0	-4.49323	0.003	0.584	0
DNAAF4	0	-3.93412	0	0.628	0
ZNF253	0	-0.48981	0.017	0.175	0
ZNF271P	0	-0.357612	0	0.103	0
ZBED6	0	-0.452758	0.02	0.19	0
PPFIA2-AS1	0	-0.902806	0	0.253	0
PSMA3-AS1	0	-1.66929	0.111	0.469	0
PRANCR	0	-0.313386	0	0.106	0
CUX1	0	-2.32315	0.157	0.574	0
LOC105369760	0	-0.514991	0	0.17	0
LOC102724050	0	-0.791049	0	0.243	0
LOC101928731	0	-1.07343	0	0.262	0
SPECC1L-ADORA2A	0	-0.785776	0	0.203	0
BCL2L2-PABPN1	0	-0.388145	0	0.132	0
SYNJ2BP-COX16	0	-1.28615	0.002	0.342	0
HIF1A-AS3	0	-2.99106	0	0.225	0
LINC00871	0	-5.57443	0	0.2	0
UBE2F-SCLY	0	-0.432764	0	0.136	0
TVP23C-CDRT4	0	-0.98038	0	0.238	0
FPGT-TNNI3K	0	-0.534896	0.001	0.166	0
USP3-AS1	0	-0.542912	0.014	0.153	0
ST20-MTHFS	0	-0.466279	0.004	0.125	0
UBE2Q2P2	0	-0.39428	0	0.134	0
CPEB1-AS1	0	-0.447365	0.001	0.151	0
IQCH-AS1	0	-0.466125	0.01	0.132	0
CRTC3-AS1	0	-0.399204	0.001	0.11	0
RBFADN	0	-0.371052	0	0.117	0
LINC02177	0	-0.474371	0	0.123	0
DISC1FP1	0	-0.398014	0	0.115	0
DNAAF4-CCPG1	0	-5.58463	0	0.761	0
LOC100130950	0	-0.364925	0	0.108	0
PCDHGA9	0	-1.00342	0.001	0.154	0
DKFZP434A062	0	-0.36463	0.001	0.122	0
PCDHGB3	0	-1.35474	0.002	0.166	0
PCDHGA4	0	-1.3809	0.001	0.17	0
ALOX12P2	0	-0.829171	0	0.132	0
RNF213-AS1	0	-1.91926	0	0.47	0
LOC105371084	0	-0.433076	0	0.141	0
TAPT1-AS1	0	-0.561486	0.006	0.149	0
TMEM220-AS1	0	-1.98742	0.005	0.233	0
RBP3	0	35.2781	0.002	0.158	0
FSBP	0	-2.03198	0.001	0.437	0
GACAT2	0	-1.44065	0	0.201	0
MYO15B	0	-0.361046	0.011	0.122	0
LOC100505715	0	-0.288362	0	0.105	0
ATF7-NPFF	0	-0.493197	0	0.151	0
SCARNA17	0	-0.77402	0	0.224	0
SNHG22	0	-0.771119	0.001	0.224	0
GEMIN7-AS1	0	-0.349161	0	0.104	0
ZNF571-AS1	0	-0.538694	0.007	0.184	0
LOC101928844	0	-0.747138	0	0.223	0
EDDM13	0	-0.354523	0	0.107	0
MTRNR2L12	0	Inf	0.574	0.004	0
ZNF350-AS1	0	-0.308583	0.001	0.11	0
PLA2G4C-AS1	0	-1.70739	0	0.341	0
ZNF528-AS1	0	-0.556395	0	0.139	0
SNHG8	0	77.4221	0.591	0.066	0
COMMD3-BMI1	0	-0.484814	0	0.181	0
FMC1-LUC7L2	0	-1.41673	0	0.36	0
ZNF559-ZNF177	0	-0.909381	0.002	0.245	0
TSNAX-DISC1	0	-4.66973	0	0.718	0
BIVM-ERCC5	0	-0.510502	0	0.17	0
HCG17	0	-1.23538	0.001	0.312	0
URGCP-MRPS24	0	-0.517471	0.001	0.153	0
HSPE1-MOB4	0	-0.381482	0	0.123	0
RPS10-NUDT3	0	-1.18202	0.001	0.301	0
BMS1P4	0	-0.260603	0	0.101	0
LINC02343	0	-8.77014	0	0.43	0
LOC105378083	0	-0.517615	0	0.152	0
DOC2B	0	-1.25442	0.001	0.34	0
HNRNPD-DT	0	-0.267332	0	0.104	0
LOC441242	0	-0.364186	0	0.109	0
STAG3L5P-PVRIG2P-PILRB	0	-0.704263	0	0.226	0
WDR5B-DT	0	-0.495214	0	0.177	0
SAP30-DT	0	-1.06773	0	0.332	0
RBAK-RBAKDN	0	-0.589743	0.011	0.175	0
SNURF	0	-0.470022	0.012	0.16	0
C1QTNF3-AMACR	0	-0.37898	0	0.11	0
NPHP3-ACAD11	0	-1.17827	0	0.289	0
MLLT6	0	-0.857679	0.064	0.329	0
PRH1-PRR4	0	-5.59547	0	0.748	0
TADA2A	0	-0.599407	0.023	0.186	0
PCDHGB5	0	-1.29828	0.005	0.156	0
TYW1B	0	-0.467293	0.011	0.152	0
P3R3URF-PIK3R3	0	-1.02644	0	0.222	0
ACACA	0	-1.19293	0.052	0.301	0
NR2E3	0	-4.20053	0.001	0.782	0
BIRC6-AS2	0	-1.01447	0	0.295	0
KCNIP4-IT1	0	-0.339951	0	0.111	0
EIF1B-AS1	0	-1.50083	0	0.233	0
JAKMIP2-AS1	0	-0.861826	0	0.187	0
MIR325HG	0	-2.3447	0	0.227	0
LOC101927179	0	-0.39171	0	0.111	0
IQCJ-SCHIP1	0	-5.87041	0.002	0.107	0
SMBD1P	0	-0.293478	0	0.1	0
LOC729732	0	-0.510597	0	0.115	0
TPTEP2-CSNK1E	0	-0.489717	0	0.161	0
ARL17A1	0	-0.40406	0	0.126	0
MATR31	0	-0.76487	0	0.234	0
MPV17L1	0	-0.548296	0	0.117	0
PARL1	0	-0.492195	0	0.157	0
PINX11	0	-0.5674	0	0.174	0
PRH11	0	-3.58244	0	0.546	0
PRORP1	0	-0.680797	0	0.192	0
PTGR21	0	-0.688694	0	0.218	0
RBM271	0	-0.64227	0	0.179	0
SCHIP11	0	-5.88312	0	0.107	0
SEC16B1	0	-0.353419	0	0.113	0
SOGA31	0	-0.563678	0	0.163	0
ZCWPW21	0	-3.15403	0	0.143	0
TXLNGY	0	-0.306298	0	0.106	0
H3F3A	0	113.661	0.592	0	0
H2AFZ	0	298.334	0.556	0	0
GNB2L1	0	589.749	0.745	0	0
ATP5L	0	66.8725	0.604	0	0
ATP5G2	0	167.675	0.734	0	0
ATP5B	0	49.2117	0.563	0	0
H3F3B	0	198.778	0.645	0	0
ATP5E	0	200.221	0.678	0	0
ATP5J	0	54.5442	0.551	0	0
MT-ND1	0	Inf	0.804	0	0
MT-ND2	0	781.627	0.761	0	0
MT-CO1	0	Inf	0.898	0	0
MT-CO2	0	Inf	0.915	0	0
MT-ATP8	0	720.043	0.665	0	0
MT-ATP6	0	Inf	0.887	0	0
MT-CO3	0	Inf	0.915	0	0
MT-ND3	0	Inf	0.825	0	0
MT-ND4L	0	938.881	0.675	0	0
MT-ND4	0	736.904	0.811	0	0
MT-ND5	0	458.464	0.702	0	0
MT-CYB	0	Inf	0.847	0	0
VPS8	5.39271e-308	-0.721881	0.032	0.209	1.95097e-303
PSPC1	8.91011e-308	-1.04267	0.108	0.413	3.2235e-303
GPATCH2	1.52111e-305	-0.877605	0.06	0.294	5.50307e-301
KIAA1109	3.55016e-305	-1.07323	0.128	0.45	1.28438e-300
TBC1D22A	3.56572e-305	-1.29655	0.079	0.344	1.29001e-300
CDKL3	4.58023e-305	-0.46148	0.023	0.177	1.65703e-300
MITF	1.70738e-304	91.9717	0.579	0.057	6.17696e-300
ZDHHC20	1.71465e-304	-0.7165	0.03	0.201	6.20325e-300
TLK1	5.62335e-304	-1.22817	0.108	0.41	2.03442e-299
TF	1.30089e-303	151.347	0.013	0.134	4.70637e-299
EPS8	1.44512e-303	3.65668	0.237	0.641	5.22815e-299
AMBRA1	1.45839e-301	-0.909943	0.052	0.27	5.27618e-297
MIF	2.67829e-301	211.51	0.586	0.094	9.6895e-297
RAF1	4.79066e-301	-1.02415	0.097	0.383	1.73316e-296
BMPR1B	5.8012e-301	-0.84374	0.011	0.119	2.09876e-296
SRPK2	8.05165e-301	-4.94189	0.225	0.61	2.91293e-296
ZNF790	1.17055e-300	-0.609115	0.03	0.2	4.23483e-296
ATP5G3	1.54676e-300	61.86	0.516	0	5.59586e-296
RAD52	4.40688e-299	-0.446944	0.013	0.13	1.59432e-294
PPIL6	6.63378e-299	-0.371468	0.011	0.122	2.39997e-294
LPGAT1	7.94007e-298	-2.6187	0.088	0.36	2.87256e-293
TPI1	1.37853e-297	110.748	0.542	0.037	4.98726e-293
NCOA3	3.46252e-297	-1.20738	0.059	0.289	1.25267e-292
HLA-B	4.78074e-297	578.252	0.548	0.045	1.72957e-292
CHD6	2.00615e-296	-1.00736	0.1	0.389	7.25784e-292
MED13	2.78544e-296	-1.0226	0.084	0.35	1.00772e-291
SND1-IT1	3.13819e-296	-0.361998	0.014	0.134	1.13534e-291
TRMT112	8.5438e-296	32.95	0.529	0.023	3.09098e-291
ADCY9	1.03633e-295	-0.972893	0.034	0.213	3.74925e-291
FRMD4A	4.13685e-295	-0.466356	0.02	0.162	1.49663e-290
ARHGEF12	4.8504e-295	-1.56146	0.112	0.411	1.75478e-290
MCUR1	1.31138e-294	-0.335751	0.153	0.492	4.74432e-290
NSD1	2.13843e-294	-1.27331	0.095	0.374	7.7364e-290
RPS10	5.49408e-294	187.224	0.513	0.005	1.98765e-289
ANKRD26	1.09817e-293	-1.15801	0.073	0.325	3.97295e-289
PICALM	1.11896e-293	-1.02502	0.089	0.363	4.04819e-289
TPK1	1.96627e-293	-0.699847	0.017	0.148	7.11356e-289
ATP5A1	3.21515e-293	31.4284	0.507	0	1.16318e-288
TRIM24	1.32893e-292	-0.573506	0.027	0.188	4.80782e-288
RPS6KC1	2.1383e-292	-1.03041	0.036	0.22	7.73594e-288
BACE1	2.98074e-292	-0.600378	0.037	0.223	1.07837e-287
AKAP8L	7.72702e-292	-0.781285	0.058	0.284	2.79548e-287
CTDSPL2	1.40327e-291	-0.707065	0.048	0.257	5.07675e-287
HLA-C	2.00979e-291	501.57	0.556	0.066	7.27102e-287
S100A6	2.33764e-291	327.159	0.511	0.006	8.45711e-287
PHYHIPL	8.46828e-291	-0.601069	0.023	0.173	3.06365e-286
SLC25A5	3.96549e-290	155.396	0.536	0.039	1.43464e-285
ATAD5	6.10268e-290	-0.385184	0.012	0.124	2.20783e-285
ZFP30	7.46708e-290	-0.316259	0.01	0.11	2.70144e-285
CRYAB	1.01876e-289	455.501	0.52	0.018	3.68566e-285
TBC1D12	3.85808e-289	-0.671044	0.036	0.216	1.39578e-284
KIAA0319L	3.05941e-288	-1.17901	0.081	0.34	1.10683e-283
MPHOSPH9	1.24904e-287	-0.731532	0.042	0.237	4.51879e-283
S100A11	3.21825e-287	126.643	0.501	0.001	1.1643e-282
UBA3	4.13907e-287	-0.851582	0.061	0.29	1.49743e-282
CAB39	1.59557e-286	-0.933916	0.068	0.308	5.77247e-282
CRTAP	6.33111e-286	58.3528	0.519	0.022	2.29047e-281
CPQ	9.47616e-286	-1.03772	0.043	0.241	3.42828e-281
MNS1	1.57826e-284	-0.478728	0.019	0.153	5.70982e-280
TRA2A	5.09854e-284	-1.09817	0.123	0.428	1.84455e-279
NFAT5	1.75874e-282	-1.71792	0.144	0.463	6.36277e-278
RNF213	2.88462e-282	16.0764	0.167	0.513	1.0436e-277
UBR2	5.51031e-282	-1.0934	0.079	0.332	1.99352e-277
RHOT1	7.11922e-282	-1.11175	0.081	0.336	2.57559e-277
NBAS	2.0657e-281	-1.48717	0.09	0.357	7.47328e-277
LRIG2	4.09844e-281	-0.453068	0.025	0.178	1.48273e-276
LY6E	4.15419e-281	311.296	0.499	0.005	1.5029e-276
NCKAP5	1.98877e-280	-5.59824	0.014	0.13	7.19499e-276
MTOR	6.26728e-280	-0.63257	0.06	0.286	2.26738e-275
GLTSCR2	9.4482e-280	93.4617	0.493	0	3.41817e-275
XPO6	1.3872e-278	-0.621608	0.041	0.231	5.0186e-274
ANXA2	1.05835e-277	120.493	0.511	0.02	3.82891e-273
GLS	1.57907e-277	-1.03319	0.106	0.39	5.71276e-273
COX6A1	2.65283e-277	38.5201	0.496	0.007	9.59741e-273
NEDD4	3.68848e-277	-0.898338	0.016	0.141	1.33442e-272
GPNMB	4.61014e-277	54.3513	0.511	0.024	1.66785e-272
EHBP1	7.54471e-277	-8.00012	0.062	0.287	2.72953e-272
TRMT11	9.01404e-277	-0.493085	0.034	0.209	3.2611e-272
RHBDD1	1.13624e-276	-0.615212	0.028	0.186	4.11067e-272
EIF3H	2.0866e-276	62.7443	0.609	0.169	7.54891e-272
BMPR2	2.46265e-275	-1.63045	0.085	0.342	8.90937e-271
MFSD8	1.49287e-274	-0.547534	0.026	0.181	5.40089e-270
EIF4B	3.88748e-274	47.5809	0.582	0.125	1.40641e-269
EIF3K	5.13935e-274	84.0625	0.583	0.129	1.85932e-269
SUMO2	4.06504e-273	28.192	0.512	0.032	1.47065e-268
ADNP	1.7981e-272	-1.16837	0.089	0.351	6.50517e-268
IQCG	1.91903e-272	-0.428389	0.017	0.141	6.94265e-268
IP6K1	3.33579e-272	-0.867627	0.053	0.262	1.20682e-267
SEC61A2	3.69714e-272	-0.300764	0.01	0.108	1.33755e-267
INO80	5.90241e-272	-0.863394	0.05	0.255	2.13537e-267
MYL12B	7.76193e-272	29.0875	0.504	0.023	2.80811e-267
BTAF1	2.2536e-271	-0.742342	0.072	0.314	8.15308e-267
CCNI	6.59923e-271	100.586	0.648	0.246	2.38747e-266
SNRPD2	1.11389e-270	24.3439	0.502	0.023	4.02984e-266
COX6B1	3.32234e-270	40.2627	0.539	0.068	1.20195e-265
ZSCAN5A	4.24444e-269	-0.595656	0.026	0.179	1.53555e-264
LPCAT1	5.48459e-269	-0.78198	0.055	0.266	1.98422e-264
SHTN1	5.54521e-269	-0.732032	0.058	0.276	2.00615e-264
MORN1	6.20115e-269	-0.276793	0.011	0.113	2.24345e-264
SWT1	2.34287e-268	-0.553528	0.021	0.157	8.47603e-264
STXBP1	3.19363e-268	31.6877	0.147	0.473	1.15539e-263
CNOT9	3.4368e-268	-0.39223	0.019	0.151	1.24337e-263
PPP6R2	4.34282e-268	-1.09317	0.079	0.326	1.57115e-263
SUCO	6.57037e-268	-1.00143	0.099	0.37	2.37703e-263
LRRC6	8.90244e-268	-0.359291	0.015	0.135	3.22073e-263
USMG5	2.19096e-267	50.364	0.478	0	7.92646e-263
GNAS	6.67139e-267	49.6993	0.587	0.143	2.41358e-262
APOE	8.61635e-267	566.591	0.502	0.027	3.11722e-262
CCDC14	2.09305e-266	-0.584435	0.056	0.269	7.57224e-262
GSK3B	3.63284e-266	-0.781387	0.123	0.42	1.31429e-261
ATRN	4.93704e-266	-1.00056	0.063	0.286	1.78612e-261
[truncated: 4,217 more rows]

## Sheet: cluster4-metastaticVSprimary
gene	p_val	avg_log2FC	pct.1	pct.2	p_val_adj
IGKC	0	Inf	0.26	0.003	0
IGHG1	0	Inf	0.217	0.002	0
MT-CO1	0	#NAME?	0.981	0.895	0
MT-CO2	0	#NAME?	0.98	0.89	0
MT-ATP8	0	-403.323	0.919	0.646	0
MT-CO3	0	#NAME?	0.976	0.897	0
MT-ND3	0	-64.82	0.958	0.701	0
MT-ND4L	0	-428.157	0.951	0.681	0
MT-ND5	0	-148.395	0.858	0.622	0
MT-CYB	0	#NAME?	0.961	0.797	0
MT-ATP6	2.45005e-291	-237.875	0.978	0.874	8.86378e-287
IGKV3-20	5.67721e-279	425.566	0.193	0.003	2.0539e-274
MTRNR2L12	8.12176e-264	Inf	0.771	0.495	2.93829e-259
IGLV3-1	3.35737e-245	Inf	0.175	0.004	1.21463e-240
MT-ND2	9.74861e-245	-392.242	0.884	0.641	3.52685e-240
RPS4Y1	4.01135e-203	-17.5888	0.041	0.239	1.45123e-198
IGLV2-14	1.33318e-199	623.779	0.137	0.001	4.82319e-195
IGHG4	6.68465e-193	540.103	0.132	0	2.41837e-188
MT-ND4	1.06698e-177	-337.419	0.942	0.728	3.86013e-173
IGLC2	6.79947e-164	55.3558	0.115	0.001	2.45991e-159
MT-ND6	4.02223e-151	9.24665	0.486	0.258	1.45516e-146
GAPDH	1.22746e-136	-527.856	0.666	0.795	4.4407e-132
COL11A2	3.49799e-119	20.1531	0.118	0.014	1.2655e-114
CCL24	5.00453e-109	-196.419	0.007	0.101	1.81054e-104
TMSB10	2.16007e-105	-243.192	0.939	0.799	7.8147e-101
APOC1	1.01202e-104	-222.004	0.435	0.237	3.66129e-100
MT2A	1.32607e-98	-190.261	0.33	0.172	4.79746e-94
EDNRB	9.69563e-97	-1.27121	0.165	0.049	3.50768e-92
DNASE1L3	1.26161e-94	-64.7333	0.03	0.134	4.56425e-90
RPL7	3.15612e-87	-297.013	0.527	0.666	1.14182e-82
RPL7A	2.24277e-82	-346.259	0.691	0.803	8.11391e-78
XIST	1.14942e-81	2.37626	0.134	0.037	4.15837e-77
HLA-C	7.74519e-80	-294.138	0.693	0.532	2.80206e-75
YBX1	3.4957e-77	-50.3325	0.385	0.556	1.26468e-72
RPL9	6.69127e-77	-309.008	0.688	0.793	2.42077e-72
LY6E	1.88213e-75	-171.467	0.167	0.301	6.80917e-71
CITED1	1.34374e-71	-234.432	0.093	0.209	4.8614e-67
HLA-DQA1	1.84145e-71	-223.443	0.565	0.391	6.66201e-67
MT-ND1	3.57475e-70	-617.632	0.89	0.733	1.29327e-65
CCL3L3	2.70199e-67	-57.1456	0.073	0.175	9.77526e-63
RPL3	4.22911e-67	-315.597	0.715	0.803	1.53001e-62
RPL10A	1.12707e-63	-202.582	0.542	0.665	4.07751e-59
RPS3A	1.83818e-63	-297.049	0.788	0.845	6.65017e-59
RBM3	9.9682e-62	-24.7068	0.233	0.365	3.60629e-57
RPS10	5.65843e-61	-166.066	0.102	0.21	2.04711e-56
PEBP1	7.54208e-61	-23.8855	0.253	0.385	2.72857e-56
NPM1	1.53854e-56	-82.4565	0.402	0.535	5.56614e-52
IGFBP7	1.7161e-54	-152.754	0.115	0.223	6.20849e-50
PABPC1	4.76643e-54	-21.7628	0.542	0.656	1.7244e-49
ALDOA	9.62141e-54	-86.389	0.398	0.512	3.48083e-49
LILRB5	1.24795e-53	-7.85127	0.048	0.128	4.51485e-49
C1QBP	3.81156e-53	-3.64966	0.071	0.162	1.37895e-48
NCF4	2.06931e-52	-7.07275	0.087	0.18	7.48636e-48
RPS26	2.52768e-52	-239.562	0.415	0.526	9.14463e-48
RPL5	2.61813e-52	-262.398	0.566	0.676	9.47187e-48
EEF2	1.61374e-51	-99.6679	0.409	0.534	5.83817e-47
CRTAP	1.98599e-50	-28.925	0.151	0.259	7.18493e-46
APOE	2.47757e-50	-275.383	0.479	0.363	8.96337e-46
CCDC85B	2.81371e-49	-8.82662	0.078	0.166	1.01794e-44
TPT1	6.01346e-49	-273.93	0.923	0.941	2.17555e-44
RP11-290D2.6	9.72492e-49	56.253	0.156	0.071	3.51828e-44
EEF1A1	3.38811e-48	#NAME?	0.964	0.972	1.22575e-43
VIM	2.0946e-47	-282.597	0.604	0.716	7.57785e-43
ST3GAL4	2.19942e-47	-24.8311	0.037	0.106	7.95705e-43
ITM2C	6.85934e-47	-2.76847	0.054	0.13	2.48157e-42
CYC1	2.86093e-46	-18.8785	0.095	0.184	1.03503e-41
SERPINA1	5.115e-46	-9.91701	0.143	0.063	1.8505e-41
HLA-B	5.15932e-46	-317.221	0.744	0.607	1.86654e-41
TYMP	1.4555e-45	-81.4873	0.144	0.244	5.26569e-41
EEF1D	5.20058e-45	-116.014	0.433	0.553	1.88146e-40
METTL9	5.47488e-45	-27.3228	0.127	0.225	1.9807e-40
RPS17	5.79039e-45	-289.012	0.315	0.421	2.09485e-40
CCNI	9.8073e-45	-43.013	0.305	0.42	3.54808e-40
STAB1	1.7593e-44	-6.64244	0.114	0.204	6.36479e-40
RPL8	9.76146e-44	-403.731	0.789	0.845	3.5315e-39
CD209	1.03303e-42	-12.9992	0.047	0.115	3.73729e-38
JAML	6.25318e-42	-8.68786	0.04	0.105	2.26228e-37
B2M	9.2686e-42	-229.218	0.953	0.869	3.35319e-37
TSC22D3	2.39771e-41	48.5674	0.207	0.116	8.67444e-37
RPS18	2.58586e-40	#NAME?	0.818	0.863	9.35511e-36
MTCH1	3.84876e-40	-3.14702	0.086	0.165	1.3924e-35
RAMP1	5.60528e-40	-43.5953	0.054	0.123	2.02788e-35
PKM	6.62455e-40	-47.4633	0.227	0.324	2.39663e-35
HLA-DRB5	1.69544e-39	-350.403	0.552	0.408	6.13375e-35
RPS3	3.63513e-39	-387.914	0.732	0.785	1.31512e-34
TNF	6.91012e-39	-64.7499	0.078	0.153	2.49994e-34
RPL13	1.39021e-38	-566.979	0.885	0.92	5.02951e-34
RPL31	1.98813e-38	-253.163	0.429	0.528	7.19266e-34
RPL12	5.25862e-38	-405.226	0.802	0.849	1.90246e-33
HLA-DRB1	8.22572e-38	-421.094	0.666	0.539	2.9759e-33
RPS2	8.84958e-38	-344.633	0.535	0.667	3.2016e-33
BTF3	9.95933e-38	-71.788	0.434	0.54	3.60309e-33
NACA	1.5654e-37	-37.0745	0.571	0.659	5.6633e-33
PRELID1	2.67593e-37	-16.1131	0.164	0.253	9.681e-33
SLC7A8	3.07597e-37	-5.35681	0.06	0.128	1.11283e-32
HLA-DPB1	3.50387e-37	-392.222	0.738	0.593	1.26763e-32
GNB2L1	4.16889e-37	-282.585	0.6	0.667	1.50822e-32
QDPR	4.32126e-37	-13.0614	0.044	0.105	1.56335e-32
GPM6B	5.56561e-37	-20.8499	0.044	0.106	2.01353e-32
NME4	7.20364e-37	-10.1712	0.076	0.149	2.60613e-32
FUCA2	7.07317e-35	-1.41796	0.048	0.109	2.55893e-30
SPI1	8.45123e-35	-28.7886	0.158	0.246	3.05749e-30
HSPA1B	1.05695e-34	66.5354	0.137	0.07	3.82382e-30
GLTSCR2	1.05652e-33	-53.7971	0.146	0.234	3.82227e-29
PDCD4	1.07722e-33	18.7989	0.187	0.112	3.89718e-29
EIF3E	1.61151e-33	-46.633	0.269	0.368	5.83014e-29
GPX1	2.31178e-33	-102.339	0.766	0.642	8.36355e-29
EPB41L4A-AS1	2.53889e-33	-13.5467	0.064	0.129	9.18518e-29
RPL4	2.71119e-33	-74.3745	0.473	0.569	9.80854e-29
CCL4L2	3.2054e-33	-79.203	0.12	0.197	1.15965e-28
RPL6	5.04002e-33	-141.07	0.611	0.688	1.82338e-28
CHCHD10	7.55554e-33	-45.7021	0.178	0.27	2.73344e-28
GNAS	9.3751e-33	-24.3672	0.222	0.311	3.39172e-28
LDHA	1.23793e-32	-51.7426	0.261	0.351	4.47857e-28
SEPT9	3.24495e-32	-2.79087	0.093	0.165	1.17396e-27
RPS27A	3.51665e-32	-344.562	0.798	0.849	1.27225e-27
C4orf48	4.44819e-32	-25.9298	0.11	0.185	1.60927e-27
FUCA1	8.22625e-32	-48.9128	0.101	0.171	2.97609e-27
ZFP36L1	9.41199e-32	-8.94445	0.255	0.342	3.40507e-27
CIRBP	2.18826e-31	-26.1785	0.258	0.355	7.91667e-27
ACP5	2.89035e-31	-129.996	0.138	0.213	1.04567e-26
CXCL8	3.61526e-31	222.346	0.152	0.234	1.30793e-26
LRPAP1	6.87545e-31	-69.2588	0.083	0.149	2.4874e-26
EID1	7.71805e-31	-18.4322	0.142	0.219	2.79224e-26
PLTP	1.56208e-30	-125.106	0.11	0.181	5.65128e-26
MGST3	1.58497e-30	-22.5925	0.179	0.26	5.73409e-26
EIF4B	1.93694e-30	-19.1565	0.195	0.283	7.00745e-26
TPI1	2.20782e-30	-41.8167	0.31	0.394	7.98745e-26
FAM210B	2.45669e-30	-14.4829	0.065	0.127	8.88782e-26
CCT3	4.62915e-30	-7.93231	0.098	0.167	1.67473e-25
ATP5C1	6.39527e-30	-5.72154	0.16	0.239	2.31368e-25
EEF1B2	7.06896e-30	-76.0354	0.447	0.541	2.55741e-25
ATP5B	1.59978e-29	-11.0945	0.213	0.295	5.78769e-25
PDCD6	4.09141e-29	-14.3499	0.113	0.183	1.48019e-24
BNIP3	5.34601e-29	-15.1731	0.059	0.116	1.93408e-24
RPL13A	7.03275e-29	-546.62	0.657	0.706	2.54431e-24
RNF130	7.28086e-29	-13.0244	0.184	0.263	2.63407e-24
TMEM147	2.14071e-28	-7.46869	0.107	0.176	7.74465e-24
TFAP2A	2.24837e-28	5.10931	0.141	0.078	8.13417e-24
HLA-DQB1	2.43571e-28	-109.394	0.507	0.391	8.81193e-24
ATP5D	3.81393e-28	-17.4038	0.175	0.259	1.3798e-23
CD59	4.49041e-28	-32.6926	0.221	0.305	1.62454e-23
C1QB	4.58354e-28	-131.114	0.674	0.546	1.65823e-23
ZNF106	7.57559e-28	-43.3615	0.163	0.239	2.7407e-23
GPR137B	1.98414e-27	-3.19818	0.07	0.13	7.17822e-23
SERPINF1	2.09519e-27	-66.172	0.132	0.205	7.58e-23
HSPA8	2.12597e-27	-43.109	0.365	0.454	7.69135e-23
NSG1	2.50523e-27	-55.6334	0.057	0.113	9.06344e-23
RAB38	2.86331e-27	-22.9255	0.061	0.118	1.03589e-22
IFITM3	2.93946e-27	-302.794	0.363	0.449	1.06344e-22
RPL19	3.8056e-27	-392.141	0.819	0.85	1.37679e-22
MDH1	7.18613e-27	-2.57733	0.097	0.162	2.5998e-22
PGK1	2.28636e-26	-41.3701	0.197	0.272	8.27159e-22
EIF3H	3.04614e-26	-25.745	0.241	0.321	1.10203e-21
CREG1	3.20799e-26	-11.8376	0.156	0.229	1.16059e-21
BAG1	3.36837e-26	-2.03287	0.068	0.126	1.21861e-21
TMEM14C	5.75947e-26	-9.98315	0.151	0.222	2.08366e-21
GPI	5.80903e-26	-11.689	0.094	0.156	2.10159e-21
MTDH	9.19603e-26	-15.5329	0.137	0.207	3.32694e-21
TRPM1	9.8703e-26	-1.086	0.1	0.05	3.57088e-21
ATP6V1E1	1.14435e-25	-0.470881	0.06	0.114	4.14002e-21
NINJ1	1.66959e-25	-15.411	0.243	0.325	6.04026e-21
P4HB	1.77587e-25	-20.7727	0.164	0.235	6.42473e-21
ENO1	1.89476e-25	-43.0393	0.227	0.3	6.85486e-21
HSP90AB1	2.21325e-25	-45.8117	0.409	0.5	8.00708e-21
HLA-DRA	3.26924e-25	-380.7	0.789	0.669	1.18274e-20
EGR1	4.14369e-25	11.4607	0.177	0.253	1.4991e-20
LGALS3BP	1.36991e-24	-36.8378	0.119	0.184	4.95606e-20
MPEG1	1.75923e-24	-20.0191	0.102	0.162	6.36453e-20
DECR1	1.90976e-24	-2.14207	0.068	0.122	6.90912e-20
ANXA11	2.33562e-24	-7.74106	0.105	0.167	8.44982e-20
RGS10	2.83244e-24	-10.855	0.238	0.307	1.02472e-19
AHCY	2.83464e-24	-11.7708	0.077	0.133	1.02551e-19
TIMP2	4.10244e-24	-7.89872	0.139	0.206	1.48418e-19
SLC25A3	5.13792e-24	-48.8886	0.296	0.38	1.8588e-19
PARVB	5.82692e-24	-2.11495	0.071	0.126	2.10806e-19
A2M	9.29587e-24	-109.459	0.231	0.311	3.36306e-19
HEXB	1.39383e-23	-12.4841	0.121	0.185	5.0426e-19
RTN4	1.72154e-23	-0.419404	0.165	0.237	6.22819e-19
UTRN	3.90992e-23	-1.35007	0.053	0.101	1.41453e-18
SNHG8	4.46992e-23	-26.1039	0.157	0.228	1.61713e-18
PHB2	4.7471e-23	-17.0199	0.128	0.193	1.71741e-18
STRA13	5.22904e-23	-1.04953	0.057	0.107	1.89176e-18
RPL15	6.21897e-23	-245.087	0.718	0.754	2.2499e-18
IMP3	1.05093e-22	-1.55802	0.066	0.118	3.80206e-18
RNASET2	1.1818e-22	-57.086	0.212	0.281	4.27553e-18
ELL2	1.53014e-22	2.68151	0.115	0.064	5.53576e-18
H1F0	1.68413e-22	-14.5567	0.07	0.122	6.09286e-18
SH3BGRL3	1.70012e-22	-117.611	0.517	0.417	6.15068e-18
BAX	2.6181e-22	-3.15459	0.095	0.153	9.47175e-18
C1QC	2.7835e-22	-175.837	0.633	0.51	1.00702e-17
IL1B	3.56707e-22	-27.2434	0.185	0.25	1.29049e-17
ADAP2	3.73037e-22	-7.92247	0.112	0.172	1.34957e-17
NDUFA10	3.81347e-22	-1.78224	0.065	0.115	1.37964e-17
CCNG1	3.95597e-22	-5.10682	0.065	0.115	1.43119e-17
CAPZB	4.1133e-22	-17.577	0.283	0.348	1.48811e-17
PARK7	4.14474e-22	-20.039	0.202	0.271	1.49949e-17
IGF1	8.90707e-22	-5.65447	0.082	0.135	3.2224e-17
CCND1	9.07354e-22	-30.3884	0.08	0.133	3.28263e-17
KDELR1	1.03745e-21	-7.42454	0.127	0.188	3.75327e-17
NAP1L1	1.20436e-21	-21.4067	0.166	0.234	4.35713e-17
RPS9	1.26562e-21	-140.762	0.708	0.757	4.57875e-17
UQCRC2	1.36355e-21	-0.785438	0.093	0.149	4.93303e-17
S100A13	1.75284e-21	-27.1768	0.085	0.14	6.34143e-17
NDUFB9	3.50639e-21	-42.1792	0.178	0.244	1.26854e-16
MDH2	3.83406e-21	-5.15834	0.139	0.201	1.38708e-16
F13A1	4.36446e-21	-26.5332	0.117	0.174	1.57897e-16
PRDX2	5.36809e-21	-4.57149	0.09	0.143	1.94207e-16
SLC25A39	7.90398e-21	-5.89977	0.088	0.141	2.8595e-16
ZCRB1	8.64844e-21	-0.35339	0.06	0.107	3.12883e-16
VDAC2	1.38798e-20	-11.9614	0.17	0.235	5.02142e-16
OXA1L	2.09566e-20	-3.34706	0.085	0.137	7.58167e-16
HINT1	2.42685e-20	-34.4563	0.351	0.425	8.77986e-16
TTYH3	2.43599e-20	-1.43304	0.068	0.117	8.81292e-16
MRPL34	2.65717e-20	-0.450154	0.073	0.123	9.61311e-16
SEC11A	2.77543e-20	-4.87944	0.193	0.259	1.0041e-15
RPS6	2.88612e-20	-316.238	0.773	0.793	1.04414e-15
RPL39	4.55804e-20	-281.144	0.819	0.726	1.64901e-15
RAB31	4.64436e-20	-2.10574	0.11	0.167	1.68024e-15
ACTG1	4.9166e-20	-148.356	0.644	0.702	1.77873e-15
PGAM1	5.87892e-20	-21.3754	0.144	0.203	2.12687e-15
DPP7	8.42965e-20	-6.19246	0.132	0.19	3.04968e-15
PEPD	9.41269e-20	-1.18543	0.086	0.137	3.40532e-15
ATP1A1	9.43512e-20	-10.0198	0.137	0.199	3.41344e-15
NQO2	9.92362e-20	-1.58913	0.06	0.106	3.59017e-15
SRP72	1.00364e-19	-1.33714	0.056	0.101	3.63096e-15
POLR2E	1.00516e-19	-1.66956	0.113	0.169	3.63646e-15
PPP4C	1.13721e-19	-2.0875	0.082	0.133	4.1142e-15
EIF3K	1.14538e-19	-44.4591	0.303	0.373	4.14374e-15
C17orf89	1.1474e-19	-5.99145	0.057	0.102	4.15107e-15
TGFBI	1.21017e-19	-30.4368	0.129	0.185	4.37814e-15
EIF3I	1.22319e-19	-0.80036	0.093	0.146	4.42525e-15
SPAG7	1.28164e-19	-0.388981	0.061	0.106	4.6367e-15
ADIPOR1	1.55945e-19	-2.56997	0.116	0.172	5.64179e-15
RAC1	1.57637e-19	-21.294	0.265	0.347	5.703e-15
FCER1G	1.72227e-19	-51.3216	0.539	0.43	6.23083e-15
UBE2D2	1.82921e-19	-2.05442	0.134	0.194	6.61771e-15
CD74	2.62403e-19	#NAME?	0.866	0.788	9.49323e-15
C6orf48	2.7752e-19	-24.5577	0.11	0.164	1.00401e-14
PSMB5	3.16145e-19	-5.85765	0.08	0.129	1.14375e-14
NDUFS4	5.0903e-19	-0.648734	0.061	0.106	1.84157e-14
RPS5	5.41028e-19	-252.751	0.585	0.642	1.95733e-14
NFKBIZ	6.6602e-19	-24.6525	0.136	0.195	2.40953e-14
RPS20	7.12105e-19	-312.819	0.44	0.501	2.57625e-14
GTF2I	7.4996e-19	-0.298244	0.063	0.109	2.71321e-14
ARF1	1.15964e-18	-15.649	0.215	0.28	4.19533e-14
HLA-DPA1	1.23576e-18	-332.908	0.718	0.605	4.47074e-14
RBPJ	1.34109e-18	-0.832057	0.084	0.133	4.85179e-14
MFF	2.15855e-18	-4.97882	0.076	0.123	7.80919e-14
APH1A	2.26714e-18	-8.76803	0.112	0.166	8.20207e-14
ABHD12	2.42576e-18	-1.73143	0.079	0.128	8.77593e-14
APLP2	3.34709e-18	-22.1753	0.162	0.22	1.21091e-13
NUPR1	4.12498e-18	-40.1982	0.156	0.213	1.49233e-13
CISD3	5.85605e-18	-0.363055	0.066	0.111	2.1186e-13
ATP5A1	6.07974e-18	-7.73467	0.17	0.228	2.19953e-13
HNRNPA1	6.8287e-18	-8.51138	0.393	0.461	2.47049e-13
C20orf24	8.81433e-18	-7.31297	0.061	0.105	3.18885e-13
EPN1	9.13316e-18	-0.696871	0.079	0.126	3.30419e-13
COTL1	9.72931e-18	-80.5977	0.183	0.246	3.51987e-13
WDR1	1.05231e-17	4.81911	0.117	0.17	3.80705e-13
FAAP20	1.05486e-17	-0.596494	0.091	0.141	3.81627e-13
MAF1	1.08732e-17	-1.61235	0.083	0.131	3.9337e-13
SDHB	1.10688e-17	-0.61527	0.083	0.131	4.00447e-13
GNAI2	1.13932e-17	-6.82779	0.124	0.178	4.12184e-13
PSMB1	1.23452e-17	-8.4558	0.151	0.208	4.46625e-13
IFI27	1.28832e-17	-50.3229	0.336	0.257	4.66088e-13
RPLP0	1.34491e-17	-348.961	0.735	0.767	4.86561e-13
TOMM7	1.57299e-17	-62.8108	0.375	0.451	5.69075e-13
CCT7	1.67051e-17	-1.55071	0.072	0.117	6.04356e-13
GLMP	1.77045e-17	-9.7069	0.091	0.14	6.40513e-13
GATM	1.81531e-17	-6.64648	0.094	0.143	6.56745e-13
GDI2	2.29068e-17	-4.29188	0.178	0.237	8.28723e-13
CXCL3	2.35248e-17	-18.5836	0.123	0.177	8.51082e-13
OCIAD1	2.60779e-17	-7.27963	0.105	0.156	9.43448e-13
TMEM14B	2.74106e-17	-5.99598	0.115	0.168	9.9166e-13
CNDP2	3.3102e-17	-1.57983	0.087	0.134	1.19756e-12
ZNF706	3.45298e-17	-8.49937	0.184	0.242	1.24922e-12
IGBP1	3.72316e-17	-4.66087	0.069	0.112	1.34696e-12
COX5A	3.76682e-17	-22.1749	0.228	0.287	1.36276e-12
FAM162A	3.88472e-17	-5.95835	0.067	0.111	1.40541e-12
RPL23	3.98582e-17	-188.654	0.361	0.424	1.44199e-12
RNF145	3.98977e-17	-1.41093	0.058	0.1	1.44342e-12
CTSF	5.52131e-17	-5.28556	0.066	0.11	1.9975e-12
RPL11	5.67115e-17	-214.79	0.774	0.809	2.05171e-12
TAOK3	6.31443e-17	-1.51044	0.084	0.131	2.28443e-12
TXN2	6.86313e-17	-0.485064	0.082	0.128	2.48294e-12
EIF3M	7.35218e-17	-3.38104	0.115	0.167	2.65987e-12
TMSB4X	7.69182e-17	#NAME?	0.977	0.865	2.78275e-12
ERGIC3	7.98237e-17	-3.45557	0.112	0.163	2.88786e-12
TSPAN3	8.33343e-17	-10.0267	0.079	0.124	3.01487e-12
HSPA1A	8.98986e-17	306.023	0.196	0.141	3.25235e-12
CAPN3	1.08301e-16	-11.1906	0.075	0.12	3.91811e-12
EIF1	1.11063e-16	-74.8466	0.618	0.675	4.01804e-12
SIRPA	1.1319e-16	-1.5495	0.067	0.11	4.09501e-12
PTMS	1.31894e-16	-6.41471	0.111	0.165	4.77165e-12
MRPS7	1.32071e-16	-0.51394	0.063	0.105	4.77805e-12
MBP	1.48506e-16	-0.705641	0.075	0.12	5.37265e-12
DNAJB1	1.50787e-16	63.6523	0.211	0.156	5.45517e-12
MRPL14	1.80104e-16	-3.09152	0.075	0.119	6.51579e-12
EIF3L	1.91941e-16	-35.3765	0.193	0.253	6.94403e-12
LSM4	1.96342e-16	-4.28407	0.109	0.159	7.10325e-12
PTGS2	2.09185e-16	-15.6653	0.076	0.121	7.56789e-12
RAB5C	2.4484e-16	-0.711235	0.076	0.12	8.85783e-12
ITPR2	2.53499e-16	-0.569481	0.059	0.1	9.1711e-12
ZNF428	3.01917e-16	-0.732993	0.069	0.111	1.09228e-11
LYPLA1	3.08947e-16	-2.30799	0.09	0.137	1.11771e-11
MAFF	3.47729e-16	-31.5918	0.086	0.132	1.25801e-11
GBAS	4.09604e-16	-0.325869	0.063	0.105	1.48187e-11
SUMF2	4.60234e-16	-0.680108	0.065	0.106	1.66503e-11
TMEM160	6.74734e-16	-0.944847	0.061	0.102	2.44105e-11
LSP1	7.08586e-16	-70.5206	0.123	0.174	2.56352e-11
TCEAL4	8.18713e-16	-0.743087	0.085	0.13	2.96194e-11
AP2S1	8.51249e-16	-18.3892	0.239	0.294	3.07965e-11
GUK1	8.76615e-16	-9.30442	0.235	0.297	3.17142e-11
MLEC	9.21443e-16	-2.09908	0.075	0.119	3.3336e-11
CTNNA1	9.99276e-16	-0.410281	0.071	0.112	3.61518e-11
VDAC1	9.99444e-16	-4.11701	0.161	0.214	3.61579e-11
WBP2	1.00432e-15	-0.624082	0.085	0.131	3.63344e-11
STOML2	1.12837e-15	-1.82743	0.061	0.1	4.08221e-11
SDHC	1.22569e-15	-1.4556	0.11	0.159	4.43429e-11
OAZ2	1.36619e-15	-0.297085	0.062	0.102	4.94259e-11
RPS25	1.64017e-15	-177.28	0.651	0.691	5.9338e-11
LONP2	1.97809e-15	-10.2569	0.067	0.107	7.15634e-11
NDUFV2	2.08549e-15	-14.106	0.161	0.212	7.54487e-11
MTCH2	2.32138e-15	-0.6864	0.074	0.116	8.3983e-11
GNPDA1	2.55543e-15	-2.43792	0.084	0.128	9.24502e-11
COMT	2.6201e-15	-6.98441	0.129	0.178	9.479e-11
RPS29	3.1629e-15	-208.666	0.403	0.455	1.14427e-10
PRDX6	3.3072e-15	-3.46198	0.143	0.194	1.19648e-10
ANXA4	3.79563e-15	-8.8204	0.071	0.112	1.37318e-10
LDHB	3.79991e-15	-53.8281	0.216	0.271	1.37473e-10
CYB5R3	4.88364e-15	-3.42061	0.077	0.119	1.7668e-10
UBB	4.94992e-15	-47.2922	0.345	0.407	1.79078e-10
SLC25A6	5.22938e-15	-34.4938	0.401	0.456	1.89188e-10
RPL28	5.39591e-15	-227.769	0.878	0.821	1.95213e-10
RPN2	5.64159e-15	-2.5898	0.11	0.157	2.04102e-10
PRKDC	5.75499e-15	-2.88534	0.069	0.109	2.08204e-10
RPL18A	5.82219e-15	-347.518	0.769	0.803	2.10635e-10
MGAT1	5.95917e-15	-8.40931	0.143	0.193	2.15591e-10
TIMM13	6.28813e-15	-2.29993	0.095	0.14	2.27492e-10
GNS	6.66809e-15	-0.373033	0.095	0.14	2.41238e-10
MYDGF	7.07214e-15	-15.2184	0.12	0.167	2.55856e-10
EIF3D	7.08896e-15	-2.07848	0.126	0.175	2.56465e-10
SERBP1	7.23207e-15	-7.37919	0.159	0.212	2.61642e-10
ATP5G3	8.14177e-15	-40.1245	0.27	0.326	2.94553e-10
GADD45GIP1	8.43417e-15	-7.15445	0.099	0.145	3.05131e-10
RPL27A	1.02073e-14	-304.245	0.498	0.543	3.69281e-10
SMIM20	1.07572e-14	-0.318569	0.063	0.102	3.89174e-10
FCGR3A	1.10394e-14	3.90578	0.242	0.179	3.99385e-10
NONO	1.13212e-14	-1.35358	0.099	0.144	4.09578e-10
IMPDH2	1.23559e-14	-6.39467	0.083	0.125	4.47012e-10
SAMSN1	1.32999e-14	3.33391	0.156	0.109	4.81164e-10
ACTB	1.33297e-14	-288.368	0.909	0.857	4.82244e-10
CLTB	1.38421e-14	-0.613407	0.074	0.115	5.0078e-10
JUND	1.74248e-14	-9.69562	0.145	0.2	6.30393e-10
JTB	1.83961e-14	-1.64799	0.127	0.176	6.65533e-10
PSMA7	1.84014e-14	-32.3199	0.226	0.279	6.65726e-10
IFNGR2	1.8916e-14	-2.35249	0.123	0.171	6.84342e-10
GAA	2.53009e-14	-0.569234	0.069	0.108	9.15335e-10
UQCRB	2.99805e-14	-54.6768	0.438	0.496	1.08463e-09
UFC1	3.1454e-14	-2.4973	0.131	0.178	1.13794e-09
MRFAP1	3.19951e-14	-1.78055	0.101	0.145	1.15752e-09
TTC3	3.50442e-14	-4.93716	0.109	0.155	1.26783e-09
PMEL	3.81664e-14	-89.0926	0.292	0.235	1.38078e-09
NDUFS3	3.89208e-14	-1.48973	0.081	0.122	1.40808e-09
DARS	3.90137e-14	-0.912459	0.092	0.135	1.41144e-09
NDUFS2	4.13126e-14	-0.565611	0.068	0.107	1.49461e-09
ZYX	4.37797e-14	-12.4453	0.122	0.169	1.58386e-09
TUFM	4.81915e-14	-3.61562	0.11	0.154	1.74347e-09
ARL6IP4	4.97707e-14	-8.77867	0.19	0.24	1.8006e-09
PSMD4	5.14033e-14	-0.584833	0.072	0.112	1.85967e-09
BNIP3L	5.20941e-14	-10.5217	0.146	0.195	1.88466e-09
BCAP31	5.31076e-14	-37.0992	0.142	0.189	1.92133e-09
SLC25A5	5.49653e-14	-37.3059	0.317	0.368	1.98853e-09
SF3B2	5.67777e-14	-4.94158	0.093	0.136	2.05411e-09
RAB32	5.69429e-14	-3.31005	0.065	0.104	2.06008e-09
PRDX1	6.33257e-14	-43.0818	0.523	0.439	2.291e-09
SUMO3	7.05668e-14	-2.31155	0.14	0.189	2.55296e-09
HEXA	7.22859e-14	-3.58105	0.074	0.114	2.61516e-09
RPS4X	7.33163e-14	-299.909	0.808	0.828	2.65244e-09
DCXR	7.37679e-14	-1.76185	0.075	0.114	2.66877e-09
BLOC1S2	7.84748e-14	-0.541582	0.072	0.112	2.83906e-09
ATP5H	8.48344e-14	-8.29524	0.168	0.22	3.06914e-09
LRRFIP1	8.68023e-14	-2.42185	0.123	0.172	3.14033e-09
NUCB1	9.32731e-14	-2.98199	0.103	0.146	3.37443e-09
MTSS1	9.33792e-14	-28.9169	0.076	0.115	3.37827e-09
LAMTOR1	9.87325e-14	-9.44285	0.191	0.242	3.57195e-09
PCBP2	1.04434e-13	-25.2386	0.398	0.462	3.77823e-09
GPX3	1.06465e-13	-100.811	0.08	0.121	3.85169e-09
AP1B1	1.07485e-13	-0.581599	0.091	0.133	3.88861e-09
APEX1	1.07595e-13	-0.889766	0.089	0.131	3.89256e-09
HM13	1.07785e-13	-14.2334	0.094	0.136	3.89945e-09
CBR1	1.15322e-13	-1.23739	0.083	0.123	4.17212e-09
TUBB	1.21615e-13	-9.93195	0.259	0.314	4.39977e-09
HPS1	1.67428e-13	-1.29593	0.077	0.117	6.05723e-09
ETV5	1.77047e-13	-2.13284	0.066	0.103	6.40521e-09
CRYL1	1.77708e-13	-5.96236	0.104	0.148	6.42912e-09
SND1	2.0491e-13	-0.294282	0.064	0.101	7.41323e-09
DNPH1	2.13093e-13	-3.43295	0.139	0.185	7.70928e-09
YWHAB	2.1971e-13	-5.40128	0.256	0.31	7.94867e-09
FIS1	2.20662e-13	-6.56161	0.171	0.219	7.98311e-09
CD63	2.40532e-13	-84.1902	0.552	0.598	8.70196e-09
SYF2	2.40702e-13	-0.306055	0.07	0.109	8.70812e-09
MPC1	2.45051e-13	-5.98713	0.068	0.106	8.86546e-09
CORO1B	2.58905e-13	-1.12147	0.107	0.15	9.36667e-09
EIF4H	2.70708e-13	-1.34707	0.103	0.145	9.79368e-09
SNRPC	2.77608e-13	-6.19828	0.118	0.163	1.00433e-08
IFI6	3.04268e-13	-60.3603	0.127	0.172	1.10078e-08
SSBP1	3.28202e-13	-2.30363	0.115	0.159	1.18737e-08
C9orf16	3.43939e-13	-8.55263	0.151	0.199	1.2443e-08
RAB13	3.50389e-13	-4.6861	0.071	0.108	1.26764e-08
C5AR1	3.60665e-13	30.4991	0.157	0.112	1.30481e-08
RPL10	4.43785e-13	-442.736	0.909	0.907	1.60552e-08
ARPC2	4.72078e-13	-69.0649	0.374	0.421	1.70788e-08
IDH2	5.00258e-13	-10.1903	0.081	0.119	1.80983e-08
NR4A1	5.3652e-13	8.8179	0.194	0.245	1.94102e-08
TBCA	5.73164e-13	-6.69741	0.199	0.25	2.07359e-08
HSPA9	5.87709e-13	-0.347814	0.104	0.147	2.12621e-08
COX7A2L	6.7097e-13	-11.4198	0.149	0.197	2.42744e-08
ANXA5	6.71911e-13	-31.4364	0.406	0.458	2.43084e-08
PFKL	7.27483e-13	-1.03389	0.081	0.119	2.63189e-08
SNX10	7.56504e-13	-14.4372	0.129	0.089	2.73688e-08
RPL14	7.83992e-13	-210.645	0.642	0.68	2.83633e-08
NCF1	7.95369e-13	-41.606	0.156	0.202	2.87748e-08
TMEM179B	8.56557e-13	-2.29406	0.097	0.137	3.09885e-08
SAT1	8.56925e-13	-204.69	0.727	0.619	3.10018e-08
ARPC1A	9.07262e-13	-3.43021	0.091	0.131	3.28229e-08
GNB2	9.25521e-13	-4.30568	0.14	0.188	3.34835e-08
TCF25	9.47212e-13	-6.14815	0.104	0.145	3.42682e-08
HIGD2A	1.15911e-12	-9.60807	0.242	0.293	4.19344e-08
RGS19	1.36271e-12	-11.6185	0.076	0.113	4.93e-08
MALAT1	1.37048e-12	#NAME?	0.727	0.735	4.95811e-08
ANP32B	1.41595e-12	-8.00795	0.164	0.213	5.12263e-08
ATP6V1G1	1.43751e-12	-30.3692	0.321	0.376	5.20062e-08
MGST2	1.48429e-12	-3.54786	0.082	0.121	5.36986e-08
RPS23	1.50679e-12	-292.696	0.82	0.836	5.45126e-08
HAX1	1.67148e-12	-1.0187	0.069	0.106	6.04707e-08
ATP5L	1.68841e-12	-20.7842	0.364	0.419	6.10832e-08
RPL18	1.97371e-12	-278.269	0.688	0.719	7.1405e-08
VASP	1.99071e-12	-15.5965	0.08	0.118	7.20198e-08
FTH1	2.0226e-12	#NAME?	0.986	0.968	7.31737e-08
RPL36AL	2.09085e-12	-18.0004	0.351	0.407	7.56428e-08
RB1	2.17772e-12	-8.26162	0.135	0.179	7.87854e-08
TRMT112	2.24111e-12	-7.33354	0.221	0.274	8.10788e-08
PA2G4	2.25058e-12	-1.31935	0.09	0.13	8.14217e-08
KDELR2	2.37351e-12	-4.72942	0.11	0.153	8.5869e-08
ATP5G2	2.39302e-12	-61.3632	0.468	0.525	8.65747e-08
GSTO1	2.43107e-12	-13.766	0.169	0.215	8.79513e-08
PTPN6	2.47557e-12	-3.74735	0.074	0.109	8.95613e-08
IFITM1	2.64633e-12	-322.992	0.141	0.099	9.5739e-08
DUSP6	3.04587e-12	-2.88601	0.067	0.102	1.10194e-07
HADHB	3.44943e-12	-0.876565	0.072	0.108	1.24793e-07
ACP1	3.70176e-12	-0.516361	0.08	0.117	1.33922e-07
ERP29	3.85882e-12	-17.8827	0.17	0.216	1.39604e-07
CYFIP1	4.08872e-12	-0.944723	0.071	0.107	1.47922e-07
C1orf43	4.61132e-12	-11.1849	0.145	0.19	1.66829e-07
RPL21	4.66476e-12	-258.071	0.692	0.717	1.68762e-07
PDAP1	4.75643e-12	-0.975593	0.065	0.1	1.72078e-07
CALU	4.76615e-12	-3.36832	0.07	0.105	1.7243e-07
PSMD8	5.72649e-12	-3.3325	0.122	0.163	2.07173e-07
MYL12B	5.89556e-12	-15.2357	0.259	0.309	2.1329e-07
PSMB7	6.04493e-12	-2.38764	0.088	0.126	2.18693e-07
RER1	6.36368e-12	-1.54352	0.087	0.124	2.30225e-07
UQCRFS1	6.37368e-12	-4.88421	0.128	0.169	2.30587e-07
CXCR4	6.57073e-12	75.7973	0.157	0.114	2.37716e-07
TALDO1	7.05303e-12	-28.3272	0.168	0.212	2.55164e-07
TMEM165	7.25716e-12	-0.692903	0.066	0.1	2.62549e-07
EFHD1	7.42871e-12	-9.49469	0.078	0.116	2.68756e-07
C19orf24	7.77725e-12	-0.796617	0.069	0.104	2.81365e-07
HCK	8.03227e-12	-7.54575	0.093	0.13	2.90591e-07
KPNB1	8.94332e-12	-4.25842	0.096	0.135	3.23551e-07
GRINA	9.17303e-12	-32.973	0.196	0.245	3.31862e-07
FIBP	9.31122e-12	-0.507074	0.068	0.102	3.36861e-07
MRPS15	9.33181e-12	-0.486252	0.077	0.113	3.37606e-07
NAA20	9.5509e-12	-0.523685	0.082	0.118	3.45533e-07
CHCHD2	1.07834e-11	-14.5351	0.371	0.422	3.90124e-07
NFE2L2	1.08737e-11	-18.8093	0.144	0.19	3.93389e-07
PRDX4	1.10972e-11	-2.85863	0.069	0.102	4.01476e-07
TOMM22	1.15691e-11	-1.65556	0.098	0.136	4.18545e-07
GLRX	1.1671e-11	-2.84375	0.105	0.144	4.22235e-07
CALM1	1.17655e-11	-3.3131	0.278	0.332	4.25651e-07
SNX5	1.30233e-11	-0.532608	0.11	0.15	4.71157e-07
HDLBP	1.37496e-11	-3.67262	0.109	0.149	4.97434e-07
XBP1	1.5628e-11	6.59642	0.106	0.147	5.6539e-07
PSMA5	2.18187e-11	-1.33835	0.086	0.122	7.89356e-07
PRDX5	2.19141e-11	-10.4291	0.221	0.267	7.92807e-07
DRAP1	2.25151e-11	-6.11735	0.14	0.182	8.14552e-07
HSPH1	2.28567e-11	27.5826	0.123	0.088	8.2691e-07
CAPG	2.31513e-11	-110.716	0.208	0.154	8.37569e-07
MRPS34	2.31994e-11	-2.59704	0.089	0.126	8.39308e-07
RPS11	2.43743e-11	-101.733	0.488	0.533	8.81812e-07
TMBIM6	2.47916e-11	-11.087	0.257	0.303	8.96912e-07
CDK4	2.5013e-11	-1.52778	0.074	0.109	9.04921e-07
PPP2R1A	2.51826e-11	-1.21394	0.096	0.134	9.11056e-07
SF3B5	2.56881e-11	-1.53597	0.126	0.168	9.29344e-07
STOM	2.59403e-11	-18.5342	0.081	0.118	9.38468e-07
PDCD5	2.65671e-11	-1.56058	0.074	0.109	9.61143e-07
TMED9	2.99041e-11	-4.23489	0.099	0.137	1.08187e-06
SDF4	3.0605e-11	-0.423879	0.067	0.101	1.10723e-06
BLVRA	3.10994e-11	-1.86988	0.106	0.144	1.12511e-06
PSMG2	3.32416e-11	-0.55837	0.098	0.136	1.20261e-06
FOS	3.48427e-11	643.613	0.463	0.381	1.26054e-06
ARRB2	3.55755e-11	-3.36468	0.153	0.194	1.28705e-06
ATP6AP1	3.93741e-11	-15.3289	0.108	0.146	1.42447e-06
NDUFB10	4.15768e-11	-2.09679	0.153	0.196	1.50417e-06
RANBP1	4.29687e-11	-11.4453	0.095	0.133	1.55452e-06
IQGAP1	4.37078e-11	-1.3049	0.115	0.155	1.58126e-06
TGFB1	5.13133e-11	0.277236	0.067	0.101	1.85641e-06
BTG2	5.22251e-11	-8.49679	0.162	0.203	1.8894e-06
RPS8	5.64049e-11	-454.476	0.84	0.854	2.04062e-06
TYROBP	5.98397e-11	-108.027	0.693	0.591	2.16488e-06
CCT6A	6.03104e-11	-1.82126	0.1	0.137	2.18191e-06
FAM127A	6.06483e-11	-1.41254	0.071	0.105	2.19413e-06
PGLS	6.17154e-11	-2.89246	0.154	0.196	2.23274e-06
RHEB	6.17895e-11	-3.57826	0.135	0.176	2.23542e-06
CFLAR	6.3853e-11	-1.79193	0.13	0.172	2.31007e-06
RSL1D1	6.57615e-11	-5.912	0.132	0.174	2.37912e-06
IER2	6.62996e-11	-43.0301	0.22	0.263	2.39859e-06
PCBD1	6.81044e-11	-2.65412	0.127	0.166	2.46388e-06
HSD17B11	7.01855e-11	-0.521182	0.083	0.118	2.53917e-06
NDUFV1	7.08606e-11	-1.88506	0.096	0.132	2.56359e-06
CHMP2A	7.13997e-11	-0.781622	0.116	0.155	2.5831e-06
CYSTM1	7.47553e-11	-12.4586	0.125	0.165	2.7045e-06
SPG21	9.50734e-11	-0.774238	0.112	0.152	3.43956e-06
C14orf166	9.70801e-11	-2.47771	0.139	0.181	3.51216e-06
WWP1	1.01441e-10	-0.864909	0.072	0.106	3.66992e-06
DNAJC4	1.04461e-10	-0.917352	0.075	0.109	3.77919e-06
ATF5	1.10397e-10	-20.0869	0.087	0.123	3.99394e-06
ABI3	1.13837e-10	-2.65122	0.069	0.101	4.1184e-06
CSF1R	1.16617e-10	-9.10597	0.124	0.161	4.21898e-06
HNRNPF	1.17369e-10	-10.9743	0.165	0.208	4.24619e-06
SFT2D1	1.24101e-10	-0.8151	0.1	0.138	4.48972e-06
TNFAIP2	1.26196e-10	0.84882	0.1	0.14	4.56551e-06
SBDS	1.32267e-10	-0.958437	0.086	0.121	4.78516e-06
SNX3	1.33587e-10	7.39345	0.206	0.257	4.83293e-06
GNB1	1.33772e-10	-0.576942	0.078	0.112	4.83959e-06
RPS27	1.35429e-10	-334.351	0.757	0.685	4.89954e-06
RAB2A	1.35558e-10	-12.9053	0.132	0.172	4.90423e-06
OS9	1.38907e-10	-0.830436	0.091	0.127	5.02539e-06
KTN1	1.46657e-10	-4.10156	0.09	0.127	5.30575e-06
PPCS	1.56975e-10	-0.437392	0.08	0.114	5.67903e-06
DAB2	1.62686e-10	4.49902	0.226	0.268	5.88567e-06
CNIH1	1.66452e-10	-5.59602	0.104	0.141	6.02191e-06
FKBP8	1.67107e-10	-1.57503	0.11	0.148	6.04558e-06
SH3GLB1	1.67253e-10	-4.49892	0.082	0.117	6.05087e-06
RPS27L	1.67325e-10	-41.2337	0.248	0.294	6.05348e-06
COX4I1	1.74063e-10	-70.353	0.458	0.507	6.29725e-06
ABL2	1.77012e-10	-9.31922	0.076	0.11	6.40394e-06
GABARAP	1.85166e-10	-28.9755	0.427	0.358	6.69892e-06
RPS14	1.91895e-10	-245.085	0.796	0.805	6.94236e-06
BRK1	1.95278e-10	-4.85419	0.231	0.273	7.06477e-06
PPP1CA	2.03662e-10	-3.7097	0.145	0.185	7.36808e-06
SMS	2.2221e-10	-7.23637	0.171	0.214	8.03912e-06
MEA1	2.24594e-10	-2.19907	0.099	0.134	8.12537e-06
TOMM20	2.42798e-10	-16.1563	0.18	0.224	8.78396e-06
MLF2	2.47301e-10	-2.0397	0.11	0.146	8.94684e-06
TXNL1	2.48643e-10	-5.8955	0.084	0.118	8.99541e-06
RPL34	2.54555e-10	-205.919	0.734	0.743	9.20928e-06
DCTN3	2.68812e-10	-0.789971	0.075	0.108	9.72507e-06
RGS1	2.70662e-10	-14.9501	0.284	0.221	9.79201e-06
REEP5	2.71828e-10	-8.66005	0.111	0.148	9.83421e-06
LGALS1	2.89111e-10	-139.77	0.409	0.44	1.04595e-05
GPR34	3.00835e-10	-2.77205	0.108	0.146	1.08836e-05
HADHA	3.45794e-10	-3.06137	0.101	0.138	1.25101e-05
ZFP36	3.5095e-10	-19.8452	0.412	0.346	1.26967e-05
ATP5F1	3.55203e-10	-5.34573	0.161	0.201	1.28505e-05
SIVA1	3.71631e-10	-18.2976	0.115	0.152	1.34449e-05
XRCC5	3.80264e-10	-20.0487	0.112	0.149	1.37572e-05
CLTA	4.00535e-10	-19.8036	0.263	0.306	1.44906e-05
TBXAS1	4.22876e-10	-3.58049	0.072	0.104	1.52988e-05
RPL37A	4.27218e-10	-314.406	0.661	0.679	1.54559e-05
MYL12A	4.55514e-10	2.05637	0.321	0.366	1.64796e-05
AURKAIP1	6.18898e-10	-3.87792	0.122	0.159	2.23905e-05
RPL22	6.39e-10	-73.48	0.559	0.608	2.31178e-05
RALY	6.53894e-10	-4.30844	0.098	0.133	2.36566e-05
TMEM9B	7.4146e-10	-0.861123	0.074	0.105	2.68245e-05
NDUFAB1	7.46539e-10	-4.21743	0.135	0.173	2.70083e-05
SERPINB6	7.75926e-10	-1.1848	0.113	0.149	2.80714e-05
SCAND1	7.76716e-10	-1.35506	0.119	0.155	2.81e-05
SERPINB1	7.8764e-10	3.11407	0.138	0.177	2.84952e-05
PDIA6	7.91138e-10	-12.0675	0.149	0.188	2.86218e-05
ATP6V0C	8.65125e-10	-53.9991	0.314	0.259	3.12985e-05
MPC2	9.49499e-10	0.636762	0.079	0.111	3.4351e-05
EIF2S2	9.58564e-10	-12.9461	0.087	0.121	3.46789e-05
MYO10	9.78357e-10	-11.3231	0.07	0.101	3.5395e-05
MRPS16	9.91625e-10	-0.441483	0.077	0.11	3.5875e-05
EMC4	1.02502e-09	-1.21246	0.073	0.104	3.70833e-05
IER3	1.25616e-09	-11.3439	0.239	0.286	4.54455e-05
LPAR6	1.34923e-09	12.6945	0.133	0.098	4.88124e-05
NDUFB5	1.41573e-09	-1.76999	0.123	0.16	5.12183e-05
STARD7	1.48092e-09	-0.769273	0.074	0.105	5.35767e-05
NUDT3	1.80135e-09	-2.10536	0.072	0.103	6.51691e-05
GTF3C6	1.83463e-09	-0.928105	0.102	0.137	6.63734e-05
EIF5	1.83989e-09	-7.24951	0.158	0.199	6.65635e-05
GNPTG	1.91439e-09	-1.22494	0.095	0.129	6.92587e-05
JUN	2.11554e-09	-7.22518	0.231	0.274	7.65359e-05
IFITM2	2.15103e-09	-15.6995	0.189	0.23	7.782e-05
CAPZA1	2.26215e-09	-2.4127	0.151	0.19	8.18399e-05
RNH1	2.53174e-09	-7.86538	0.151	0.187	9.15932e-05
S100A11	2.68385e-09	-138.753	0.645	0.56	9.70962e-05
MAFB	2.79119e-09	36.1626	0.129	0.168	0.00010098
NR4A2	2.83116e-09	11.6427	0.194	0.237	0.000102426
CTNNB1	2.83576e-09	-25.8321	0.169	0.13	0.000102592
TYRP1	2.91082e-09	-167.031	0.275	0.231	0.000105307
SSU72	3.13476e-09	-9.8342	0.132	0.171	0.000113409
DUT	3.47868e-09	-15.5465	0.106	0.141	0.000125852
CXCL12	3.88082e-09	1.14998	0.12	0.088	0.0001404
ZC3H15	4.03173e-09	-0.597844	0.089	0.121	0.00014586
SERF2	4.28265e-09	-107.991	0.732	0.672	0.000154938
DBNL	4.35665e-09	-1.86539	0.089	0.12	0.000157615
SRA1	4.60091e-09	-1.08263	0.086	0.119	0.000166452
UBXN1	4.63577e-09	-8.56844	0.163	0.202	0.000167713
SEC11C	4.80675e-09	-10.0912	0.102	0.136	0.000173899
HMGA1	4.84714e-09	-15.6935	0.101	0.135	0.00017536
RWDD1	4.88664e-09	-3.56491	0.101	0.134	0.000176789
AHNAK	5.04702e-09	-17.5612	0.097	0.13	0.000182591
EIF4EBP1	5.35339e-09	-1.36363	0.08	0.111	0.000193675
SCARB2	5.5899e-09	-10.0863	0.09	0.122	0.000202231
PSMA3	5.76308e-09	-4.52047	0.087	0.119	0.000208497
HSPB1	5.87122e-09	-110.916	0.358	0.314	0.000212409
NSA2	5.87821e-09	-5.62095	0.142	0.18	0.000212662
NBEAL1	6.07904e-09	-43.1471	0.148	0.187	0.000219928
RAB1A	6.29394e-09	-2.06213	0.113	0.148	0.000227702
BSG	6.31477e-09	-125.515	0.18	0.22	0.000228456
GHITM	6.32166e-09	-1.86298	0.132	0.169	0.000228705
PABPC4	6.34761e-09	4.13628	0.119	0.155	0.000229644
TGIF1	7.55595e-09	-1.27521	0.143	0.109	0.000273359
HNRNPM	7.66952e-09	-0.682654	0.104	0.138	0.000277468
YWHAE	8.4385e-09	-9.90123	0.184	0.225	0.000305288
SNX2	8.91626e-09	-1.43605	0.122	0.157	0.000322572
H2AFV	1.01128e-08	-12.064	0.108	0.143	0.000365861
SQSTM1	1.07716e-08	-17.1414	0.259	0.305	0.000389695
BTG1	1.11334e-08	17.4888	0.227	0.191	0.000402786
ATRAID	1.14529e-08	-1.48672	0.117	0.151	0.000414342
APOA1BP	1.15024e-08	-2.43178	0.072	0.101	0.000416132
PHB	1.16263e-08	-3.4051	0.1	0.132	0.000420618
BUD31	1.16438e-08	-0.553419	0.084	0.115	0.000421249
VPS28	1.26597e-08	-24.2321	0.166	0.202	0.000458001
C12orf57	1.28741e-08	-29.2883	0.158	0.197	0.00046576
SPCS1	1.32938e-08	9.43265	0.159	0.197	0.000480943
SLC3A2	1.37233e-08	-26.2565	0.13	0.165	0.00049648
ANAPC11	1.40941e-08	-19.5018	0.195	0.232	0.000509896
PGD	1.41619e-08	-15.9647	0.077	0.106	0.00051235
ANXA2	1.48915e-08	-50.2306	0.288	0.326	0.000538743
WSB1	1.6198e-08	-8.91901	0.182	0.222	0.00058601
LITAF	1.71201e-08	-7.07522	0.313	0.353	0.00061937
CSNK1A1	1.76224e-08	-2.54092	0.12	0.154	0.000637542
DYNLRB1	1.91092e-08	-6.69328	0.169	0.208	0.000691331
ILF2	1.97753e-08	-1.25679	0.076	0.105	0.00071543
PUF60	2.09787e-08	-4.9237	0.089	0.12	0.000758967
SSR2	2.12186e-08	-7.50251	0.159	0.196	0.000767648
NDUFA5	2.15547e-08	-0.638374	0.084	0.114	0.000779807
CD163	2.34578e-08	-10.3555	0.156	0.12	0.000848656
ECHS1	2.34713e-08	-0.374584	0.092	0.122	0.000849144
RTFDC1	2.38878e-08	-0.838954	0.089	0.119	0.000864214
C1QA	2.40838e-08	-136.919	0.656	0.567	0.000871304
SP100	2.84304e-08	-7.06929	0.079	0.108	0.00102856
PRDX3	3.12744e-08	-3.46532	0.156	0.191	0.00113145
DGUOK	3.12773e-08	-0.620013	0.076	0.105	0.00113155
H2AFZ	3.26497e-08	-113.294	0.279	0.323	0.0011812
CYBA	3.41694e-08	-40.0062	0.29	0.336	0.00123618
ENSA	3.42248e-08	-8.62126	0.104	0.136	0.00123818
CAST	3.92569e-08	-8.19729	0.122	0.157	0.00142024
ARPC1B	4.04604e-08	-32.0525	0.239	0.277	0.00146378
COPZ1	4.0643e-08	-0.29211	0.086	0.116	0.00147038
SNX9	4.13709e-08	3.87604	0.074	0.103	0.00149672
ICAM1	4.67598e-08	-15.588	0.14	0.176	0.00169167
SWAP70	4.94363e-08	-0.769486	0.072	0.1	0.00178851
SRI	5.01388e-08	-0.725859	0.101	0.131	0.00181392
CSDE1	5.04521e-08	-8.57729	0.225	0.264	0.00182526
STAT1	5.05416e-08	-31.8853	0.236	0.191	0.00182849
VCP	5.19304e-08	-19.8083	0.104	0.136	0.00187874
HMGN1	5.3764e-08	-7.94226	0.202	0.242	0.00194507
MYO9B	5.41772e-08	-0.743549	0.076	0.103	0.00196002
PTPRE	6.10353e-08	3.16318	0.081	0.109	0.00220814
ATOX1	6.20076e-08	-5.37414	0.261	0.215	0.00224331
UQCRC1	6.2422e-08	-1.55735	0.099	0.13	0.0022583
SMDT1	6.69424e-08	-5.74615	0.149	0.186	0.00242184
ANXA7	6.97319e-08	-0.259481	0.082	0.111	0.00252276
PSMC5	7.18113e-08	-0.618518	0.089	0.118	0.00259799
TNFRSF1A	7.54535e-08	-0.472195	0.074	0.101	0.00272976
RAB1B	7.55632e-08	-0.821895	0.078	0.106	0.00273373
PRRC2C	8.2487e-08	-1.65081	0.127	0.16	0.00298421
SCAMP2	8.75413e-08	-0.433564	0.094	0.124	0.00316707
EIF3G	8.77408e-08	-7.48312	0.163	0.198	0.00317429
SLC7A7	8.87162e-08	-3.19576	0.078	0.106	0.00320957
NDUFS8	9.01079e-08	-3.49261	0.136	0.168	0.00325993
LY96	9.04463e-08	-10.7495	0.201	0.162	0.00327216
CLTC	9.13265e-08	-2.0722	0.138	0.172	0.00330401
PIN1	9.16423e-08	-0.26583	0.073	0.1	0.00331543
UBE2L3	9.24101e-08	-1.62014	0.118	0.149	0.00334321
DSTN	9.32505e-08	6.80083	0.139	0.173	0.00337362
RNPS1	9.34737e-08	-1.19758	0.091	0.12	0.00338169
LMAN2	9.55269e-08	-1.27392	0.109	0.139	0.00345597
RPS16	9.9118e-08	-171.127	0.664	0.689	0.00358589
LMNA	1.01277e-07	-50.2395	0.206	0.242	0.003664
MIDN	1.01409e-07	-2.34121	0.079	0.107	0.00366877
H2AFY	1.03523e-07	-9.58	0.128	0.161	0.00374527
DDOST	1.11553e-07	-1.28724	0.091	0.12	0.00403576
NHP2	1.12443e-07	-6.34899	0.117	0.148	0.00406795
EIF3F	1.15583e-07	-16.3395	0.2	0.237	0.00418155
C16orf13	1.28893e-07	-0.80988	0.089	0.118	0.00466308
PIM3	1.37884e-07	-7.8155	0.094	0.124	0.00498837
ILK	1.46356e-07	-0.312899	0.078	0.105	0.00529488
NCL	1.49289e-07	-23.2699	0.228	0.266	0.00540096
SEPT2	1.70558e-07	-0.603513	0.122	0.154	0.00617044
CHD9	1.72581e-07	-0.318784	0.077	0.105	0.00624363
FRMD4B	1.86401e-07	-0.412821	0.081	0.108	0.00674361
SRSF5	1.88932e-07	2.69268	0.157	0.192	0.00683518
ARL6IP1	1.91834e-07	-2.20791	0.103	0.134	0.00694016
SSB	2.02685e-07	-1.477	0.1	0.13	0.00733276
MAF	2.06869e-07	-3.75152	0.106	0.136	0.00748409
RANBP2	2.19183e-07	26.195	0.111	0.084	0.00792959
CANX	2.206e-07	-3.85113	0.225	0.262	0.00798088
CD164	2.20687e-07	-3.59015	0.154	0.188	0.00798403
MRPL51	2.41052e-07	-1.50536	0.116	0.146	0.00872078
CD99	2.58131e-07	-16.6446	0.193	0.227	0.00933865
WASF2	2.76579e-07	-2.64804	0.115	0.143	0.0100061
PHLDA1	3.18e-07	-11.3914	0.124	0.094	0.0115046
MYADM	3.25171e-07	0.792273	0.081	0.107	0.011764
RPSA	3.34524e-07	-247.919	0.504	0.535	0.0121024
KRTCAP2	3.36764e-07	-12.9645	0.171	0.137	0.0121834
RAD23A	3.6135e-07	-5.44603	0.132	0.163	0.0130729
P4HA1	3.93284e-07	-10.1261	0.075	0.101	0.0142282
ADRM1	4.05049e-07	-8.7102	0.085	0.112	0.0146539
AMD1	4.13193e-07	-5.50566	0.096	0.126	0.0149485
TMED10	4.22749e-07	-5.98369	0.164	0.197	0.0152942
PPIA	4.2889e-07	-55.0934	0.652	0.669	0.0155164
TNFRSF1B	4.54669e-07	13.3134	0.096	0.126	0.016449
CCL2	4.81463e-07	-64.7497	0.101	0.13	0.0174184
HNRNPC	4.87323e-07	-11.3013	0.244	0.281	0.0176304
C4orf3	5.20587e-07	-14.7453	0.207	0.239	0.0188338
VTI1B	5.21175e-07	-0.543345	0.094	0.121	0.0188551
GNA13	5.67893e-07	1.11829	0.117	0.09	0.0205452
AP2M1	5.8197e-07	-5.53277	0.167	0.199	0.0210545
HNRNPK	6.05978e-07	-5.39929	0.226	0.259	0.0219231
RAN	6.10529e-07	-17.6473	0.24	0.277	0.0220877
ADAR	6.46353e-07	-1.27071	0.081	0.107	0.0233837
ITGB1	6.50574e-07	-13.6165	0.106	0.136	0.0235365
RPL29	6.79253e-07	-294.128	0.717	0.73	0.024574
JUNB	6.99043e-07	-10.0063	0.326	0.365	0.02529
ZNHIT1	7.2163e-07	-1.49056	0.118	0.147	0.0261071
HCLS1	7.58449e-07	-10.8291	0.207	0.168	0.0274392
GSTP1	8.35727e-07	-76.2213	0.456	0.409	0.0302349
ARPC3	8.77026e-07	-21.6068	0.425	0.451	0.0317291
PLD3	8.92282e-07	-20.6532	0.249	0.279	0.032281
PYURF	9.79458e-07	-15.3255	0.138	0.169	0.0354348
ANP32A	9.95233e-07	-0.849576	0.124	0.153	0.0360056
MYH9	1.01931e-06	-6.30322	0.108	0.137	0.0368766
PHACTR1	1.02605e-06	-18.5738	0.087	0.114	0.0371205
UBE2D3	1.05595e-06	-4.69514	0.269	0.306	0.0382021
DDX24	1.06746e-06	11.6463	0.099	0.127	0.0386187
TMEM123	1.08301e-06	-3.85814	0.127	0.156	0.0391812
C19orf43	1.09327e-06	-7.20313	0.173	0.21	0.0395524
GABARAPL2	1.13229e-06	-12.5158	0.16	0.192	0.0409641
CHMP5	1.15982e-06	-0.610851	0.107	0.136	0.04196
DUSP23	1.17201e-06	-0.701269	0.084	0.109	0.0424009
HLA-F	1.17231e-06	-8.12989	0.134	0.105	0.0424119
SUCLG1	1.17565e-06	-0.358014	0.084	0.11	0.0425328
LAGE3	1.19405e-06	-0.418743	0.077	0.102	0.0431982
ADI1	1.22127e-06	-4.41714	0.117	0.146	0.0441831
CALM2	1.24124e-06	-25.6529	0.43	0.455	0.0449058
C7orf50	1.26122e-06	-1.02375	0.076	0.1	0.0456285
PSMB4	1.2628e-06	-0.414452	0.09	0.116	0.0456855
CLNS1A	1.26816e-06	-0.877742	0.081	0.106	0.0458796
IL18	1.28609e-06	4.80053	0.125	0.097	0.0465283
SSR3	1.29981e-06	-2.70418	0.134	0.163	0.0470247
RPL27	1.3041e-06	-174.316	0.505	0.537	0.0471796
NDUFAF3	1.35652e-06	-1.6738	0.128	0.156	0.0490762
APP	1.37232e-06	-24.2698	0.094	0.121	0.0496478
EIF5A	1.4728e-06	-8.24328	0.154	0.184	0.0532829
RNF114	1.58593e-06	-0.35814	0.088	0.114	0.0573757
NANS	1.59778e-06	-1.08671	0.097	0.124	0.0578045
RPL23A	1.66845e-06	-343.186	0.644	0.666	0.0603612
POLR1D	1.7012e-06	-10.0218	0.107	0.134	0.0615461
MTPN	1.7704e-06	-0.980011	0.107	0.135	0.0640495
VAT1	1.77322e-06	-30.1077	0.123	0.151	0.0641514
RPS13	1.84522e-06	-210.842	0.786	0.779	0.0667565
CCT4	2.04167e-06	-2.07875	0.115	0.144	0.0738637
MRPL20	2.20606e-06	-1.26292	0.128	0.157	0.079811
CCT2	2.41167e-06	-1.43318	0.082	0.107	0.0872493
PDIA4	2.54904e-06	-3.22902	0.076	0.1	0.0922193
ALKBH7	2.77133e-06	-10.1845	0.154	0.183	0.100261
C11orf31	2.9019e-06	-25.4869	0.254	0.285	0.104985
YBX3	2.95134e-06	-2.52941	0.089	0.115	0.106774
VAMP5	2.99398e-06	-0.291592	0.207	0.171	0.108316
UCP2	3.03147e-06	-25.1117	0.234	0.196	0.109672
RENBP	3.05551e-06	-1.42749	0.087	0.112	0.110542
UBL3	3.05869e-06	0.364352	0.112	0.087	0.110657
AK2	3.08855e-06	-0.375476	0.078	0.102	0.111738
TIMM8B	3.09609e-06	-3.34317	0.088	0.112	0.11201
FCGRT	3.12939e-06	-45.9942	0.373	0.392	0.113215
PLEKHB2	3.15126e-06	-4.63029	0.113	0.141	0.114006
CTSH	3.16289e-06	0.420787	0.176	0.145	0.114427
NUCKS1	3.38509e-06	-13.6875	0.134	0.162	0.122466
CTSA	3.4541e-06	-19.5086	0.151	0.179	0.124962
FBXO7	3.50788e-06	-3.45749	0.104	0.13	0.126908
ERH	3.5237e-06	-6.97053	0.175	0.206	0.12748
OTUB1	3.56835e-06	-0.754985	0.085	0.109	0.129096
FAM49B	3.61674e-06	-3.06741	0.169	0.199	0.130846
PDE4B	3.77783e-06	7.82281	0.12	0.095	0.136674
BRI3	3.92288e-06	-13.6587	0.131	0.16	0.141922
PARP1	3.96171e-06	-11.6517	0.076	0.1	0.143327
WTAP	4.51442e-06	-3.48945	0.112	0.088	0.163323
CLIC1	4.70088e-06	-21.4169	0.318	0.348	0.170069
SEPW1	4.7553e-06	-43.5598	0.184	0.213	0.172037
CIB1	4.8386e-06	-5.7921	0.127	0.154	0.175051
RPS7	4.87702e-06	-244.283	0.731	0.743	0.176441
GPSM3	4.94688e-06	-5.14586	0.152	0.181	0.178968
ATP1B1	5.19461e-06	0.954989	0.079	0.103	0.187931
GM2A	5.32539e-06	-57.6505	0.096	0.12	0.192662
PTTG1IP	5.34485e-06	-20.5038	0.153	0.182	0.193366
OSTF1	5.44407e-06	-2.24478	0.167	0.196	0.196956
TMEM219	5.62812e-06	-10.3588	0.201	0.229	0.203614
DAZAP2	6.14918e-06	-0.856551	0.245	0.28	0.222465
RHOB	6.2959e-06	21.4349	0.16	0.19	0.227773
ATP6AP2	6.48513e-06	-2.95892	0.152	0.181	0.234619
ATG3	6.93954e-06	-2.13643	0.097	0.122	0.251059
SRSF3	7.86614e-06	4.8538	0.197	0.231	0.284581
MMADHC	8.32493e-06	-1.37323	0.11	0.136	0.301179
NOL7	8.55473e-06	-1.5218	0.091	0.115	0.309493
SRGN	8.69029e-06	5.52551	0.481	0.425	0.314397
EVL	8.94749e-06	-0.757243	0.087	0.11	0.323702
ANAPC16	9.21888e-06	-1.20545	0.134	0.163	0.33352
VPS35	9.23971e-06	-1.15618	0.102	0.127	0.334274
PPP1CC	9.50655e-06	-0.766831	0.1	0.126	0.343928
SH3BGRL	9.63724e-06	-8.53619	0.272	0.301	0.348656
NDUFS7	1.02556e-05	-6.59346	0.157	0.183	0.371028
ARHGAP4	1.10247e-05	-4.43648	0.08	0.102	0.398852
CD81	1.1388e-05	-9.18389	0.144	0.172	0.411995
HIF1A	1.16287e-05	3.60967	0.161	0.133	0.420704
GLO1	1.16678e-05	-0.361615	0.081	0.104	0.422117
HP1BP3	1.19777e-05	-2.03248	0.086	0.11	0.433328
RPS19BP1	1.20493e-05	-0.533138	0.111	0.136	0.435921
HNRNPUL1	1.39848e-05	1.97769	0.081	0.105	0.505944
PTPRC	1.44967e-05	2.9585	0.165	0.136	0.524461
ATRX	1.47743e-05	-0.296927	0.096	0.119	0.534504
LINC00998	1.5795e-05	-0.286681	0.096	0.119	0.571432
ATP6V0D1	1.59607e-05	-4.99973	0.121	0.147	0.577427
LGALS3	1.61794e-05	-300.286	0.28	0.303	0.585339
TGOLN2	1.62821e-05	-1.53705	0.107	0.131	0.589052
LIMS1	1.63702e-05	-10.5316	0.121	0.147	0.592242
ATP5I	1.65958e-05	-19.1484	0.18	0.207	0.600402
RNF213	1.68421e-05	-4.57342	0.108	0.132	0.609315
FBL	1.6923e-05	-1.37633	0.081	0.103	0.612239
ISG15	1.69497e-05	-145.541	0.108	0.133	0.613208
OSTC	1.75289e-05	-3.11735	0.128	0.154	0.63416
GTF2A2	1.80467e-05	-0.733671	0.104	0.128	0.652892
TUBA1C	1.90568e-05	2.97471	0.104	0.128	0.689437
EDF1	1.90614e-05	-14.2954	0.288	0.317	0.689603
VOPP1	1.91045e-05	-4.31808	0.084	0.106	0.691162
ARL4C	2.07838e-05	-22.8093	0.113	0.139	0.751918
DEK	2.12444e-05	-32.5668	0.129	0.155	0.768581
MAP3K8	2.19358e-05	3.27499	0.123	0.099	0.793595
RBX1	2.32962e-05	-3.27685	0.183	0.21	0.842811
GRB2	2.42472e-05	-16.2973	0.176	0.202	0.877215
TKT	2.46422e-05	-43.9912	0.166	0.191	0.891506
MLANA	2.49269e-05	-105.142	0.286	0.324	0.901807
SEPP1	2.56384e-05	-87.8427	0.538	0.575	0.927545
TWF2	2.62727e-05	-3.28182	0.085	0.107	0.950493
RAP1A	2.65215e-05	-3.04295	0.114	0.138	0.959493
PLAUR	2.65391e-05	-7.04206	0.177	0.206	0.960131
MINOS1	3.02633e-05	-3.27076	0.094	0.117	1
CRYAB	3.15663e-05	-8.56498	0.124	0.148	1
DDX3X	3.2378e-05	-0.869551	0.177	0.151	1
UBE2I	3.33963e-05	-2.24537	0.128	0.153	1
RHOA	3.41375e-05	-37.7852	0.431	0.453	1
ARHGDIA	3.56882e-05	-10.854	0.175	0.2	1
IFI16	3.61521e-05	-8.40525	0.106	0.13	1
LINC00493	4.02813e-05	-1.69286	0.11	0.134	1
IL10RA	4.0866e-05	10.6617	0.098	0.12	1
SIGIRR	4.39469e-05	-12.9849	0.09	0.111	1
SEPT7	4.45061e-05	-0.528781	0.129	0.155	1
ASAH1	4.54179e-05	-24.3485	0.336	0.361	1
MRPL41	4.5433e-05	-2.12207	0.124	0.148	1
SAP18	4.57374e-05	-29.8844	0.13	0.156	1
RNASE1	4.61587e-05	-217.676	0.372	0.393	1
BST2	4.83604e-05	-17.9718	0.219	0.244	1
MRC1	5.00961e-05	-25.698	0.097	0.119	1
LSM2	5.07443e-05	-2.65064	0.093	0.115	1
HNRNPU	5.09104e-05	-11.659	0.182	0.212	1
MS4A6A	5.24939e-05	-22.4552	0.386	0.335	1
DYNLT1	5.34111e-05	-0.987835	0.121	0.145	1
SNU13	5.37899e-05	-1.91873	0.171	0.199	1
AUP1	5.47974e-05	-5.86214	0.105	0.127	1
FERMT3	5.62284e-05	-5.74812	0.095	0.117	1
CEBPD	5.64522e-05	-0.321929	0.111	0.136	1
TAF7	5.70892e-05	-1.00756	0.081	0.102	1
ATPIF1	5.92474e-05	-3.32664	0.159	0.184	1
ANKRD12	5.94159e-05	-0.791516	0.096	0.117	1
TBCB	6.097e-05	-0.63857	0.106	0.128	1
PCBP1	6.43448e-05	-27.1071	0.244	0.28	1
PTMA	6.49989e-05	-55.8249	0.737	0.7	1
FNIP2	6.71324e-05	-0.669303	0.084	0.105	1
NAPA	6.91309e-05	-4.39504	0.112	0.135	1
NGFRAP1	6.945e-05	-12.718	0.091	0.113	1
MYO5A	6.95495e-05	-2.05861	0.086	0.106	1
RPL30	7.04403e-05	-314.326	0.836	0.847	1
COA3	7.15542e-05	-0.97101	0.085	0.106	1
RAB10	7.17984e-05	-5.72728	0.122	0.145	1
ZFAS1	7.49198e-05	-96.4667	0.279	0.31	1
CSRNP1	7.94952e-05	-5.22307	0.094	0.116	1
HNRNPR	8.31111e-05	-0.590388	0.089	0.11	1
UBXN4	8.53076e-05	-1.53989	0.106	0.128	1
CTSZ	8.83157e-05	-2.73149	0.222	0.249	1
ATP6V1F	9.1363e-05	-41.1121	0.318	0.336	1
PDIA3	9.26355e-05	-11.3259	0.191	0.216	1
TUBA1B	9.689e-05	42.0094	0.442	0.459	1
LGMN	0.000100415	-21.7035	0.33	0.288	1
STAT3	0.000100963	-2.83956	0.097	0.118	1
NDUFA6	0.000102219	-4.42075	0.139	0.162	1
SERINC1	0.000104155	-0.747889	0.098	0.12	1
ENY2	0.000105546	-8.76868	0.178	0.203	1
SCP2	0.00010615	-1.35864	0.142	0.166	1
PFDN5	0.000109199	-71.9596	0.525	0.547	1
KMT2E	0.000111522	2.93288	0.102	0.125	1
WAS	0.000111786	-0.574297	0.084	0.104	1
TAX1BP1	0.000114861	-1.80872	0.147	0.171	1
TMEM50A	0.000117065	-5.26701	0.146	0.17	1
APRT	0.000117979	-11.3224	0.193	0.217	1
PTP4A2	0.000122339	-2.18184	0.091	0.112	1
EIF2S3	0.000122623	-7.74303	0.134	0.158	1
SNX17	0.000126562	-0.66824	0.087	0.106	1
SCAF11	0.000134514	-0.343036	0.093	0.114	1
RBM17	0.000140768	-9.89013	0.095	0.115	1
CFL1	0.000142425	-51.4821	0.568	0.583	1
H2AFJ	0.000144639	-10.2769	0.128	0.151	1
PAIP2	0.000145596	-1.02479	0.141	0.164	1
SUPT4H1	0.000147798	-1.2594	0.113	0.134	1
MFSD1	0.000150484	5.05224	0.206	0.176	1
CAP1	0.000152112	-5.03224	0.202	0.227	1
PMP22	0.00015435	1.66238	0.082	0.102	1
SAT2	0.00015676	-0.510607	0.094	0.114	1
NUDC	0.000160579	-0.271187	0.084	0.104	1
SLC7A5	0.00016118	41.5368	0.103	0.083	1
ST13	0.000174069	-15.7786	0.219	0.244	1
TCEB1	0.00017877	-25.1738	0.159	0.182	1
MSN	0.000184129	-6.99005	0.14	0.163	1
PNRC1	0.000184201	12.8291	0.265	0.305	1
BLVRB	0.000185033	-104.71	0.262	0.227	1
FNBP1	0.000185309	-5.33629	0.107	0.129	1
GPNMB	0.000187055	-63.5416	0.234	0.259	1
AKR1B1	0.000191101	-11.905	0.175	0.198	1
ISCU	0.000191385	-4.0687	0.173	0.198	1
PRR13	0.000194566	-4.22972	0.21	0.232	1
FUNDC2	0.000194912	-0.637396	0.095	0.115	1
DNAJC15	0.000195104	-0.875995	0.098	0.118	1
THRAP3	0.000196002	-0.582384	0.083	0.102	1
NDUFB1	0.000198567	-25.8083	0.119	0.14	1
YME1L1	0.000199557	-0.647341	0.087	0.107	1
UBC	0.000211991	44.895	0.44	0.463	1
EMD	0.000212042	-0.361451	0.108	0.129	1
SKP1	0.000250525	-12.9072	0.263	0.29	1
MORF4L1	0.000252282	-2.59721	0.243	0.27	1
NEU1	0.000263328	3.52841	0.086	0.106	1
PPIF	0.000268185	4.31345	0.084	0.104	1
PPIB	0.000270228	-10.9503	0.285	0.306	1
STRAP	0.000286858	-2.22852	0.099	0.119	1
PRMT2	0.000290041	-1.04798	0.093	0.112	1
COX8A	0.000298474	-24.35	0.336	0.36	1
SNRPD3	0.000314305	-2.22942	0.112	0.133	1
IRF8	0.000315026	-57.1351	0.104	0.124	1
KIF5B	0.00031745	-1.7705	0.123	0.144	1
SRP9	0.00032311	-9.8075	0.155	0.177	1
SUB1	0.000326129	-24.8717	0.279	0.304	1
SOD1	0.000327641	13.1435	0.231	0.255	1
FLOT1	0.000351778	-4.42771	0.109	0.129	1
C11orf58	0.000354296	-4.34913	0.158	0.181	1
PSMB6	0.000355445	-6.49588	0.151	0.173	1
LAPTM4A	0.000373784	-14.8835	0.21	0.237	1
NDFIP1	0.000378929	-1.47259	0.139	0.159	1
CREM	0.000389512	39.0695	0.18	0.159	1
BID	0.000394081	-1.38266	0.082	0.1	1
DNAJB6	0.000395362	1.61064	0.15	0.175	1
GTF3A	0.000406334	-0.964234	0.115	0.135	1
RHOG	0.000421857	-13.5423	0.187	0.208	1
TRAPPC2L	0.000422929	-0.2556	0.082	0.1	1
ATF4	0.000448827	-8.34689	0.123	0.144	1
LAMTOR2	0.000453638	-1.05519	0.148	0.169	1
GPBP1	0.000457	7.22145	0.118	0.099	1
H3F3B	0.000487714	-22.8675	0.504	0.532	1
CD14	0.000492887	-7.04337	0.251	0.268	1
NCOA4	0.000497324	-9.09063	0.163	0.185	1
TECR	0.00051715	-1.46359	0.108	0.127	1
PNRC2	0.000517512	-0.48775	0.107	0.127	1
MAPRE1	0.000526022	-0.307299	0.096	0.116	1
ZFP36L2	0.000531112	30.468	0.16	0.139	1
SERP1	0.000538074	2.73026	0.299	0.267	1
TAF1D	0.000539739	-8.98163	0.09	0.109	1
TLN1	0.000554791	-0.993547	0.107	0.125	1
KDM6B	0.000558851	10.8303	0.133	0.156	1
UBE2N	0.000635906	-0.395954	0.099	0.117	1
XRCC6	0.000638479	-1.94832	0.114	0.134	1
CARD16	0.000649398	-1.38694	0.122	0.102	1
FAM96A	0.000651378	-6.46536	0.159	0.179	1
PSAP	0.000662039	-135.259	0.575	0.524	1
EZR	0.000665737	65.1262	0.143	0.123	1
HCST	0.000671877	-1.41691	0.169	0.144	1
GRN	0.000672822	-62.7068	0.346	0.355	1
VAPA	0.000677323	-2.71661	0.168	0.19	1
ATP6V0E1	0.000678444	-42.1851	0.266	0.285	1
PAPOLA	0.000707711	-0.457635	0.127	0.148	1
RPL26	0.00072058	-73.3929	0.5	0.523	1
TMED2	0.00072529	-6.19637	0.165	0.188	1
CBX3	0.000726107	-4.40982	0.106	0.125	1
PSMB2	0.000785829	-7.17175	0.117	0.136	1
PRPF40A	0.000797243	-2.37293	0.09	0.108	1
C19orf53	0.00079791	-2.12616	0.164	0.185	1
CTSD	0.000809684	-295.581	0.477	0.487	1
SET	0.000849445	-11.7317	0.155	0.176	1
ARID5B	0.000857068	-20.0549	0.097	0.115	1
FKBP2	0.00085949	-0.456563	0.142	0.161	1
BCL2A1	0.000882598	-18.5836	0.173	0.194	1
PRKAR1A	0.000889872	-3.38578	0.176	0.2	1
CLEC7A	0.000912867	-1.77495	0.108	0.126	1
RAC2	0.000952606	-13.3535	0.093	0.112	1
CD4	0.000953808	-4.09594	0.119	0.138	1
PNKD	0.000965272	-0.475103	0.086	0.103	1
PTGES3	0.000982989	-1.51013	0.234	0.258	1
SUMO1	0.000989532	-0.62485	0.134	0.154	1
SERPINB9	0.0010038	25.3536	0.116	0.098	1
PYCARD	0.00102975	-10.2105	0.2	0.218	1
VPS29	0.0010698	-2.26162	0.134	0.153	1
CASP1	0.00110399	-0.381296	0.096	0.113	1
TMA7	0.00115963	-14.299	0.315	0.289	1
ABRACL	0.00118469	-1.653	0.117	0.136	1
ABCA1	0.0012603	-9.11234	0.098	0.114	1
RNASE6	0.00132313	-11.162	0.175	0.193	1
MRPS6	0.00134416	-2.55955	0.097	0.114	1
RGS2	0.00138327	7.4816	0.173	0.148	1
EIF4A2	0.00142741	-18.0417	0.231	0.256	1
SLCO2B1	0.00144916	-1.1232	0.103	0.12	1
PFDN2	0.00145564	-0.720084	0.117	0.136	1
TAGLN2	0.00148392	-2.71394	0.284	0.252	1
POLR2K	0.00155137	-5.74824	0.127	0.145	1
PDE4DIP	0.00159616	8.95092	0.115	0.097	1
TMEM176B	0.00164667	-10.2673	0.189	0.164	1
FOSB	0.00169524	43.4474	0.255	0.273	1
BRD2	0.00169655	-2.94798	0.135	0.157	1
SUMO2	0.00169765	-11.3404	0.346	0.365	1
CNBP	0.00170767	-4.36403	0.208	0.229	1
RABGGTB	0.00172048	-3.23515	0.086	0.102	1
GSTK1	0.00177465	-5.43513	0.162	0.18	1
RILPL2	0.00178422	5.62111	0.125	0.107	1
SRSF7	0.00193206	-15.6959	0.153	0.173	1
BEX4	0.00193447	-2.6412	0.092	0.108	1
DDX17	0.0019394	-0.370832	0.145	0.164	1
CTSB	0.00195686	-252.155	0.511	0.52	1
ZEB2	0.00200722	3.24689	0.167	0.186	1
ATP6V0B	0.00202161	-26.6636	0.227	0.242	1
THEMIS2	0.00203288	6.14957	0.084	0.1	1
HNRNPA3	0.00212796	-6.93054	0.222	0.242	1
GLUL	0.00220391	-64.2871	0.368	0.339	1
RARRES3	0.00241631	-11.1204	0.172	0.148	1
CCT8	0.00255093	-3.11878	0.104	0.12	1
CORO1A	0.00260504	-17.1275	0.131	0.148	1
AZIN1	0.00262981	-4.288	0.106	0.123	1
COMMD6	0.00265067	-12.5722	0.275	0.25	1
CKS2	0.002696	-19.5314	0.125	0.108	1
BAZ1A	0.00271778	-2.69361	0.085	0.101	1
XRN2	0.00272382	-0.834484	0.089	0.104	1
WDR83OS	0.00293434	-5.58417	0.211	0.23	1
PPA1	0.00298564	-7.34644	0.104	0.121	1
SNRPB	0.00300051	-6.68704	0.14	0.159	1
SERPING1	0.00312364	-34.25	0.182	0.159	1
LINC01420	0.00331983	-1.95349	0.099	0.115	1
SON	0.00341808	-5.01857	0.142	0.16	1
AKIRIN2	0.00350365	-1.56024	0.105	0.088	1
SRP14	0.00369769	-18.5792	0.417	0.432	1
PLSCR1	0.00370339	-0.617273	0.115	0.132	1
MRPL33	0.00372316	-0.750163	0.087	0.102	1
RTN3	0.00378934	-0.302255	0.088	0.103	1
RPL24	0.0038472	-95.0322	0.552	0.567	1
SPCS2	0.00391672	-3.27933	0.14	0.158	1
YWHAH	0.00406926	-54.5854	0.165	0.184	1
DHRS7	0.00407676	-6.72457	0.089	0.105	1
TCEA1	0.00413803	-3.16051	0.142	0.159	1
HERPUD1	0.00421995	59.466	0.254	0.23	1
MRPS21	0.0042283	-1.55882	0.153	0.171	1
TPM4	0.00448525	-23.3212	0.173	0.19	1
S100A4	0.00453711	-4.15667	0.18	0.198	1
RNF13	0.00459504	2.28793	0.132	0.149	1
GYPC	0.00460194	-21.2526	0.245	0.264	1
HNRNPA0	0.00460623	0.681333	0.138	0.156	1
EWSR1	0.0046326	-1.27283	0.104	0.119	1
PPIG	0.00506144	-1.9518	0.099	0.115	1
LGALS9	0.00512102	-14.4087	0.1	0.115	1
ATP5E	0.00542412	-64.7243	0.599	0.559	1
UQCRH	0.00548866	-15.9569	0.302	0.319	1
BTF3L4	0.00553686	-0.327842	0.106	0.122	1
GMFG	0.00556612	0.803265	0.148	0.164	1
YWHAQ	0.00566973	-9.21526	0.165	0.183	1
NAMPT	0.00573757	15.1252	0.232	0.211	1
CSTB	0.00589318	-575.464	0.401	0.4	1
LAMP1	0.00598849	-25.5312	0.123	0.139	1
RPL17	0.00606495	-21.2119	0.194	0.215	1
ARHGDIB	0.0067283	-1.73706	0.359	0.321	1
AP3S1	0.00688252	-0.852712	0.101	0.115	1
HSPA5	0.00697255	16.0411	0.165	0.147	1
TSPAN4	0.00699885	-4.59369	0.121	0.136	1
STX11	0.0070932	-4.64371	0.087	0.101	1
NAA38	0.00730812	-1.61443	0.095	0.109	1
C19orf70	0.00732608	-1.97281	0.131	0.147	1
CDC37	0.00741858	-1.11383	0.156	0.173	1
CECR1	0.00759979	-7.11098	0.135	0.149	1
SF3B6	0.00798102	-2.03947	0.156	0.172	1
NUTF2	0.00822042	-1.9752	0.104	0.119	1
RNF7	0.00824983	-4.21191	0.123	0.138	1
HLA-DMB	0.00830263	-10.9488	0.188	0.201	1
LAP3	0.0087819	-19.2753	0.172	0.188	1
AP1S2	0.00898071	-62.1505	0.29	0.273	1
FAM26F	0.00927811	-11.9671	0.127	0.143	1
CFD	0.00932382	-9.36195	0.159	0.175	1
NPC2	0.00938087	-47.5782	0.592	0.583	1
BNIP2	0.00945275	-1.22374	0.094	0.107	1
NDUFB4	0.00946023	-8.07007	0.187	0.168	1
TRAPPC1	0.00976152	-2.80792	0.176	0.191	1
RPS15	0.00998037	-222.697	0.787	0.734	1
MIEN1	0.0100747	-0.519308	0.099	0.113	1
RPL36	0.010168	-202.49	0.673	0.673	1
AIF1	0.0103404	-28.6806	0.517	0.461	1
UQCR10	0.010349	-10.236	0.327	0.297	1
CUTA	0.0111835	-13.5257	0.171	0.187	1
TMEM256	0.0111929	-0.477278	0.1	0.114	1
PSMF1	0.0114405	-0.493076	0.091	0.104	1
GIMAP4	0.0116284	-1.66268	0.113	0.127	1
2021-09-15	0.0118439	-0.868709	0.13	0.145	1
ATP5G1	0.0122422	-1.24664	0.116	0.13	1
CPVL	0.0125421	-37.1616	0.145	0.158	1
WARS	0.012581	-11.9068	0.13	0.145	1
MORF4L2	0.0128259	1.6454	0.104	0.117	1
NEAT1	0.0130163	40.5668	0.323	0.293	1
REL	0.0130976	14.5944	0.171	0.157	1
HNRNPDL	0.0136039	-4.65264	0.217	0.234	1
PFN1	0.0136816	-87.8824	0.67	0.63	1
ARF4	0.0139464	-23.1489	0.141	0.157	1
TAPBP	0.0142007	-8.39827	0.137	0.151	1
CCDC124	0.0142314	-0.348778	0.09	0.102	1
LAPTM5	0.0142563	-23.0899	0.414	0.418	1
COX5B	0.0147761	-26.1697	0.326	0.34	1
SNRPE	0.014816	-5.04233	0.1	0.113	1
HSP90AA1	0.0148171	112.702	0.463	0.48	1
GBP1	0.0150972	-21.198	0.106	0.092	1
RPS12	0.0154986	-566.817	0.896	0.86	1
NDUFA4	0.0161448	-27.9423	0.381	0.394	1
ATP5J	0.016391	-15.9424	0.269	0.283	1
EIF3A	0.0171532	-5.29193	0.138	0.152	1
FOSL2	0.0175458	-2.18835	0.103	0.092	1
NEDD8	0.0182262	-2.46483	0.165	0.181	1
DAD1	0.0183961	-9.04318	0.167	0.18	1
SPCS3	0.0185702	-2.95165	0.106	0.119	1
CLK1	0.0185785	-17.2814	0.104	0.091	1
SAMHD1	0.0188334	-19.9611	0.192	0.171	1
MARCKSL1	0.0194352	-11.1356	0.114	0.13	1
NDUFB11	0.0196328	-4.86577	0.201	0.215	1
CDK2AP2	0.0198899	-0.803749	0.089	0.101	1
COX6C	0.0210741	-80.2059	0.371	0.379	1
MCL1	0.0213791	28.6304	0.236	0.255	1
UQCRQ	0.0224415	-15.7181	0.26	0.271	1
UBE2B	0.0244991	-1.27445	0.149	0.164	1
TCEB2	0.0246164	-15.0691	0.296	0.271	1
HSP90B1	0.0249261	30.4667	0.241	0.254	1
PSMB8	0.0249776	-14.1722	0.148	0.16	1
CEBPB	0.0253734	-26.935	0.114	0.128	1
FAM96B	0.025479	-0.559211	0.132	0.144	1
CD37	0.0256435	13.3482	0.125	0.112	1
RAB7A	0.0278914	-13.702	0.218	0.231	1
MAN2B1	0.0287681	-7.22025	0.093	0.104	1
NDUFB6	0.0314551	-1.94241	0.11	0.121	1
UQCR11	0.0317598	-15.4449	0.314	0.289	1
NDUFC1	0.0322015	-2.00149	0.15	0.163	1
RBMX	0.0331186	-2.70589	0.106	0.118	1
NDUFB2	0.0336338	-11.0109	0.286	0.265	1
RPL35	0.0336668	-173.394	0.627	0.629	1
STX7	0.033798	-8.52547	0.115	0.127	1
TXNDC17	0.033927	-1.68789	0.099	0.11	1
RAD21	0.0344388	-3.6044	0.104	0.116	1
TMEM230	0.0349485	-5.12713	0.16	0.173	1
NAGK	0.0349866	-2.37361	0.119	0.131	1
LINC00657	0.0351958	-2.67877	0.102	0.113	1
MAX	0.0363481	-0.65681	0.096	0.107	1
RPL32	0.0363746	-410.997	0.813	0.76	1
RAB11A	0.0367535	-1.28317	0.105	0.116	1
BANF1	0.037606	-5.68923	0.162	0.174	1
NME2	0.037757	-16.9376	0.167	0.178	1
NFKBIA	0.0388206	-60.4218	0.319	0.32	1
FCGR2A	0.0389328	4.02899	0.166	0.178	1
DDIT4	0.0389965	5.97213	0.118	0.106	1
MRPL54	0.0395866	-0.423953	0.099	0.11	1
FABP5	0.0402443	-102.27	0.152	0.14	1
GADD45B	0.0407526	6.38123	0.238	0.251	1
RNF149	0.0413696	3.70314	0.106	0.118	1
CALM3	0.0414749	-10.7766	0.205	0.218	1
C8orf59	0.0442169	-3.33375	0.118	0.129	1
GSN	0.0443567	-8.53394	0.166	0.151	1
ITGB2	0.0447264	-29.4357	0.212	0.192	1
NDUFA1	0.0454004	-17.034	0.222	0.233	1
DDX21	0.0458741	2.02386	0.107	0.096	1
S100A10	0.0462631	-50.3229	0.259	0.27	1
M6PR	0.0468301	-3.33184	0.147	0.158	1
MRPL57	0.0469163	-2.32165	0.132	0.143	1
NENF	0.0474291	-3.00674	0.093	0.104	1
PSMB9	0.0475556	-23.1038	0.206	0.185	1
AKAP13	0.0495081	14.089	0.114	0.126	1
SPP1	0.0521065	#NAME?	0.149	0.159	1
TNFAIP3	0.0542235	11.7135	0.204	0.213	1
LCP1	0.0551202	5.75792	0.165	0.15	1
ARL6IP5	0.0562641	-0.726549	0.147	0.157	1
SNRPF	0.0574615	-3.19222	0.097	0.106	1
DNAJC8	0.0579027	-0.27746	0.103	0.113	1
UBE2D1	0.0584934	8.71549	0.106	0.097	1
LY86	0.0597168	-1.23056	0.102	0.112	1
TRA2B	0.0646372	1.75613	0.113	0.123	1
SRSF11	0.0663832	-4.03763	0.112	0.123	1
HMOX1	0.0665584	-174.368	0.188	0.176	1
EIF4A1	0.066824	-3.97966	0.098	0.108	1
CYBB	0.0677403	-6.51656	0.191	0.175	1
NDUFS6	0.0682214	-2.88924	0.151	0.161	1
SDCBP	0.0686881	-115.721	0.468	0.48	1
SNRPD1	0.0692719	-5.83018	0.111	0.12	1
SELK	0.069922	1.05813	0.199	0.188	1
ESD	0.0699893	-0.479054	0.101	0.11	1
PSMB3	0.0710885	-5.67907	0.162	0.172	1
RAB20	0.0714396	11.2834	0.103	0.113	1
CISD2	0.0733406	-0.520541	0.106	0.115	1
S100A6	0.0736093	-69.078	0.262	0.274	1
TSPO	0.0744262	-18.2257	0.248	0.231	1
C10orf54	0.0779752	-5.60553	0.092	0.1	1
STMN1	0.0783922	-12.4393	0.181	0.169	1
LCP2	0.0794106	7.76929	0.154	0.164	1
BHLHE40	0.0794793	0.617689	0.096	0.105	1
DDX5	0.0800963	-22.4502	0.317	0.327	1
RBM8A	0.0802759	-0.289563	0.13	0.141	1
SRRM1	0.0810179	-0.311841	0.137	0.147	1
B4GALT1	0.0829466	13.5453	0.096	0.106	1
CD68	0.0832583	-72.1349	0.451	0.417	1
CXCL2	0.0835726	75.1916	0.18	0.192	1
LSM5	0.0853632	-0.253648	0.093	0.102	1
CHMP1B	0.0884997	-4.12735	0.152	0.139	1
ARPC5	0.0892322	-9.74317	0.277	0.282	1
RPS15A	0.0896822	-260.956	0.721	0.685	1
CYCS	0.0900171	-0.94015	0.195	0.205	1
SYNGR2	0.0900304	-25.4965	0.157	0.167	1
S100A9	0.0920674	-8.51094	0.161	0.149	1
COX14	0.0955008	-4.49625	0.124	0.134	1
ATP5J2	0.0969453	-9.41478	0.261	0.244	1
SEC61B	0.0969613	36.0676	0.26	0.242	1
KLF6	0.101229	8.82758	0.251	0.256	1
FKBP1A	0.10162	-8.96658	0.245	0.253	1
TMEM59	0.10322	0.842968	0.207	0.215	1
SF1	0.104115	1.8994	0.134	0.144	1
MYL6	0.104403	-52.4273	0.542	0.509	1
LAIR1	0.10462	-1.98004	0.096	0.105	1
MS4A7	0.105929	-3.28698	0.338	0.315	1
NOP10	0.10836	-12.94	0.2	0.208	1
HSPE1	0.109012	7.41108	0.234	0.224	1
SGK1	0.11023	-22.9555	0.212	0.22	1
POLR2L	0.11242	-18.9113	0.274	0.258	1
PHPT1	0.114369	-4.67051	0.157	0.166	1
TMEM176A	0.114971	-8.41991	0.137	0.125	1
TNFSF13B	0.116057	-3.28733	0.123	0.131	1
RPL22L1	0.118979	-12.3245	0.153	0.143	1
SLIRP	0.119907	-5.78623	0.116	0.123	1
RPS24	0.120377	-244.622	0.836	0.83	1
RPS21	0.120715	-183.05	0.524	0.53	1
FAU	0.122534	-66.1914	0.663	0.638	1
RPL41	0.123174	-289.81	0.785	0.775	1
SEC61G	0.126224	-12.2169	0.208	0.195	1
PAK2	0.126771	-6.99764	0.129	0.119	1
FAM177A1	0.130134	8.72412	0.106	0.098	1
TNFRSF14	0.132436	-4.59261	0.169	0.178	1
KRT10	0.133439	-1.81358	0.101	0.11	1
SERTAD1	0.135328	-7.44954	0.111	0.121	1
RNF181	0.137634	-4.36616	0.133	0.141	1
CCL3	0.138083	26.1399	0.275	0.278	1
TOP1	0.151646	8.15364	0.117	0.109	1
HLA-E	0.152868	-105.456	0.441	0.438	1
DNAJA1	0.153635	-9.92568	0.183	0.194	1
PSMA4	0.155282	-4.4279	0.11	0.117	1
SEC62	0.157366	-1.53137	0.118	0.125	1
HLA-DMA	0.157485	-31.5247	0.36	0.331	1
LST1	0.158978	12.9205	0.209	0.215	1
UBL5	0.160918	-20.264	0.283	0.269	1
ACTR3	0.16101	-6.95501	0.197	0.206	1
SNRPD2	0.16109	-4.47241	0.229	0.239	1
LSM7	0.161924	-4.05429	0.136	0.126	1
S100A1	0.162019	-59.8587	0.243	0.252	1
C7orf73	0.162495	-0.266945	0.114	0.121	1
YWHAZ	0.166571	-24.4354	0.305	0.315	1
PPDPF	0.172007	-80.4196	0.4	0.399	1
LAMTOR5	0.177738	-4.49892	0.177	0.183	1
TM9SF2	0.178823	-3.43728	0.111	0.118	1
HMGN2	0.185469	-50.3229	0.301	0.305	1
NDUFB3	0.185783	-0.798619	0.121	0.128	1
EIF4E	0.187214	-15.687	0.099	0.106	1
LSM3	0.191502	-7.28408	0.111	0.117	1
RPL38	0.192843	-208.985	0.459	0.459	1
OST4	0.194062	-10.0491	0.325	0.311	1
NDUFS5	0.19574	-21.158	0.245	0.252	1
SARAF	0.197234	-21.6334	0.261	0.269	1
COX7B	0.199218	-13.414	0.276	0.259	1
VSIG4	0.200723	-11.7619	0.111	0.116	1
IVNS1ABP	0.201386	-9.66486	0.114	0.108	1
CALR	0.20246	-32.9887	0.301	0.284	1
LAMTOR4	0.202476	-10.0887	0.254	0.238	1
GPX4	0.202671	-5.797	0.406	0.405	1
ARL8B	0.204866	-0.368278	0.116	0.109	1
COX7C	0.205425	-29.0375	0.433	0.433	1
ELF1	0.205853	1.74118	0.146	0.139	1
PSME2	0.206957	-2.71747	0.263	0.244	1
LYN	0.20783	-9.07291	0.109	0.117	1
CCL4	0.208585	-331.648	0.265	0.272	1
OSBPL8	0.209386	-0.47826	0.095	0.101	1
NDUFA12	0.212302	-1.05512	0.132	0.138	1
COPE	0.21787	-3.38305	0.13	0.137	1
RPLP1	0.219578	-297.024	0.96	0.921	1
PRNP	0.223177	3.78759	0.134	0.143	1
IGSF6	0.224597	-17.1361	0.189	0.176	1
PTP4A1	0.225003	-1.24687	0.11	0.103	1
SCPEP1	0.228392	-1.52924	0.097	0.103	1
DUSP2	0.229123	17.4837	0.16	0.155	1
TUBB4B	0.230828	-7.04205	0.125	0.132	1
INSIG1	0.233392	15.5213	0.133	0.127	1
MAP1LC3B	0.233671	-5.75919	0.17	0.163	1
HLA-A	0.237702	-371.973	0.657	0.639	1
DDT	0.241349	-5.92505	0.129	0.136	1
ATF3	0.251204	-17.4528	0.191	0.197	1
RAP1B	0.252238	-2.68073	0.153	0.159	1
RPS28	0.262397	-171.325	0.81	0.763	1
NAIP	0.265171	-1.96308	0.106	0.112	1
CTSC	0.269933	-64.7499	0.246	0.247	1
UQCC2	0.271847	-1.07027	0.097	0.102	1
CD44	0.272803	-22.9174	0.283	0.288	1
MYEOV2	0.273922	-7.04112	0.149	0.14	1
NDUFA3	0.275814	-1.70073	0.143	0.135	1
C6orf62	0.28569	2.95952	0.127	0.12	1
MS4A4A	0.288511	-5.49776	0.191	0.181	1
NR4A3	0.289898	46.7884	0.158	0.167	1
ANXA1	0.290566	15.0372	0.151	0.156	1
RPL36A	0.290761	-55.8636	0.27	0.279	1
MITF	0.291583	4.49383	0.176	0.184	1
TXNIP	0.294628	4.72659	0.169	0.174	1
RPLP2	0.298049	-403.597	0.696	0.682	1
LYZ	0.298067	-716.821	0.301	0.292	1
POMP	0.298442	-16.5405	0.296	0.298	1
CACYBP	0.299077	14.213	0.106	0.111	1
TXN	0.30494	13.1561	0.265	0.271	1
UBA52	0.30906	-99.2124	0.641	0.631	1
CLEC2B	0.310427	-11.2869	0.112	0.117	1
PLIN2	0.32193	-78.9934	0.122	0.115	1
OAZ1	0.324545	-31.5947	0.616	0.574	1
TRAM1	0.326522	-1.88113	0.173	0.178	1
RASGEF1B	0.326605	4.92855	0.101	0.106	1
RBM39	0.333902	1.38055	0.156	0.149	1
YPEL5	0.334387	1.57364	0.126	0.121	1
ATP6V1C1	0.339154	-0.971605	0.11	0.115	1
CAPZA2	0.345136	-0.670339	0.193	0.197	1
TOMM5	0.351505	-3.34113	0.102	0.096	1
PPT1	0.354916	-19.4825	0.16	0.151	1
PPP1R10	0.363335	1.82105	0.103	0.109	1
ARHGAP18	0.36597	-0.794652	0.105	0.109	1
NFKB1	0.370534	-4.01382	0.095	0.102	1
SNX6	0.382025	1.26753	0.19	0.195	1
UBE2L6	0.394947	-3.20789	0.143	0.147	1
NPL	0.395977	-1.89923	0.12	0.114	1
RPL35A	0.405204	-134.003	0.629	0.61	1
HMGB1	0.434759	-67.6324	0.36	0.359	1
SNRPG	0.441649	-14.0497	0.172	0.166	1
RABAC1	0.445827	-7.97163	0.127	0.13	1
LIPA	0.457946	-77.7077	0.263	0.257	1
FUS	0.458428	-8.43636	0.166	0.171	1
HNRNPH3	0.466194	-1.74246	0.105	0.101	1
FXYD5	0.470737	-35.5853	0.253	0.253	1
EIF1B	0.471819	-1.03221	0.138	0.142	1
MIF	0.480511	-97.8866	0.424	0.42	1
RSL24D1	0.482458	-1.91052	0.142	0.146	1
CST3	0.494673	#NAME?	0.743	0.704	1
TPP1	0.513726	-4.89256	0.181	0.184	1
[truncated: 84 more rows]

## Sheet: cluster4-primaryVShealthy
gene	p_val	avg_log2FC	pct.1	pct.2	p_val_adj
[truncated: 5,443 more rows]

[truncated: 1 more sheets: cluster6-metastaticVSprimary]
